# Supplementary material for: Bacterial inoculations can perturb the growth trajectory of diatoms with an existing microbiome
Source: PeerJ. 2020 Jan 27;8:e8352. doi: 10.7717/peerj.8352 (PMC6991125; doi:10.7717/peerj.8352)
Supplement: Supplemental Information 2 — The growth rate, average peak, and rate of decline for each replicate. The diatom evaluated, bacterial inoculum, and vitamin treatment is listed. [file peerj-08-8352-s002.csv]

Diatom	Hours	Treatment	Bacteria	Replicate	Diatom concentration (cells per microliter)	Natural log of diatom concentration	Free-living bacteria (cells per microliter)	Natural log free-living Bacterial concentration
Chaetoceros sp. KBDT20	0	no vitamin	Alteromonas 2016	A	1.555556	0.441833038	0.456522	-0.784118387
Chaetoceros sp. KBDT20	0	no vitamin	Alteromonas 2016	B	1.555556	0.441833038	1.777778	0.57536427
Chaetoceros sp. KBDT20	0	no vitamin	Alteromonas 2016	C	1.311111	0.270874869	36.195652	3.588939001
Chaetoceros sp. KBDT20	0	no vitamin	Alteromonas 2024	A	1.26087	0.231801959	24.826087	3.211894995
Chaetoceros sp. KBDT20	0	no vitamin	Alteromonas 2024	B	1.555556	0.441833038	0.304348	-1.189583495
Chaetoceros sp. KBDT20	0	no vitamin	Alteromonas 2024	C	1.311111	0.270874869	22.377778	3.108068413
Chaetoceros sp. KBDT20	0	no vitamin	Alteromonas scs5	A	1.695652	0.528067328	131.73913	4.880823679
Chaetoceros sp. KBDT20	0	no vitamin	Alteromonas scs5	B	1.391304	0.330241437	29.377778	3.380238538
Chaetoceros sp. KBDT20	0	no vitamin	Alteromonas scs5	C	1.521739	0.41985376	6.717391	1.904699835
Chaetoceros sp. KBDT20	0	no vitamin	Control	A	1.195652	0.178691643	56.644444	4.036793907
Chaetoceros sp. KBDT20	0	no vitamin	Control	B	1.4	0.336472237	66.891304	4.203068974
Chaetoceros sp. KBDT20	0	no vitamin	Control	C	1.217391	0.196710044	28.2	3.339321978
Chaetoceros sp. KBDT20	0	no vitamin	Marinobacter scs77	A	1.622222	0.483796814	2.23913	0.806087398
Chaetoceros sp. KBDT20	0	no vitamin	Marinobacter scs77	B	1.266667	0.236389041	57.565217	4.052918514
Chaetoceros sp. KBDT20	0	no vitamin	Marinobacter scs77	C	1.222222	0.200670514	9.217391	2.221092026
Chaetoceros sp. KBDT20	0	no vitamin	Marinobacter scs85	A	1.688889	0.524070916	79.977778	4.381748821
Chaetoceros sp. KBDT20	0	no vitamin	Marinobacter scs85	B	1.152174	0.141650593	89.377778	4.492872083
Chaetoceros sp. KBDT20	0	no vitamin	Marinobacter scs85	C	1.282609	0.248896285	36.088889	3.585985034
Chaetoceros sp. KBDT20	22	no vitamin	Alteromonas 2016	A	1.543478	0.434038312	316.9375	5.758704594
Chaetoceros sp. KBDT20	22	no vitamin	Alteromonas 2016	B	1.711111	0.537142867	375.083333	5.927148223
Chaetoceros sp. KBDT20	22	no vitamin	Alteromonas 2016	C	2.111111	0.747214349	324.333333	5.781771792
Chaetoceros sp. KBDT20	22	no vitamin	Alteromonas 2024	A	1.695652	0.528067328	339.291667	5.826860112
Chaetoceros sp. KBDT20	22	no vitamin	Alteromonas 2024	B	2	0.693147181	341.229167	5.832554296
Chaetoceros sp. KBDT20	22	no vitamin	Alteromonas 2024	C	1.673913	0.515163999	365.729167	5.901893079
Chaetoceros sp. KBDT20	22	no vitamin	Alteromonas scs5	A	1.608696	0.475423913	540.8125	6.293072638
Chaetoceros sp. KBDT20	22	no vitamin	Alteromonas scs5	B	1.688889	0.524070916	505.4375	6.225424391
Chaetoceros sp. KBDT20	22	no vitamin	Alteromonas scs5	C	1.804348	0.590199308	388.1875	5.96148847
Chaetoceros sp. KBDT20	22	no vitamin	Control	A	1.478261	0.390866397	218.4375	5.386499932
Chaetoceros sp. KBDT20	22	no vitamin	Control	B	1.369565	0.314493171	245.75	5.504314759
Chaetoceros sp. KBDT20	22	no vitamin	Control	C	1.844444	0.612177877	242.25	5.489970251
Chaetoceros sp. KBDT20	22	no vitamin	Marinobacter scs77	A	1.888889	0.635988826	1,416.31	7.255811942
Chaetoceros sp. KBDT20	22	no vitamin	Marinobacter scs77	B	1.711111	0.537142867	1,448.02	7.27795296
Chaetoceros sp. KBDT20	22	no vitamin	Marinobacter scs77	C	1.804348	0.590199308	1,656.77	7.412625706
Chaetoceros sp. KBDT20	22	no vitamin	Marinobacter scs85	A	1.717391	0.540806279	1,696.15	7.436113799
Chaetoceros sp. KBDT20	22	no vitamin	Marinobacter scs85	B	1.782609	0.578078022	1,831.25	7.512754073
Chaetoceros sp. KBDT20	22	no vitamin	Marinobacter scs85	C	1.804348	0.590199308	1,751.98	7.46850138
Chaetoceros sp. KBDT20	70.5	no vitamin	Alteromonas 2016	A	6.422222	1.859764164	483.895833	6.181869662
Chaetoceros sp. KBDT20	70.5	no vitamin	Alteromonas 2016	B	5.23913	1.656155454	142.541667	4.959634357
Chaetoceros sp. KBDT20	70.5	no vitamin	Alteromonas 2016	C	6.488889	1.87009133	110.541667	4.705392527
Chaetoceros sp. KBDT20	70.5	no vitamin	Alteromonas 2024	A	7.065217	1.95518373	27.041667	3.297378899
Chaetoceros sp. KBDT20	70.5	no vitamin	Alteromonas 2024	B	5.533333	1.710790346	3.416667	1.228665514
Chaetoceros sp. KBDT20	70.5	no vitamin	Alteromonas 2024	C	6.586957	1.885091482	12.333333	2.512305597
Chaetoceros sp. KBDT20	70.5	no vitamin	Alteromonas scs5	A	6.391304	1.854938316	35.333333	3.564826796
Chaetoceros sp. KBDT20	70.5	no vitamin	Alteromonas scs5	B	4.933333	1.596014825	246.020833	5.505416219
Chaetoceros sp. KBDT20	70.5	no vitamin	Alteromonas scs5	C	5.913043	1.777160589	18.4375	2.914386634
Chaetoceros sp. KBDT20	70.5	no vitamin	Control	A	5.888889	1.773067355	3.854167	1.349154901
Chaetoceros sp. KBDT20	70.5	no vitamin	Control	B	5.304348	1.668526862	40.354167	3.697694661
Chaetoceros sp. KBDT20	70.5	no vitamin	Control	C	6.630435	1.891670413	505.625	6.225795288
Chaetoceros sp. KBDT20	70.5	no vitamin	Marinobacter scs77	A	5.934783	1.780830465	172.170213	5.148483598
Chaetoceros sp. KBDT20	70.5	no vitamin	Marinobacter scs77	B	5.26087	1.660296412	2.5625	0.940983344
Chaetoceros sp. KBDT20	70.5	no vitamin	Marinobacter scs77	C	6.608696	1.888386358	34.770833	3.548778903
Chaetoceros sp. KBDT20	70.5	no vitamin	Marinobacter scs85	A	5.422222	1.690505695	132.208333	4.884378959
Chaetoceros sp. KBDT20	70.5	no vitamin	Marinobacter scs85	B	5.086957	1.626679813	6.666667	1.897120035
Chaetoceros sp. KBDT20	70.5	no vitamin	Marinobacter scs85	C	6	1.791759469	3.3125	1.197703191
Chaetoceros sp. KBDT20	118	no vitamin	Alteromonas 2016	A	8.695652	2.162823131	599.833333	6.396651838
Chaetoceros sp. KBDT20	118	no vitamin	Alteromonas 2016	B	7.044444	1.952239221	616.875	6.42466641
Chaetoceros sp. KBDT20	118	no vitamin	Alteromonas 2016	C	7.021739	1.949010908	639.4375	6.460588884
Chaetoceros sp. KBDT20	118	no vitamin	Alteromonas 2024	A	9.543478	2.255857989	610.4375	6.414175913
Chaetoceros sp. KBDT20	118	no vitamin	Alteromonas 2024	B	6.913043	1.933409917	368.208333	5.9086489
Chaetoceros sp. KBDT20	118	no vitamin	Alteromonas 2024	C	7.391304	2.000304174	316.75	5.758112819
Chaetoceros sp. KBDT20	118	no vitamin	Alteromonas scs5	A	8.891304	2.18507372	890.458333	6.791736311
Chaetoceros sp. KBDT20	118	no vitamin	Alteromonas scs5	B	5.956522	1.784486754	407.604167	6.010296525
Chaetoceros sp. KBDT20	118	no vitamin	Alteromonas scs5	C	5.804348	1.758607292	497.375	6.209344269
Chaetoceros sp. KBDT20	118	no vitamin	Control	A	8.488889	2.138758132	437.770833	6.081695561
Chaetoceros sp. KBDT20	118	no vitamin	Control	B	8.043478	2.084861577	559.375	6.326820089
Chaetoceros sp. KBDT20	118	no vitamin	Control	C	10.391304	2.340969303	573.729167	6.35215745
Chaetoceros sp. KBDT20	118	no vitamin	Marinobacter scs77	A	7.444444	2.007467982	555.020833	6.31900565
Chaetoceros sp. KBDT20	118	no vitamin	Marinobacter scs77	B	7.173913	1.970451252	666.104167	6.501446065
Chaetoceros sp. KBDT20	118	no vitamin	Marinobacter scs77	C	7.456522	2.009089086	513.291667	6.240844235
Chaetoceros sp. KBDT20	118	no vitamin	Marinobacter scs85	A	8.913043	2.18751571	409.291667	6.014428024
Chaetoceros sp. KBDT20	118	no vitamin	Marinobacter scs85	B	7.478261	2.012000278	474.0625	6.16133917
Chaetoceros sp. KBDT20	118	no vitamin	Marinobacter scs85	C	7.304348	1.988469787	248.4375	5.515191305
Chaetoceros sp. KBDT20	165.5	no vitamin	Alteromonas 2016	A	14.266667	2.657925837	562.666667	6.332687387
Chaetoceros sp. KBDT20	165.5	no vitamin	Alteromonas 2016	B	13.521739	2.604298687	902.291667	6.804937824
Chaetoceros sp. KBDT20	165.5	no vitamin	Alteromonas 2016	C	19.272727	2.958690988	909.395833	6.812780459
Chaetoceros sp. KBDT20	165.5	no vitamin	Alteromonas 2024	A	15.244444	2.724215109	1,035.90	6.943025893
Chaetoceros sp. KBDT20	165.5	no vitamin	Alteromonas 2024	B	12.717391	2.542970427	510.583333	6.235553862
Chaetoceros sp. KBDT20	165.5	no vitamin	Alteromonas 2024	C	17.326087	2.852213285	1,120.77	7.021771228
Chaetoceros sp. KBDT20	165.5	no vitamin	Alteromonas scs5	A	13.26087	2.584817593	498.958333	6.212522591
Chaetoceros sp. KBDT20	165.5	no vitamin	Alteromonas scs5	B	10.369565	2.338875073	379.166667	5.937975863
Chaetoceros sp. KBDT20	165.5	no vitamin	Alteromonas scs5	C	13.217391	2.581533462	433	6.070737728
Chaetoceros sp. KBDT20	165.5	no vitamin	Control	A	13.652174	2.613898776	396.979167	5.983883803
Chaetoceros sp. KBDT20	165.5	no vitamin	Control	B	15.869565	2.764403124	414.125	6.026167861
Chaetoceros sp. KBDT20	165.5	no vitamin	Control	C	16.23913	2.787423762	687.583333	6.533183034
Chaetoceros sp. KBDT20	165.5	no vitamin	Marinobacter scs77	A	12.913043	2.558237886	278.645833	5.62994156
Chaetoceros sp. KBDT20	165.5	no vitamin	Marinobacter scs77	B	10.76087	2.375916406	666.520833	6.502071396
Chaetoceros sp. KBDT20	165.5	no vitamin	Marinobacter scs77	C	15.717391	2.754767806	750.5625	6.620822925
Chaetoceros sp. KBDT20	165.5	no vitamin	Marinobacter scs85	A	17	2.833213344	361.5625	5.890434917
Chaetoceros sp. KBDT20	165.5	no vitamin	Marinobacter scs85	B	13.533333	2.605155753	216.375	5.377013013
Chaetoceros sp. KBDT20	165.5	no vitamin	Marinobacter scs85	C	16.956522	2.830652539	368.041667	5.908196157
Chaetoceros sp. KBDT20	214.5	no vitamin	Alteromonas 2016	A	22.466667	3.112032744	661.291667	6.494194994
Chaetoceros sp. KBDT20	214.5	no vitamin	Alteromonas 2016	B	18.866667	2.937396714	591.104167	6.381992257
Chaetoceros sp. KBDT20	214.5	no vitamin	Alteromonas 2016	C	26.377778	3.272521913	752.25	6.623068716
Chaetoceros sp. KBDT20	214.5	no vitamin	Alteromonas 2024	A	25.755556	3.248650371	616.93617	6.424765566
Chaetoceros sp. KBDT20	214.5	no vitamin	Alteromonas 2024	B	18.804348	2.93408812	702.520833	6.554675056
Chaetoceros sp. KBDT20	214.5	no vitamin	Alteromonas 2024	C	23.434783	3.154221372	815.6875	6.704031316
Chaetoceros sp. KBDT20	214.5	no vitamin	Alteromonas scs5	A	21.630435	3.074101351	777.604167	6.656217612
Chaetoceros sp. KBDT20	214.5	no vitamin	Alteromonas scs5	B	16.73913	2.817749092	667.541667	6.503601811
Chaetoceros sp. KBDT20	214.5	no vitamin	Alteromonas scs5	C	22.6	3.117949906	761.979167	6.635919215
Chaetoceros sp. KBDT20	214.5	no vitamin	Control	A	24.891304	3.214518506	691.958333	6.539525741
Chaetoceros sp. KBDT20	214.5	no vitamin	Control	B	26.608696	3.28123808	723.520833	6.58412934
Chaetoceros sp. KBDT20	214.5	no vitamin	Control	C	31.2	3.440418095	842.895833	6.736843383
Chaetoceros sp. KBDT20	214.5	no vitamin	Marinobacter scs77	A	21.913043	3.08708203	861.979167	6.759231102
Chaetoceros sp. KBDT20	214.5	no vitamin	Marinobacter scs77	B	18.23913	2.903569286	728.25	6.590644396
Chaetoceros sp. KBDT20	214.5	no vitamin	Marinobacter scs77	C	24.456522	3.196896929	1,080.33	6.985024914
Chaetoceros sp. KBDT20	214.5	no vitamin	Marinobacter scs85	A	24.565217	3.201331499	842.333333	6.736175818
Chaetoceros sp. KBDT20	214.5	no vitamin	Marinobacter scs85	B	21.152174	3.05174269	753.270833	6.624424835
Chaetoceros sp. KBDT20	214.5	no vitamin	Marinobacter scs85	C	28.586957	3.352950565	965.9375	6.873099132
Chaetoceros sp. KBDT20	261.5	no vitamin	Alteromonas 2016	A	35.911111	3.581046746	1,003.40	6.911145359
Chaetoceros sp. KBDT20	261.5	no vitamin	Alteromonas 2016	B	23.822222	3.170618843	866.520833	6.764486152
Chaetoceros sp. KBDT20	261.5	no vitamin	Alteromonas 2016	C	30.673913	3.423412554	759.6875	6.632907165
Chaetoceros sp. KBDT20	261.5	no vitamin	Alteromonas 2024	A	35.76087	3.576854279	1,138.10	7.037119146
Chaetoceros sp. KBDT20	261.5	no vitamin	Alteromonas 2024	B	27.456522	3.312603735	861.520833	6.758699238
Chaetoceros sp. KBDT20	261.5	no vitamin	Alteromonas 2024	C	29.911111	3.398230017	1,082.28	6.986822061
Chaetoceros sp. KBDT20	261.5	no vitamin	Alteromonas scs5	A	35.488889	3.569219662	1,309.81	7.177639276
Chaetoceros sp. KBDT20	261.5	no vitamin	Alteromonas scs5	B	22.5	3.113515309	753.145833	6.624258878
Chaetoceros sp. KBDT20	261.5	no vitamin	Alteromonas scs5	C	27.847826	3.326754902	1,140.40	7.039130703
Chaetoceros sp. KBDT20	261.5	no vitamin	Control	A	34.666667	3.54577862	1,030.54	6.937839833
Chaetoceros sp. KBDT20	261.5	no vitamin	Control	B	35.413043	3.567080199	877.3125	6.776863257
Chaetoceros sp. KBDT20	261.5	no vitamin	Control	C	35.869565	3.579889164	1,166.98	7.06217378
Chaetoceros sp. KBDT20	261.5	no vitamin	Marinobacter scs77	A	31.73913	3.457550305	1,334.94	7.196639753
Chaetoceros sp. KBDT20	261.5	no vitamin	Marinobacter scs77	B	24.608696	3.203099876	1,188.17	7.080166782
Chaetoceros sp. KBDT20	261.5	no vitamin	Marinobacter scs77	C	31.847826	3.460969122	1,271.04	7.147592054
Chaetoceros sp. KBDT20	261.5	no vitamin	Marinobacter scs85	A	33.673913	3.516723443	1,238.46	7.121622605
Chaetoceros sp. KBDT20	261.5	no vitamin	Marinobacter scs85	B	30.8	3.42751469	1,040.00	6.946975992
Chaetoceros sp. KBDT20	261.5	no vitamin	Marinobacter scs85	C	35.422222	3.567339363	1,243.96	7.126053778
Chaetoceros sp. KBDT20	308.5	no vitamin	Alteromonas 2016	A	32.5	3.481240089	1,996.85	7.599326218
Chaetoceros sp. KBDT20	308.5	no vitamin	Alteromonas 2016	B	26.717391	3.285314702	2,535.65	7.838205293
Chaetoceros sp. KBDT20	308.5	no vitamin	Alteromonas 2016	C	28.021739	3.332980602	2,525.10	7.834035945
Chaetoceros sp. KBDT20	308.5	no vitamin	Alteromonas 2024	A	28.347826	3.344550343	2,547.94	7.843040469
Chaetoceros sp. KBDT20	308.5	no vitamin	Alteromonas 2024	B	26.533333	3.278401792	1,662.63	7.416155965
Chaetoceros sp. KBDT20	308.5	no vitamin	Alteromonas 2024	C	27.891304	3.328314956	1,932.75	7.566699138
Chaetoceros sp. KBDT20	308.5	no vitamin	Alteromonas scs5	A	27.133333	3.300762972	2,588.73	7.858922687
Chaetoceros sp. KBDT20	308.5	no vitamin	Alteromonas scs5	B	22.76087	3.125042833	2,282.38	7.732974037
Chaetoceros sp. KBDT20	308.5	no vitamin	Alteromonas scs5	C	25.73913	3.248012402	2,635.23	7.876725744
Chaetoceros sp. KBDT20	308.5	no vitamin	Control	A	24.673913	3.205746532	2,035.71	7.618599931
Chaetoceros sp. KBDT20	308.5	no vitamin	Control	B	27.565217	3.316554724	1,375.10	7.226281735
Chaetoceros sp. KBDT20	308.5	no vitamin	Control	C	24.73913	3.208386201	1,885.13	7.541752063
Chaetoceros sp. KBDT20	308.5	no vitamin	Marinobacter scs77	A	24.934783	3.216263736	2,036.04	7.618762024
Chaetoceros sp. KBDT20	308.5	no vitamin	Marinobacter scs77	B	24.652174	3.204865091	2,443.27	7.801092585
Chaetoceros sp. KBDT20	308.5	no vitamin	Marinobacter scs77	C	23.456522	3.15514858	2,733.08	7.913184457
Chaetoceros sp. KBDT20	308.5	no vitamin	Marinobacter scs85	A	24.391304	3.194226675	2,097.75	7.648620621
Chaetoceros sp. KBDT20	308.5	no vitamin	Marinobacter scs85	B	24.521739	3.19956003	689.625	6.536147972
Chaetoceros sp. KBDT20	308.5	no vitamin	Marinobacter scs85	C	24.847826	3.212770264	2,485.04	7.818044035
Chaetoceros sp. KBDT20	358	no vitamin	Alteromonas 2016	A	21.217391	3.054821176	3,188.96	8.067449601
Chaetoceros sp. KBDT20	358	no vitamin	Alteromonas 2016	B	21.673913	3.076109371	2,882.74	7.966498134
Chaetoceros sp. KBDT20	358	no vitamin	Alteromonas 2016	C	18.173913	2.899987214	2,796.72	7.936203798
Chaetoceros sp. KBDT20	358	no vitamin	Alteromonas 2024	A	16.608696	2.809926414	2,941.65	7.986724511
Chaetoceros sp. KBDT20	358	no vitamin	Alteromonas 2024	B	25.26087	3.229256558	2,942.13	7.986887388
Chaetoceros sp. KBDT20	358	no vitamin	Alteromonas 2024	C	20.021739	2.996818633	3,219.63	8.077020172
Chaetoceros sp. KBDT20	358	no vitamin	Alteromonas scs5	A	14.826087	2.696388264	3,134.04	8.050078718
Chaetoceros sp. KBDT20	358	no vitamin	Alteromonas scs5	B	22.978261	3.134548595	2,273.60	7.72912159
Chaetoceros sp. KBDT20	358	no vitamin	Alteromonas scs5	C	19.934783	2.992466095	3,136.15	8.050749883
Chaetoceros sp. KBDT20	358	no vitamin	Control	A	15.630435	2.749219975	2,791.31	7.934267194
Chaetoceros sp. KBDT20	358	no vitamin	Control	B	16.622222	2.810740475	2,913.46	7.977096085
Chaetoceros sp. KBDT20	358	no vitamin	Control	C	15.326087	2.729556409	3,231.67	8.080753279
Chaetoceros sp. KBDT20	358	no vitamin	Marinobacter scs77	A	15.130435	2.716708278	3,603.60	8.189689781
Chaetoceros sp. KBDT20	358	no vitamin	Marinobacter scs77	B	21.043478	3.046590678	2,444.60	7.801638494
Chaetoceros sp. KBDT20	358	no vitamin	Marinobacter scs77	C	16.456522	2.800721873	2,448.92	7.803401029
Chaetoceros sp. KBDT20	358	no vitamin	Marinobacter scs85	A	13.978261	2.637503337	3,608.44	8.191030132
Chaetoceros sp. KBDT20	358	no vitamin	Marinobacter scs85	B	18.173913	2.899987214	2,896.81	7.971366274
Chaetoceros sp. KBDT20	358	no vitamin	Marinobacter scs85	C	16.913043	2.828085099	2,534.81	7.837874949
Chaetoceros sp. KBDT20	405	no vitamin	Alteromonas 2016	A	12.695652	2.541259573	2,817.56	7.943626541
Chaetoceros sp. KBDT20	405	no vitamin	Alteromonas 2016	B	16.630435	2.81123445	2,531.79	7.836681841
Chaetoceros sp. KBDT20	405	no vitamin	Alteromonas 2016	C	13.355556	2.591932478	2,532.85	7.83710043
Chaetoceros sp. KBDT20	405	no vitamin	Alteromonas 2024	A	11.630435	2.453625369	2,649.79	7.882235671
Chaetoceros sp. KBDT20	405	no vitamin	Alteromonas 2024	B	16.422222	2.798635418	2,684.83	7.89537269
Chaetoceros sp. KBDT20	405	no vitamin	Alteromonas 2024	C	12.422222	2.519486965	2,538.83	7.839458624
Chaetoceros sp. KBDT20	405	no vitamin	Alteromonas scs5	A	11.533333	2.445241364	2,206.52	7.699171893
Chaetoceros sp. KBDT20	405	no vitamin	Alteromonas scs5	B	19.977778	2.994620556	2,225.67	7.707813273
Chaetoceros sp. KBDT20	405	no vitamin	Alteromonas scs5	C	14.021739	2.640608911	2,702.73	7.902017652
Chaetoceros sp. KBDT20	405	no vitamin	Control	A	11.673913	2.457356694	2,930.96	7.983085293
Chaetoceros sp. KBDT20	405	no vitamin	Control	B	12.717391	2.542970427	2,756.75	7.921807729
Chaetoceros sp. KBDT20	405	no vitamin	Control	C	11.913043	2.47763385	3,040.52	8.019783832
Chaetoceros sp. KBDT20	405	no vitamin	Marinobacter scs77	A	10.977778	2.395873048	2,121.27	7.659770245
Chaetoceros sp. KBDT20	405	no vitamin	Marinobacter scs77	B	15.977778	2.771198882	2,564.73	7.849608489
Chaetoceros sp. KBDT20	405	no vitamin	Marinobacter scs77	C	12.434783	2.520497626	2,720.81	7.908684909
Chaetoceros sp. KBDT20	405	no vitamin	Marinobacter scs85	A	12.2	2.501435952	2,671.67	7.890459024
Chaetoceros sp. KBDT20	405	no vitamin	Marinobacter scs85	B	13.311111	2.5885991	2,637.81	7.877704306
Chaetoceros sp. KBDT20	405	no vitamin	Marinobacter scs85	C	12.666667	2.538973897	3,017.94	8.012329758
Chaetoceros sp. KBDT20	453.5	no vitamin	Alteromonas 2016	A	11.130435	2.409683248	3,655.04	8.203862772
Chaetoceros sp. KBDT20	453.5	no vitamin	Alteromonas 2016	B	12.26087	2.50641289	3,156.29	8.057153094
Chaetoceros sp. KBDT20	453.5	no vitamin	Alteromonas 2016	C	11.26087	2.421333884	3,263.58	8.090581053
Chaetoceros sp. KBDT20	453.5	no vitamin	Alteromonas 2024	A	10	2.302585093	3,338.40	8.113245681
Chaetoceros sp. KBDT20	453.5	no vitamin	Alteromonas 2024	B	13.673913	2.615489857	3,181.21	8.065016383
Chaetoceros sp. KBDT20	453.5	no vitamin	Alteromonas 2024	C	11.711111	2.460538049	3,331.69	8.111234211
Chaetoceros sp. KBDT20	453.5	no vitamin	Alteromonas scs5	A	8.391304	2.127195932	3,474.50	8.153205863
Chaetoceros sp. KBDT20	453.5	no vitamin	Alteromonas scs5	B	12.347826	2.513480015	2,112.50	7.655627359
Chaetoceros sp. KBDT20	453.5	no vitamin	Alteromonas scs5	C	10.934783	2.391948809	3,430.38	8.140424864
Chaetoceros sp. KBDT20	453.5	no vitamin	Control	A	10.177778	2.320206716	3,601.85	8.189204038
Chaetoceros sp. KBDT20	453.5	no vitamin	Control	B	10.369565	2.338875073	3,107.96	8.041721305
Chaetoceros sp. KBDT20	453.5	no vitamin	Control	C	8.695652	2.162823131	3,157.69	8.057595235
Chaetoceros sp. KBDT20	453.5	no vitamin	Marinobacter scs77	A	9.369565	2.23746667	1,997.54	7.599672537
Chaetoceros sp. KBDT20	453.5	no vitamin	Marinobacter scs77	B	12.347826	2.513480015	1,064.56	6.970319196
Chaetoceros sp. KBDT20	453.5	no vitamin	Marinobacter scs77	C	9.782609	2.280606217	2,935.58	7.984661463
Chaetoceros sp. KBDT20	453.5	no vitamin	Marinobacter scs85	A	9.688889	2.270979765	999.9375	6.907692777
Chaetoceros sp. KBDT20	453.5	no vitamin	Marinobacter scs85	B	10.652174	2.365764003	1,882.92	7.540577272
Chaetoceros sp. KBDT20	453.5	no vitamin	Marinobacter scs85	C	11.391304	2.432850257	3,789.56	8.240005856
Chaetoceros sp. KBDT20	500.5	no vitamin	Alteromonas 2016	A	13.444444	2.598565935	3,646.85	8.201620203
Chaetoceros sp. KBDT20	500.5	no vitamin	Alteromonas 2016	B	13.733333	2.619825943	3,095.40	8.037671071
Chaetoceros sp. KBDT20	500.5	no vitamin	Alteromonas 2016	C	11.26087	2.421333884	2,836.69	7.950392277
Chaetoceros sp. KBDT20	500.5	no vitamin	Alteromonas 2024	A	11.23913	2.419401439	3,462.21	8.149661911
Chaetoceros sp. KBDT20	500.5	no vitamin	Alteromonas 2024	B	10.733333	2.373354133	3,352.31	8.117405685
Chaetoceros sp. KBDT20	500.5	no vitamin	Alteromonas 2024	C	11.152174	2.411634456	3,180.56	8.064813347
Chaetoceros sp. KBDT20	500.5	no vitamin	Alteromonas scs5	A	9.086957	2.206840089	3,439.91	8.14320201
Chaetoceros sp. KBDT20	500.5	no vitamin	Alteromonas scs5	B	9.956522	2.298227814	3,191.55	8.068262971
Chaetoceros sp. KBDT20	500.5	no vitamin	Alteromonas scs5	C	9.282609	2.22814265	3,367.06	8.121795982
Chaetoceros sp. KBDT20	500.5	no vitamin	Control	A	8.130435	2.095614428	3,787.17	8.239373437
Chaetoceros sp. KBDT20	500.5	no vitamin	Control	B	6.826087	1.920751596	3,681.17	8.21098501
Chaetoceros sp. KBDT20	500.5	no vitamin	Control	C	8.73913	2.167810642	3,844.77	8.254468011
Chaetoceros sp. KBDT20	500.5	no vitamin	Marinobacter scs77	A	8.695652	2.162823131	3,582.31	8.183763821
Chaetoceros sp. KBDT20	500.5	no vitamin	Marinobacter scs77	B	10.586957	2.359622772	3,432.67	8.141092692
Chaetoceros sp. KBDT20	500.5	no vitamin	Marinobacter scs77	C	8.021739	2.082155231	3,450.92	8.146395175
Chaetoceros sp. KBDT20	500.5	no vitamin	Marinobacter scs85	A	7	1.945910149	3,543.21	8.172787904
Chaetoceros sp. KBDT20	500.5	no vitamin	Marinobacter scs85	B	7.413043	2.003241016	3,395.73	8.130273794
Chaetoceros sp. KBDT20	500.5	no vitamin	Marinobacter scs85	C	8.195652	2.10360377	3,444.44	8.14451589
Chaetoceros sp. KBDT20	0	vitamin	Alteromonas 2016	A	1.717391	0.540806279	1.130435	0.122602514
Chaetoceros sp. KBDT20	0	vitamin	Alteromonas 2016	B	1.413043	0.345745535	0.869565	-0.139762192
Chaetoceros sp. KBDT20	0	vitamin	Alteromonas 2016	C	1.565217	0.448024473	0.391304	-0.938270527
Chaetoceros sp. KBDT20	0	vitamin	Alteromonas 2024	A	1.533333	0.427443797	72.369565	4.281785838
Chaetoceros sp. KBDT20	0	vitamin	Alteromonas 2024	B	1.565217	0.448024473	106.8	4.670957927
Chaetoceros sp. KBDT20	0	vitamin	Alteromonas 2024	C	1.711111	0.537142867	8.434783	2.13236399
Chaetoceros sp. KBDT20	0	vitamin	Alteromonas scs5	A	1.422222	0.352220437	6.978261	1.942799745
Chaetoceros sp. KBDT20	0	vitamin	Alteromonas scs5	B	1.521739	0.41985376	119.847826	4.786222821
Chaetoceros sp. KBDT20	0	vitamin	Alteromonas scs5	C	1.565217	0.448024473	2.391304	0.871838824
Chaetoceros sp. KBDT20	0	vitamin	Control	A	1.6	0.470003629	62.377778	4.13320909
Chaetoceros sp. KBDT20	0	vitamin	Control	B	1.347826	0.298492924	80	4.382026635
Chaetoceros sp. KBDT20	0	vitamin	Control	C	1.369565	0.314493171	177.155556	5.177028194
Chaetoceros sp. KBDT20	0	vitamin	Marinobacter scs77	A	1.565217	0.448024473	53.543478	3.980493997
Chaetoceros sp. KBDT20	0	vitamin	Marinobacter scs77	B	1.466667	0.38299248	119.521739	4.783498271
Chaetoceros sp. KBDT20	0	vitamin	Marinobacter scs77	C	1.533333	0.427443797	19.978261	2.994644732
Chaetoceros sp. KBDT20	0	vitamin	Marinobacter scs85	A	1.282609	0.248896285	49.466667	3.901299049
Chaetoceros sp. KBDT20	0	vitamin	Marinobacter scs85	B	1.565217	0.448024473	40.022222	3.68943485
Chaetoceros sp. KBDT20	0	vitamin	Marinobacter scs85	C	1.177778	0.163629612	269.086957	5.595034588
Chaetoceros sp. KBDT20	22	vitamin	Alteromonas 2016	A	1.533333	0.427443797	346.9375	5.849144648
Chaetoceros sp. KBDT20	22	vitamin	Alteromonas 2016	B	1.73913	0.553384988	297.375	5.694993969
Chaetoceros sp. KBDT20	22	vitamin	Alteromonas 2016	C	1.913043	0.648695168	276.416667	5.62190939
Chaetoceros sp. KBDT20	22	vitamin	Alteromonas 2024	A	1.869565	0.625705783	327.1875	5.790533401
Chaetoceros sp. KBDT20	22	vitamin	Alteromonas 2024	B	1.533333	0.427443797	365.791667	5.902063955
Chaetoceros sp. KBDT20	22	vitamin	Alteromonas 2024	C	1.934783	0.659995175	276	5.620400866
Chaetoceros sp. KBDT20	22	vitamin	Alteromonas scs5	A	1.478261	0.390866397	581.729167	6.366004991
Chaetoceros sp. KBDT20	22	vitamin	Alteromonas scs5	B	1.804348	0.590199308	587.583333	6.376018079
Chaetoceros sp. KBDT20	22	vitamin	Alteromonas scs5	C	1.73913	0.553384988	551	6.311734809
Chaetoceros sp. KBDT20	22	vitamin	Control	A	1.782609	0.578078022	241.25	5.48583374
Chaetoceros sp. KBDT20	22	vitamin	Control	B	1.673913	0.515163999	233.4375	5.452914375
Chaetoceros sp. KBDT20	22	vitamin	Control	C	1.782609	0.578078022	220.3125	5.395046993
Chaetoceros sp. KBDT20	22	vitamin	Marinobacter scs77	A	1.822222	0.600056636	1,378.38	7.228660548
Chaetoceros sp. KBDT20	22	vitamin	Marinobacter scs77	B	1.478261	0.390866397	1,289.04	7.161654327
Chaetoceros sp. KBDT20	22	vitamin	Marinobacter scs77	C	2.195652	0.786479041	1,180.60	7.073781592
Chaetoceros sp. KBDT20	22	vitamin	Marinobacter scs85	A	1.891304	0.637266538	1,565.15	7.355734283
Chaetoceros sp. KBDT20	22	vitamin	Marinobacter scs85	B	1.326087	0.2822325	1,741.38	7.46243031
Chaetoceros sp. KBDT20	22	vitamin	Marinobacter scs85	C	1.565217	0.448024473	1,459.04	7.285535107
Chaetoceros sp. KBDT20	70.5	vitamin	Alteromonas 2016	A	6.377778	1.852819761	289.729167	5.66894658
Chaetoceros sp. KBDT20	70.5	vitamin	Alteromonas 2016	B	5.043478	1.618095923	260.354167	5.562042885
Chaetoceros sp. KBDT20	70.5	vitamin	Alteromonas 2016	C	4.847826	1.578530357	312.3125	5.744004289
Chaetoceros sp. KBDT20	70.5	vitamin	Alteromonas 2024	A	5.108696	1.630944186	260.875	5.564041365
Chaetoceros sp. KBDT20	70.5	vitamin	Alteromonas 2024	B	4.195652	1.434048751	255.041667	5.541426932
Chaetoceros sp. KBDT20	70.5	vitamin	Alteromonas 2024	C	5	1.609437912	233.166667	5.451753507
Chaetoceros sp. KBDT20	70.5	vitamin	Alteromonas scs5	A	5.413043	1.688811412	290.291667	5.670886166
Chaetoceros sp. KBDT20	70.5	vitamin	Alteromonas scs5	B	3.717391	1.313022078	440	6.086774727
Chaetoceros sp. KBDT20	70.5	vitamin	Alteromonas scs5	C	5.066667	1.622683205	236.458333	5.465772011
Chaetoceros sp. KBDT20	70.5	vitamin	Control	A	4.177778	1.429779526	427.9375	6.058977157
Chaetoceros sp. KBDT20	70.5	vitamin	Control	B	4.065217	1.402467124	177.5625	5.17932266
Chaetoceros sp. KBDT20	70.5	vitamin	Control	C	4.630435	1.532650816	442.979167	6.093522742
Chaetoceros sp. KBDT20	70.5	vitamin	Marinobacter scs77	A	4.847826	1.578530357	383.1875	5.948524426
Chaetoceros sp. KBDT20	70.5	vitamin	Marinobacter scs77	B	3.478261	1.246532456	262.645833	5.570806482
Chaetoceros sp. KBDT20	70.5	vitamin	Marinobacter scs77	C	4.73913	1.555853575	673.9375	6.513137377
Chaetoceros sp. KBDT20	70.5	vitamin	Marinobacter scs85	A	4.630435	1.532650816	254.104167	5.537744289
Chaetoceros sp. KBDT20	70.5	vitamin	Marinobacter scs85	B	4.347826	1.46967595	435.541667	6.076590468
Chaetoceros sp. KBDT20	70.5	vitamin	Marinobacter scs85	C	4.608696	1.527944954	546.229167	6.303038607
Chaetoceros sp. KBDT20	118	vitamin	Alteromonas 2016	A	8.108696	2.092937066	493.166667	6.200847184
Chaetoceros sp. KBDT20	118	vitamin	Alteromonas 2016	B	7.5	2.014903021	639.75	6.461077475
Chaetoceros sp. KBDT20	118	vitamin	Alteromonas 2016	C	7.695652	2.040655494	497.479167	6.20955368
Chaetoceros sp. KBDT20	118	vitamin	Alteromonas 2024	A	9.326087	2.232815527	566.166667	6.3388885
Chaetoceros sp. KBDT20	118	vitamin	Alteromonas 2024	B	8.369565	2.124601912	506.729167	6.227976673
Chaetoceros sp. KBDT20	118	vitamin	Alteromonas 2024	C	6.695652	1.901458361	598.75	6.394844149
Chaetoceros sp. KBDT20	118	vitamin	Alteromonas scs5	A	7.73913	2.046289278	580.020833	6.363064022
Chaetoceros sp. KBDT20	118	vitamin	Alteromonas scs5	B	6.369565	1.851531178	417.3125	6.033835342
Chaetoceros sp. KBDT20	118	vitamin	Alteromonas scs5	C	7.044444	1.952239221	944.083333	6.850214439
Chaetoceros sp. KBDT20	118	vitamin	Control	A	7.644444	2.033979109	821.125	6.710675351
Chaetoceros sp. KBDT20	118	vitamin	Control	B	7.088889	1.958528629	619.958333	6.429652271
Chaetoceros sp. KBDT20	118	vitamin	Control	C	8.782609	2.172773516	1,036.67	6.943765717
Chaetoceros sp. KBDT20	118	vitamin	Marinobacter scs77	A	8.044444	2.084981667	891.75	6.793185824
Chaetoceros sp. KBDT20	118	vitamin	Marinobacter scs77	B	5.717391	1.743512582	699.0625	6.549740152
Chaetoceros sp. KBDT20	118	vitamin	Marinobacter scs77	C	7.222222	1.977162662	1,429.13	7.264817648
Chaetoceros sp. KBDT20	118	vitamin	Marinobacter scs85	A	8.304348	2.116779233	1,152.00	7.049254841
Chaetoceros sp. KBDT20	118	vitamin	Marinobacter scs85	B	5.978261	1.788129723	446.354167	6.101112733
Chaetoceros sp. KBDT20	118	vitamin	Marinobacter scs85	C	8.222222	2.106840489	1,535.67	7.336719876
Chaetoceros sp. KBDT20	165.5	vitamin	Alteromonas 2016	A	14.391304	2.666624135	528.729167	6.270476329
Chaetoceros sp. KBDT20	165.5	vitamin	Alteromonas 2016	B	11.065217	2.403806585	566.9375	6.340249068
Chaetoceros sp. KBDT20	165.5	vitamin	Alteromonas 2016	C	12.869565	2.554865222	660.854167	6.493533191
Chaetoceros sp. KBDT20	165.5	vitamin	Alteromonas 2024	A	13.782609	2.62340758	1,046.77	6.953464511
Chaetoceros sp. KBDT20	165.5	vitamin	Alteromonas 2024	B	11.933333	2.479335577	898.354167	6.800564386
Chaetoceros sp. KBDT20	165.5	vitamin	Alteromonas 2024	C	11.434783	2.43665985	1,000.92	6.908674856
Chaetoceros sp. KBDT20	165.5	vitamin	Alteromonas scs5	A	10.866667	2.38570003	668.479167	6.505005232
Chaetoceros sp. KBDT20	165.5	vitamin	Alteromonas scs5	B	9	2.197224577	833.666667	6.725833643
Chaetoceros sp. KBDT20	165.5	vitamin	Alteromonas scs5	C	11.333333	2.427748207	719.104167	6.578006225
Chaetoceros sp. KBDT20	165.5	vitamin	Control	A	0	#NUM!	432.708333	6.070063905
Chaetoceros sp. KBDT20	165.5	vitamin	Control	B	9.456522	2.246704662	833.770833	6.725958584
Chaetoceros sp. KBDT20	165.5	vitamin	Control	C	13.688889	2.616584482	869.541667	6.767966253
Chaetoceros sp. KBDT20	165.5	vitamin	Marinobacter scs77	A	11.586957	2.449880069	1,012.77	6.92044443
Chaetoceros sp. KBDT20	165.5	vitamin	Marinobacter scs77	B	8.847826	2.180171779	1,006.38	6.914115013
Chaetoceros sp. KBDT20	165.5	vitamin	Marinobacter scs77	C	12.152174	2.497508084	1,121.17	7.022128062
Chaetoceros sp. KBDT20	165.5	vitamin	Marinobacter scs85	A	11.891304	2.475807377	954.125	6.86079469
Chaetoceros sp. KBDT20	165.5	vitamin	Marinobacter scs85	B	11.086957	2.405769372	982.5625	6.890163955
Chaetoceros sp. KBDT20	165.5	vitamin	Marinobacter scs85	C	12.466667	2.523058442	664.916667	6.49966172
Chaetoceros sp. KBDT20	214.5	vitamin	Alteromonas 2016	A	20	2.995732274	741.6875	6.608927995
Chaetoceros sp. KBDT20	214.5	vitamin	Alteromonas 2016	B	15.26087	2.725292036	582.6875	6.367651022
Chaetoceros sp. KBDT20	214.5	vitamin	Alteromonas 2016	C	16.733333	2.817402718	589.770833	6.379734043
Chaetoceros sp. KBDT20	214.5	vitamin	Alteromonas 2024	A	20.065217	2.998987819	666.020833	6.501320951
Chaetoceros sp. KBDT20	214.5	vitamin	Alteromonas 2024	B	17.413043	2.857219523	650.5	6.477741298
Chaetoceros sp. KBDT20	214.5	vitamin	Alteromonas 2024	C	16.565217	2.807305136	613.833333	6.419723447
Chaetoceros sp. KBDT20	214.5	vitamin	Alteromonas scs5	A	20.022222	2.996842757	631.979167	6.44885643
Chaetoceros sp. KBDT20	214.5	vitamin	Alteromonas scs5	B	13.782609	2.62340758	536.229167	6.28456162
Chaetoceros sp. KBDT20	214.5	vitamin	Alteromonas scs5	C	16.844444	2.824020869	503.458333	6.221500954
Chaetoceros sp. KBDT20	214.5	vitamin	Control	A	23.086957	3.139267826	385.541667	5.954649273
Chaetoceros sp. KBDT20	214.5	vitamin	Control	B	17.891304	2.884314785	282.083333	5.642202534
Chaetoceros sp. KBDT20	214.5	vitamin	Control	C	23.76087	3.16804011	388.404255	5.962046692
Chaetoceros sp. KBDT20	214.5	vitamin	Marinobacter scs77	A	18.577778	2.921966135	530.166667	6.273191423
Chaetoceros sp. KBDT20	214.5	vitamin	Marinobacter scs77	B	15.608696	2.747828195	431.645833	6.067605421
Chaetoceros sp. KBDT20	214.5	vitamin	Marinobacter scs77	C	17.26087	2.84844209	479.791667	6.173351983
Chaetoceros sp. KBDT20	214.5	vitamin	Marinobacter scs85	A	21.73913	3.079113862	578.395833	6.360258466
Chaetoceros sp. KBDT20	214.5	vitamin	Marinobacter scs85	B	19.533333	2.972122391	559.9375	6.32782517
Chaetoceros sp. KBDT20	214.5	vitamin	Marinobacter scs85	C	22.391304	3.108672669	1,143.06	7.041466343
Chaetoceros sp. KBDT20	261.5	vitamin	Alteromonas 2016	A	27.086957	3.299052321	1,180.67	7.07383453
Chaetoceros sp. KBDT20	261.5	vitamin	Alteromonas 2016	B	17.826087	2.880662946	965.666667	6.872818709
Chaetoceros sp. KBDT20	261.5	vitamin	Alteromonas 2016	C	20.152174	3.003312173	1,295.17	7.166394666
Chaetoceros sp. KBDT20	261.5	vitamin	Alteromonas 2024	A	26.333333	3.270835551	851.833333	6.747390889
Chaetoceros sp. KBDT20	261.5	vitamin	Alteromonas 2024	B	19.086957	2.949005222	893.0625	6.794656567
Chaetoceros sp. KBDT20	261.5	vitamin	Alteromonas 2024	C	16.521739	2.804677029	953.583333	6.860226818
Chaetoceros sp. KBDT20	261.5	vitamin	Alteromonas scs5	A	26.521739	3.277964736	1,110.29	7.012378023
Chaetoceros sp. KBDT20	261.5	vitamin	Alteromonas scs5	B	14.869565	2.699316507	1,121.83	7.02271953
Chaetoceros sp. KBDT20	261.5	vitamin	Alteromonas scs5	C	18.347826	2.909511093	1,131.88	7.031630829
Chaetoceros sp. KBDT20	261.5	vitamin	Control	A	31.73913	3.457550305	1,093.35	6.997005468
Chaetoceros sp. KBDT20	261.5	vitamin	Control	B	24.695652	3.206627196	886.916667	6.787751029
Chaetoceros sp. KBDT20	261.5	vitamin	Control	C	32.608696	3.484579001	1,473.13	7.295141274
Chaetoceros sp. KBDT20	261.5	vitamin	Marinobacter scs77	A	25.934783	3.255585041	1,346.77	7.205465031
Chaetoceros sp. KBDT20	261.5	vitamin	Marinobacter scs77	B	18.804348	2.93408812	1,006.54	6.914275642
Chaetoceros sp. KBDT20	261.5	vitamin	Marinobacter scs77	C	20.23913	3.007617859	1,372.50	7.224389173
Chaetoceros sp. KBDT20	261.5	vitamin	Marinobacter scs85	A	29.422222	3.381750239	1,083.65	6.988086406
Chaetoceros sp. KBDT20	261.5	vitamin	Marinobacter scs85	B	22.065217	3.094002477	947	6.853299093
Chaetoceros sp. KBDT20	261.5	vitamin	Marinobacter scs85	C	25.978261	3.257260073	1,271.15	7.147674003
Chaetoceros sp. KBDT20	308.5	vitamin	Alteromonas 2016	A	28.630435	3.354470313	2,064.48	7.632633658
Chaetoceros sp. KBDT20	308.5	vitamin	Alteromonas 2016	B	24.282609	3.189760415	1,737.52	7.460214088
Chaetoceros sp. KBDT20	308.5	vitamin	Alteromonas 2016	C	26.022222	3.258950865	1,591.54	7.37245738
Chaetoceros sp. KBDT20	308.5	vitamin	Alteromonas 2024	A	31.673913	3.455493408	1,790.96	7.490507068
Chaetoceros sp. KBDT20	308.5	vitamin	Alteromonas 2024	B	28.478261	3.349141024	1,257.33	7.136745704
Chaetoceros sp. KBDT20	308.5	vitamin	Alteromonas 2024	C	22.782609	3.125997482	1,871.60	7.534548959
Chaetoceros sp. KBDT20	308.5	vitamin	Alteromonas scs5	A	27.478261	3.313395183	1,814.85	7.503758099
Chaetoceros sp. KBDT20	308.5	vitamin	Alteromonas scs5	B	19.608696	2.975973141	1,619.52	7.389885088
Chaetoceros sp. KBDT20	308.5	vitamin	Alteromonas scs5	C	26.804348	3.288564113	2,228.69	7.709169248
Chaetoceros sp. KBDT20	308.5	vitamin	Control	A	32.977778	3.495833941	1,430.27	7.265618517
Chaetoceros sp. KBDT20	308.5	vitamin	Control	B	29.282609	3.37699379	185.6875	5.224065153
Chaetoceros sp. KBDT20	308.5	vitamin	Control	C	33.782609	3.519946143	109	4.691347882
Chaetoceros sp. KBDT20	308.5	vitamin	Marinobacter scs77	A	27.478261	3.313395183	1,819.04	7.506064168
Chaetoceros sp. KBDT20	308.5	vitamin	Marinobacter scs77	B	23.891304	3.173514543	1,056.73	6.962934513
Chaetoceros sp. KBDT20	308.5	vitamin	Marinobacter scs77	C	25.543478	3.24038202	1,831.56	7.512923342
Chaetoceros sp. KBDT20	308.5	vitamin	Marinobacter scs85	A	28.326087	3.343783182	978.895833	6.886425235
Chaetoceros sp. KBDT20	308.5	vitamin	Marinobacter scs85	B	28.130435	3.336852086	118.916667	4.77842297
Chaetoceros sp. KBDT20	308.5	vitamin	Marinobacter scs85	C	29.088889	3.37035628	1,244.35	7.126368584
Chaetoceros sp. KBDT20	358	vitamin	Alteromonas 2016	A	17.608696	2.868392871	2,698.58	7.900482223
Chaetoceros sp. KBDT20	358	vitamin	Alteromonas 2016	B	28.869565	3.362787926	2,609.21	7.866802134
Chaetoceros sp. KBDT20	358	vitamin	Alteromonas 2016	C	26.521739	3.277964736	2,364.71	7.768409967
Chaetoceros sp. KBDT20	358	vitamin	Alteromonas 2024	A	20.413043	3.016174059	399.604167	5.990474475
Chaetoceros sp. KBDT20	358	vitamin	Alteromonas 2024	B	31.866667	3.461560542	2,234.81	7.711912611
Chaetoceros sp. KBDT20	358	vitamin	Alteromonas 2024	C	30.222222	3.408577482	2,367.52	7.769598625
Chaetoceros sp. KBDT20	358	vitamin	Alteromonas scs5	A	19.434783	2.967064399	2,390.85	7.779405973
Chaetoceros sp. KBDT20	358	vitamin	Alteromonas scs5	B	26.466667	3.275886092	2,221.54	7.705956678
Chaetoceros sp. KBDT20	358	vitamin	Alteromonas scs5	C	25.5	3.238678452	1,778.10	7.483303001
Chaetoceros sp. KBDT20	358	vitamin	Control	A	19.73913	2.98260296	2,650.19	7.882385671
Chaetoceros sp. KBDT20	358	vitamin	Control	B	24.826087	3.211894995	2,232.90	7.711054602
Chaetoceros sp. KBDT20	358	vitamin	Control	C	20.934783	3.041412034	2,615.25	7.869114974
Chaetoceros sp. KBDT20	358	vitamin	Marinobacter scs77	A	18.586957	2.922460098	2,526.98	7.834779863
Chaetoceros sp. KBDT20	358	vitamin	Marinobacter scs77	B	26.26087	3.268079999	2,367.67	7.76966022
Chaetoceros sp. KBDT20	358	vitamin	Marinobacter scs77	C	21.347826	3.060949908	2,836.52	7.950333521
Chaetoceros sp. KBDT20	358	vitamin	Marinobacter scs85	A	19.391304	2.964824718	3,004.33	8.00781097
Chaetoceros sp. KBDT20	358	vitamin	Marinobacter scs85	B	23.956522	3.176240604	2,635.48	7.876820292
Chaetoceros sp. KBDT20	358	vitamin	Marinobacter scs85	C	18.6	2.923161581	2,830.31	7.948142409
Chaetoceros sp. KBDT20	405	vitamin	Alteromonas 2016	A	12.044444	2.488603475	2,790.23	7.933879309
Chaetoceros sp. KBDT20	405	vitamin	Alteromonas 2016	B	19.844444	2.987924069	2,566.08	7.850134722
Chaetoceros sp. KBDT20	405	vitamin	Alteromonas 2016	C	18.369565	2.910695219	2,583.81	7.857020333
Chaetoceros sp. KBDT20	405	vitamin	Alteromonas 2024	A	12.586957	2.532661119	2,847.23	7.954101871
Chaetoceros sp. KBDT20	405	vitamin	Alteromonas 2024	B	22	3.091042453	2,501.13	7.824497909
Chaetoceros sp. KBDT20	405	vitamin	Alteromonas 2024	C	19.688889	2.980054466	2,657.81	7.885257754
Chaetoceros sp. KBDT20	405	vitamin	Alteromonas scs5	A	13.717391	2.618664444	2,891.38	7.969489176
Chaetoceros sp. KBDT20	405	vitamin	Alteromonas scs5	B	24.733333	3.208151848	2,725.90	7.910553928
Chaetoceros sp. KBDT20	405	vitamin	Alteromonas scs5	C	19.6	2.975529566	2,625.98	7.873209439
Chaetoceros sp. KBDT20	405	vitamin	Control	A	15.195652	2.721009334	2,949.85	7.989509601
Chaetoceros sp. KBDT20	405	vitamin	Control	B	16.826087	2.82293048	2,939.73	7.986073019
Chaetoceros sp. KBDT20	405	vitamin	Control	C	13.717391	2.618664444	1,913.38	7.556626591
Chaetoceros sp. KBDT20	405	vitamin	Marinobacter scs77	A	11.152174	2.411634456	2,903.31	7.973606744
Chaetoceros sp. KBDT20	405	vitamin	Marinobacter scs77	B	20.333333	3.012261559	2,801.31	7.937842444
Chaetoceros sp. KBDT20	405	vitamin	Marinobacter scs77	C	14.888889	2.70061523	2,449.04	7.80345139
Chaetoceros sp. KBDT20	405	vitamin	Marinobacter scs85	A	12.6	2.533696814	2,753.06	7.920468299
Chaetoceros sp. KBDT20	405	vitamin	Marinobacter scs85	B	18.044444	2.892837826	2,892.25	7.969790025
Chaetoceros sp. KBDT20	405	vitamin	Marinobacter scs85	C	13.622222	2.61170243	2,881.67	7.966125266
Chaetoceros sp. KBDT20	453.5	vitamin	Alteromonas 2016	A	9.608696	2.262668522	3,465.52	8.150618213
Chaetoceros sp. KBDT20	453.5	vitamin	Alteromonas 2016	B	11.608696	2.451754472	3,136.63	8.05090266
Chaetoceros sp. KBDT20	453.5	vitamin	Alteromonas 2016	C	12.326087	2.511717911	3,074.81	8.030999203
Chaetoceros sp. KBDT20	453.5	vitamin	Alteromonas 2024	A	8.652174	2.157810619	3,189.71	8.06768476
Chaetoceros sp. KBDT20	453.5	vitamin	Alteromonas 2024	B	15.108696	2.715270472	2,706.29	7.903334588
Chaetoceros sp. KBDT20	453.5	vitamin	Alteromonas 2024	C	12.717391	2.542970427	3,014.10	8.01105794
Chaetoceros sp. KBDT20	453.5	vitamin	Alteromonas scs5	A	9.304348	2.230481818	3,133.85	8.050018889
Chaetoceros sp. KBDT20	453.5	vitamin	Alteromonas scs5	B	15.043478	2.710944542	1,335.33	7.196936227
Chaetoceros sp. KBDT20	453.5	vitamin	Alteromonas scs5	C	11.543478	2.446120602	1,213.58	7.101332694
Chaetoceros sp. KBDT20	453.5	vitamin	Control	A	9.826087	2.285040788	2,535.46	7.838129702
Chaetoceros sp. KBDT20	453.5	vitamin	Control	B	10.108696	2.313396044	2,452.58	7.80489717
Chaetoceros sp. KBDT20	453.5	vitamin	Control	C	11.844444	2.471858897	3,692.21	8.213980022
Chaetoceros sp. KBDT20	453.5	vitamin	Marinobacter scs77	A	7.565217	2.023561032	1,497.29	7.3114132
Chaetoceros sp. KBDT20	453.5	vitamin	Marinobacter scs77	B	13.086957	2.571616085	847.708333	6.74253663
Chaetoceros sp. KBDT20	453.5	vitamin	Marinobacter scs77	C	9.26087	2.225797997	2,707.88	7.903919473
Chaetoceros sp. KBDT20	453.5	vitamin	Marinobacter scs85	A	8.652174	2.157810619	2,823.75	7.945821068
Chaetoceros sp. KBDT20	453.5	vitamin	Marinobacter scs85	B	12.933333	2.559807932	2,438.00	7.79893331
Chaetoceros sp. KBDT20	453.5	vitamin	Marinobacter scs85	C	10.565217	2.35756719	1,582.02	7.366458317
Chaetoceros sp. KBDT20	500.5	vitamin	Alteromonas 2016	A	9.222222	2.221616006	3,106.67	8.041305619
Chaetoceros sp. KBDT20	500.5	vitamin	Alteromonas 2016	B	10.152174	2.31768787	2,948.88	7.989179021
Chaetoceros sp. KBDT20	500.5	vitamin	Alteromonas 2016	C	9.866667	2.289162106	2,988.31	8.002464126
Chaetoceros sp. KBDT20	500.5	vitamin	Alteromonas 2024	A	7.152174	1.967416366	3,169.54	8.061342272
Chaetoceros sp. KBDT20	500.5	vitamin	Alteromonas 2024	B	11.108696	2.407728225	3,040.50	8.019777255
Chaetoceros sp. KBDT20	500.5	vitamin	Alteromonas 2024	C	11.304348	2.42518743	3,092.63	8.036775524
Chaetoceros sp. KBDT20	500.5	vitamin	Alteromonas scs5	A	9.044444	2.202150647	3,127.94	8.048129121
Chaetoceros sp. KBDT20	500.5	vitamin	Alteromonas scs5	B	11.130435	2.409683248	2,730.23	7.912140829
Chaetoceros sp. KBDT20	500.5	vitamin	Alteromonas scs5	C	9.130435	2.211613339	3,053.35	8.023995992
Chaetoceros sp. KBDT20	500.5	vitamin	Control	A	6.391304	1.854938316	3,586.35	8.184891413
Chaetoceros sp. KBDT20	500.5	vitamin	Control	B	8.5	2.140066163	3,501.49	8.160943689
Chaetoceros sp. KBDT20	500.5	vitamin	Control	C	8.688889	2.162045083	3,529.44	8.168893789
Chaetoceros sp. KBDT20	500.5	vitamin	Marinobacter scs77	A	8.044444	2.084981667	3,057.58	8.025380122
Chaetoceros sp. KBDT20	500.5	vitamin	Marinobacter scs77	B	9.478261	2.249000861	3,470.73	8.152119985
Chaetoceros sp. KBDT20	500.5	vitamin	Marinobacter scs77	C	9.26087	2.225797997	3,249.73	8.086326939
Chaetoceros sp. KBDT20	500.5	vitamin	Marinobacter scs85	A	7.673913	2.037826655	3,467.63	8.151225201
Chaetoceros sp. KBDT20	500.5	vitamin	Marinobacter scs85	B	9.934783	2.296042034	3,282.92	8.096487534
Chaetoceros sp. KBDT20	500.5	vitamin	Marinobacter scs85	C	8.622222	2.154342824	3,423.27	8.138351757
Chaetoceros sp. KBDT32	0	no vitamin	Alteromonas 2016	A	7.021739	1.949010908	646.6875	6.471863179
Chaetoceros sp. KBDT32	0	no vitamin	Alteromonas 2016	B	6.4	1.85629799	873.895833	6.772961184
Chaetoceros sp. KBDT32	0	no vitamin	Alteromonas 2016	C	6.608696	1.888386358	673.229167	6.512085787
Chaetoceros sp. KBDT32	0	no vitamin	Alteromonas 2024	A	6.456522	1.865090783	142.979167	4.962698934
Chaetoceros sp. KBDT32	0	no vitamin	Alteromonas 2024	B	6.456522	1.865090783	139.291667	4.936570058
Chaetoceros sp. KBDT32	0	no vitamin	Alteromonas 2024	C	6.869565	1.927100785	140	4.941642423
Chaetoceros sp. KBDT32	0	no vitamin	Alteromonas scs5	A	6.688889	1.900447792	234.511111	5.457502968
Chaetoceros sp. KBDT32	0	no vitamin	Alteromonas scs5	B	7.533333	2.019337573	130.782609	4.873536471
Chaetoceros sp. KBDT32	0	no vitamin	Alteromonas scs5	C	6.4	1.85629799	131.020833	4.875356341
Chaetoceros sp. KBDT32	0	no vitamin	Control	A	7.217391	1.97649353	193.108696	5.263253222
Chaetoceros sp. KBDT32	0	no vitamin	Control	B	6.934783	1.936549763	175.375	5.166926538
Chaetoceros sp. KBDT32	0	no vitamin	Control	C	7.377778	1.998472509	182.6875	5.207777043
Chaetoceros sp. KBDT32	0	no vitamin	Marinobacter scs77	A	6.695652	1.901458361	131.979167	4.882644084
Chaetoceros sp. KBDT32	0	no vitamin	Marinobacter scs77	B	7.108696	1.961318823	111.0625	4.710093106
Chaetoceros sp. KBDT32	0	no vitamin	Marinobacter scs77	C	7.26087	1.982499656	128.020833	4.852193008
Chaetoceros sp. KBDT32	0	no vitamin	Marinobacter scs85	A	6.608696	1.888386358	72.479167	4.283299169
Chaetoceros sp. KBDT32	0	no vitamin	Marinobacter scs85	B	7.521739	2.017797361	66.375	4.19532048
Chaetoceros sp. KBDT32	0	no vitamin	Marinobacter scs85	C	7.478261	2.012000278	74.166667	4.306314817
Chaetoceros sp. KBDT32	19.5	no vitamin	Alteromonas 2016	A	7.369565	1.997358681	184.478261	5.21753163
Chaetoceros sp. KBDT32	19.5	no vitamin	Alteromonas 2016	B	8.326087	2.119393598	131.75	4.880906187
Chaetoceros sp. KBDT32	19.5	no vitamin	Alteromonas 2016	C	7.652174	2.03498979	95.333333	4.557379519
Chaetoceros sp. KBDT32	19.5	no vitamin	Alteromonas 2024	A	8.086957	2.090252517	230.555556	5.440491857
Chaetoceros sp. KBDT32	19.5	no vitamin	Alteromonas 2024	B	8.111111	2.09323485	149.458333	5.007017645
Chaetoceros sp. KBDT32	19.5	no vitamin	Alteromonas 2024	C	8.195652	2.10360377	227.1875	5.425775668
Chaetoceros sp. KBDT32	19.5	no vitamin	Alteromonas scs5	A	7.978261	2.076720468	261.3125	5.565717009
Chaetoceros sp. KBDT32	19.5	no vitamin	Alteromonas scs5	B	7.891304	2.065761394	172.6875	5.151483603
Chaetoceros sp. KBDT32	19.5	no vitamin	Alteromonas scs5	C	7.847826	2.060236551	209.791667	5.346114976
Chaetoceros sp. KBDT32	19.5	no vitamin	Control	A	8.913043	2.18751571	163.020833	5.093878002
Chaetoceros sp. KBDT32	19.5	no vitamin	Control	B	8.086957	2.090252517	156.604167	5.053721392
Chaetoceros sp. KBDT32	19.5	no vitamin	Control	C	8.282609	2.114158015	173.625	5.156897801
Chaetoceros sp. KBDT32	19.5	no vitamin	Marinobacter scs77	A	7.304348	1.988469787	145.531915	4.98039541
Chaetoceros sp. KBDT32	19.5	no vitamin	Marinobacter scs77	B	8.355556	2.122926707	131.833333	4.881538496
Chaetoceros sp. KBDT32	19.5	no vitamin	Marinobacter scs77	C	8.521739	2.142620428	154.229167	5.038439594
Chaetoceros sp. KBDT32	19.5	no vitamin	Marinobacter scs85	A	7.911111	2.068268227	189.145833	5.242518321
Chaetoceros sp. KBDT32	19.5	no vitamin	Marinobacter scs85	B	8.217391	2.106252762	188.9375	5.241416273
Chaetoceros sp. KBDT32	19.5	no vitamin	Marinobacter scs85	C	8	2.079441542	203.354167	5.314949124
Chaetoceros sp. KBDT32	68	no vitamin	Alteromonas 2016	A	11.4	2.433613355	500.478261	6.215564163
Chaetoceros sp. KBDT32	68	no vitamin	Alteromonas 2016	B	12.326087	2.511717911	704.369565	6.557303169
Chaetoceros sp. KBDT32	68	no vitamin	Alteromonas 2016	C	14.195652	2.652935721	632.733333	6.450049059
Chaetoceros sp. KBDT32	68	no vitamin	Alteromonas 2024	A	11.666667	2.456735801	282.6	5.64403247
Chaetoceros sp. KBDT32	68	no vitamin	Alteromonas 2024	B	12.369565	2.51523902	254.266667	5.538383586
Chaetoceros sp. KBDT32	68	no vitamin	Alteromonas 2024	C	13.23913	2.583176838	305.577778	5.722204339
Chaetoceros sp. KBDT32	68	no vitamin	Alteromonas scs5	A	14.434783	2.66964078	282.533333	5.643796537
Chaetoceros sp. KBDT32	68	no vitamin	Alteromonas scs5	B	13.478261	2.601078091	289.222222	5.667195327
Chaetoceros sp. KBDT32	68	no vitamin	Alteromonas scs5	C	15.521739	2.742241557	433.288889	6.071404686
Chaetoceros sp. KBDT32	68	no vitamin	Control	A	19.195652	2.954683795	213.086957	5.361700331
Chaetoceros sp. KBDT32	68	no vitamin	Control	B	16.891304	2.826798933	246.6	5.507767591
Chaetoceros sp. KBDT32	68	no vitamin	Control	C	17.543478	2.864682257	252.577778	5.531719233
Chaetoceros sp. KBDT32	68	no vitamin	Marinobacter scs77	A	15.456522	2.73803105	215.977778	5.375175523
Chaetoceros sp. KBDT32	68	no vitamin	Marinobacter scs77	B	13.978261	2.637503337	195.822222	5.277207217
Chaetoceros sp. KBDT32	68	no vitamin	Marinobacter scs77	C	13.717391	2.618664444	261.978261	5.568261527
Chaetoceros sp. KBDT32	68	no vitamin	Marinobacter scs85	A	15.347826	2.730973835	308.326087	5.731157947
Chaetoceros sp. KBDT32	68	no vitamin	Marinobacter scs85	B	15.891304	2.765772041	271.155556	5.602692664
Chaetoceros sp. KBDT32	68	no vitamin	Marinobacter scs85	C	14.282609	2.659042643	270.4	5.599902344
Chaetoceros sp. KBDT32	116	no vitamin	Alteromonas 2016	A	19.488889	2.969844508	424.8125	6.051647895
Chaetoceros sp. KBDT32	116	no vitamin	Alteromonas 2016	B	21.326087	3.059931065	456.666667	6.123953731
Chaetoceros sp. KBDT32	116	no vitamin	Alteromonas 2016	C	25.130435	3.224079661	527.5	6.268148865
Chaetoceros sp. KBDT32	116	no vitamin	Alteromonas 2024	A	20.311111	3.011168076	156.3125	5.051857209
Chaetoceros sp. KBDT32	116	no vitamin	Alteromonas 2024	B	21.913043	3.08708203	140.5	4.945207489
Chaetoceros sp. KBDT32	116	no vitamin	Alteromonas 2024	C	20.934783	3.041412034	109.375	4.694782345
Chaetoceros sp. KBDT32	116	no vitamin	Alteromonas scs5	A	22.76087	3.125042833	116.1875	4.755205265
Chaetoceros sp. KBDT32	116	no vitamin	Alteromonas scs5	B	22.847826	3.128855971	89.979167	4.499578166
Chaetoceros sp. KBDT32	116	no vitamin	Alteromonas scs5	C	24.456522	3.196896929	143.104167	4.963572806
Chaetoceros sp. KBDT32	116	no vitamin	Control	A	43.577778	3.774547342	91.479167	4.516111263
Chaetoceros sp. KBDT32	116	no vitamin	Control	B	35.847826	3.579282924	94.854167	4.552340628
Chaetoceros sp. KBDT32	116	no vitamin	Control	C	31.956522	3.464376291	59.520833	4.086326386
Chaetoceros sp. KBDT32	116	no vitamin	Marinobacter scs77	A	25.608696	3.242931981	77.0625	4.344616781
Chaetoceros sp. KBDT32	116	no vitamin	Marinobacter scs77	B	23.347826	3.150503875	80.208333	4.384627412
Chaetoceros sp. KBDT32	116	no vitamin	Marinobacter scs77	C	22.666667	3.120895431	170.166667	5.136778351
Chaetoceros sp. KBDT32	116	no vitamin	Marinobacter scs85	A	29.826087	3.395383413	321.645833	5.773451043
Chaetoceros sp. KBDT32	116	no vitamin	Marinobacter scs85	B	26.956522	3.294225272	240.541667	5.482893326
Chaetoceros sp. KBDT32	116	no vitamin	Marinobacter scs85	C	25.217391	3.227533876	240.916667	5.484451094
Chaetoceros sp. KBDT32	162.5	no vitamin	Alteromonas 2016	A	35.177778	3.560414576	355.1875	5.872645819
Chaetoceros sp. KBDT32	162.5	no vitamin	Alteromonas 2016	B	43.130435	3.764228896	335.125	5.814503597
Chaetoceros sp. KBDT32	162.5	no vitamin	Alteromonas 2016	C	46.782609	3.845511531	290.1875	5.670527266
Chaetoceros sp. KBDT32	162.5	no vitamin	Alteromonas 2024	A	37.434783	3.622600299	106.583333	4.668927149
Chaetoceros sp. KBDT32	162.5	no vitamin	Alteromonas 2024	B	38.934783	3.661888016	144.75	4.975008116
Chaetoceros sp. KBDT32	162.5	no vitamin	Alteromonas 2024	C	47.543478	3.861644619	149.708333	5.008688955
Chaetoceros sp. KBDT32	162.5	no vitamin	Alteromonas scs5	A	43.478261	3.772261066	86.083333	4.455315815
Chaetoceros sp. KBDT32	162.5	no vitamin	Alteromonas scs5	B	39.695652	3.68124166	68.479167	4.226529568
Chaetoceros sp. KBDT32	162.5	no vitamin	Alteromonas scs5	C	48.673913	3.885143219	126.020833	4.836447235
Chaetoceros sp. KBDT32	162.5	no vitamin	Control	A	72.934783	4.289565658	53.479167	3.979292176
Chaetoceros sp. KBDT32	162.5	no vitamin	Control	B	63.478261	4.150697501	52.604167	3.962795337
Chaetoceros sp. KBDT32	162.5	no vitamin	Control	C	65.826087	4.187016219	67.208333	4.207797243
Chaetoceros sp. KBDT32	162.5	no vitamin	Marinobacter scs77	A	43.956522	3.783201009	86.354167	4.458457061
Chaetoceros sp. KBDT32	162.5	no vitamin	Marinobacter scs77	B	40.630435	3.704517416	97.041667	4.575140443
Chaetoceros sp. KBDT32	162.5	no vitamin	Marinobacter scs77	C	42.891304	3.758669101	99.297872	4.598124141
Chaetoceros sp. KBDT32	162.5	no vitamin	Marinobacter scs85	A	53.304348	3.976017904	159.1875	5.070082753
Chaetoceros sp. KBDT32	162.5	no vitamin	Marinobacter scs85	B	48.717391	3.886036071	190.1875	5.248010428
Chaetoceros sp. KBDT32	162.5	no vitamin	Marinobacter scs85	C	53.76087	3.984545879	188.770833	5.240533756
Chaetoceros sp. KBDT32	211.5	no vitamin	Alteromonas 2016	A	73.644444	4.299248702	418.895833	6.03762228
Chaetoceros sp. KBDT32	211.5	no vitamin	Alteromonas 2016	B	75.847826	4.328729044	368.3125	5.908931763
Chaetoceros sp. KBDT32	211.5	no vitamin	Alteromonas 2016	C	103.173913	4.63641604	1,606.21	7.381631608
Chaetoceros sp. KBDT32	211.5	no vitamin	Alteromonas 2024	A	64.511111	4.166837473	261.166667	5.565158774
Chaetoceros sp. KBDT32	211.5	no vitamin	Alteromonas 2024	B	66.717391	4.200465654	224.645833	5.414525086
Chaetoceros sp. KBDT32	211.5	no vitamin	Alteromonas 2024	C	87.282609	4.469151233	157.8125	5.061407619
Chaetoceros sp. KBDT32	211.5	no vitamin	Alteromonas scs5	A	72.630435	4.285384049	245.3125	5.502532908
Chaetoceros sp. KBDT32	211.5	no vitamin	Alteromonas scs5	B	74.782609	4.314585358	298.333333	5.698211428
Chaetoceros sp. KBDT32	211.5	no vitamin	Alteromonas scs5	C	98.422222	4.589266612	542.791667	6.296725576
Chaetoceros sp. KBDT32	211.5	no vitamin	Control	A	121.847826	4.802772938	201.5625	5.306099507
Chaetoceros sp. KBDT32	211.5	no vitamin	Control	B	128.5	4.855928904	160.666667	5.079331827
Chaetoceros sp. KBDT32	211.5	no vitamin	Control	C	140.217391	4.943194011	263	5.572154032
Chaetoceros sp. KBDT32	211.5	no vitamin	Marinobacter scs77	A	80.066667	4.382859625	297.958333	5.696953655
Chaetoceros sp. KBDT32	211.5	no vitamin	Marinobacter scs77	B	74.847826	4.315457066	239.666667	5.47924907
Chaetoceros sp. KBDT32	211.5	no vitamin	Marinobacter scs77	C	89.6	4.49535532	349.958333	5.857814099
Chaetoceros sp. KBDT32	211.5	no vitamin	Marinobacter scs85	A	83.695652	4.427187029	286.5625	5.657956662
Chaetoceros sp. KBDT32	211.5	no vitamin	Marinobacter scs85	B	81.717391	4.403266843	333.479167	5.809580396
Chaetoceros sp. KBDT32	211.5	no vitamin	Marinobacter scs85	C	99.608696	4.60124947	416.479167	6.031836441
Chaetoceros sp. KBDT32	355	no vitamin	Alteromonas 2016	A	281.608696	5.640518504	1,584.40	7.367958436
Chaetoceros sp. KBDT32	355	no vitamin	Alteromonas 2016	B	287.478261	5.661147243	1,789.46	7.489668246
Chaetoceros sp. KBDT32	355	no vitamin	Alteromonas 2016	C	300.622222	5.7058544	1,718.27	7.449073734
Chaetoceros sp. KBDT32	355	no vitamin	Alteromonas 2024	A	249.021739	5.517540198	1,028.19	6.935552822
Chaetoceros sp. KBDT32	355	no vitamin	Alteromonas 2024	B	246.847826	5.508772058	845.333333	6.739731026
Chaetoceros sp. KBDT32	355	no vitamin	Alteromonas 2024	C	293.133333	5.680627567	1,566.31	7.35647941
Chaetoceros sp. KBDT32	355	no vitamin	Alteromonas scs5	A	266.177778	5.584164424	1,020.98	6.928517413
Chaetoceros sp. KBDT32	355	no vitamin	Alteromonas scs5	B	253.222222	5.534267451	977.770833	6.88527532
Chaetoceros sp. KBDT32	355	no vitamin	Alteromonas scs5	C	270.217391	5.599226787	1,202.38	7.092054046
Chaetoceros sp. KBDT32	355	no vitamin	Control	A	114.888889	4.743965479	1,803.10	7.497264996
Chaetoceros sp. KBDT32	355	no vitamin	Control	B	107.586957	4.678299423	1,711.17	7.444930678
Chaetoceros sp. KBDT32	355	no vitamin	Control	C	112.333333	4.721470639	2,369.31	7.770355108
Chaetoceros sp. KBDT32	355	no vitamin	Marinobacter scs77	A	256.282609	5.546280777	2,130.10	7.663926162
Chaetoceros sp. KBDT32	355	no vitamin	Marinobacter scs77	B	258.644444	5.555454315	2,400.19	7.783302138
Chaetoceros sp. KBDT32	355	no vitamin	Marinobacter scs77	C	241.488889	5.486823464	2,350.69	7.762463118
Chaetoceros sp. KBDT32	355	no vitamin	Marinobacter scs85	A	222.355556	5.404277704	2,038.10	7.619775325
Chaetoceros sp. KBDT32	355	no vitamin	Marinobacter scs85	B	245.133333	5.501802279	1,754.10	7.469713559
Chaetoceros sp. KBDT32	355	no vitamin	Marinobacter scs85	C	221.5	5.400422589	2,323.94	7.751018224
Chaetoceros sp. KBDT32	402.5	no vitamin	Alteromonas 2016	A	256.266667	5.54621857	1,114.98	7.016590999
Chaetoceros sp. KBDT32	402.5	no vitamin	Alteromonas 2016	B	221.222222	5.399167726	1,270.65	7.14728058
Chaetoceros sp. KBDT32	402.5	no vitamin	Alteromonas 2016	C	111	4.709530201	1,646.19	7.406217287
Chaetoceros sp. KBDT32	402.5	no vitamin	Alteromonas 2024	A	248.822222	5.516738674	1,176.27	7.070104402
Chaetoceros sp. KBDT32	402.5	no vitamin	Alteromonas 2024	B	223.933333	5.411348387	1,092.75	6.996452734
Chaetoceros sp. KBDT32	402.5	no vitamin	Alteromonas 2024	C	140.4	4.944495492	1,977.21	7.589441196
Chaetoceros sp. KBDT32	402.5	no vitamin	Alteromonas scs5	A	229.333333	5.435176548	1,826.19	7.509985739
Chaetoceros sp. KBDT32	402.5	no vitamin	Alteromonas scs5	B	217.391304	5.381698974	1,863.54	7.530234078
Chaetoceros sp. KBDT32	402.5	no vitamin	Alteromonas scs5	C	124.622222	4.825286937	1,755.31	7.470402183
Chaetoceros sp. KBDT32	402.5	no vitamin	Control	A	78.377778	4.361540443	2,598.79	7.862801873
Chaetoceros sp. KBDT32	402.5	no vitamin	Control	B	70.266667	4.252297533	2,138.44	7.667830701
Chaetoceros sp. KBDT32	402.5	no vitamin	Control	C	65.822222	4.186957502	2,624.83	7.872772681
Chaetoceros sp. KBDT32	402.5	no vitamin	Marinobacter scs77	A	175.133333	5.165547587	2,893.02	7.970056506
Chaetoceros sp. KBDT32	402.5	no vitamin	Marinobacter scs77	B	174.044444	5.159310692	2,828.56	7.947523911
Chaetoceros sp. KBDT32	402.5	no vitamin	Marinobacter scs77	C	113.133333	4.728567061	2,988.23	8.002436239
Chaetoceros sp. KBDT32	402.5	no vitamin	Marinobacter scs85	A	105.152174	4.655408577	2,366.90	7.769334601
Chaetoceros sp. KBDT32	402.5	no vitamin	Marinobacter scs85	B	140.511111	4.945286567	2,318.81	7.74881048
Chaetoceros sp. KBDT32	402.5	no vitamin	Marinobacter scs85	C	85.688889	4.450723167	2,766.71	7.925413565
Chaetoceros sp. KBDT32	451	no vitamin	Alteromonas 2016	A	186.76087	5.229829028	1,727.71	7.454551146
Chaetoceros sp. KBDT32	451	no vitamin	Alteromonas 2016	B	128.333333	4.854631043	1,471.42	7.293980935
Chaetoceros sp. KBDT32	451	no vitamin	Alteromonas 2016	C	94.244444	4.545891875	1,926.25	7.563330387
Chaetoceros sp. KBDT32	451	no vitamin	Alteromonas 2024	A	160.130435	5.075988702	1,782.94	7.486017564
Chaetoceros sp. KBDT32	451	no vitamin	Alteromonas 2024	B	161.977778	5.087459153	1,784.63	7.486963588
Chaetoceros sp. KBDT32	451	no vitamin	Alteromonas 2024	C	92.6	4.528289142	2,197.46	7.695056668
Chaetoceros sp. KBDT32	451	no vitamin	Alteromonas scs5	A	145.108696	4.977483089	2,116.67	7.657597803
Chaetoceros sp. KBDT32	451	no vitamin	Alteromonas scs5	B	135.711111	4.910528443	2,534.69	7.837825634
Chaetoceros sp. KBDT32	451	no vitamin	Alteromonas scs5	C	108.673913	4.688351775	1,826.13	7.509951514
Chaetoceros sp. KBDT32	451	no vitamin	Control	A	62.5	4.135166557	2,694.81	7.899083908
Chaetoceros sp. KBDT32	451	no vitamin	Control	B	69.688889	4.244040893	2,553.31	7.845146815
Chaetoceros sp. KBDT32	451	no vitamin	Control	C	55.111111	4.009351347	2,702.10	7.90178607
Chaetoceros sp. KBDT32	451	no vitamin	Marinobacter scs77	A	105.733333	4.660920198	2,936.85	7.985094276
Chaetoceros sp. KBDT32	451	no vitamin	Marinobacter scs77	B	126.066667	4.83681087	3,296.04	8.100477533
Chaetoceros sp. KBDT32	451	no vitamin	Marinobacter scs77	C	100.586957	4.611022597	3,150.92	8.055448695
Chaetoceros sp. KBDT32	451	no vitamin	Marinobacter scs85	A	85.630435	4.450040769	2,190.21	7.691751948
Chaetoceros sp. KBDT32	451	no vitamin	Marinobacter scs85	B	105.217391	4.6560286	2,383.83	7.776465115
Chaetoceros sp. KBDT32	451	no vitamin	Marinobacter scs85	C	82.869565	4.417267866	2,747.88	7.918583165
Chaetoceros sp. KBDT32	498.5	no vitamin	Alteromonas 2016	A	104.933333	4.653325225	1,755.31	7.470402183
Chaetoceros sp. KBDT32	498.5	no vitamin	Alteromonas 2016	B	77.456522	4.349716772	1,496.75	7.31105137
Chaetoceros sp. KBDT32	498.5	no vitamin	Alteromonas 2016	C	67.088889	4.206018442	1,757.44	7.471612061
Chaetoceros sp. KBDT32	498.5	no vitamin	Alteromonas 2024	A	77.913043	4.355593371	1,539.42	7.339158836
Chaetoceros sp. KBDT32	498.5	no vitamin	Alteromonas 2024	B	73.76087	4.300828374	1,350.21	7.20801418
Chaetoceros sp. KBDT32	498.5	no vitamin	Alteromonas 2024	C	65.533333	4.182558914	1,613.73	7.386303032
Chaetoceros sp. KBDT32	498.5	no vitamin	Alteromonas scs5	A	84	4.430816799	1,802.75	7.497068556
Chaetoceros sp. KBDT32	498.5	no vitamin	Alteromonas scs5	B	83.021739	4.419102489	2,181.42	7.687729792
Chaetoceros sp. KBDT32	498.5	no vitamin	Alteromonas scs5	C	71.347826	4.267566874	1,540.58	7.339916411
Chaetoceros sp. KBDT32	498.5	no vitamin	Control	A	42.586957	3.751548033	2,581.29	7.856045199
Chaetoceros sp. KBDT32	498.5	no vitamin	Control	B	48.804348	3.887819407	2,289.77	7.736207019
Chaetoceros sp. KBDT32	498.5	no vitamin	Control	C	42.666667	3.753417983	2,793.29	7.934975988
Chaetoceros sp. KBDT32	498.5	no vitamin	Marinobacter scs77	A	77.434783	4.349436072	2,837.69	7.950744739
Chaetoceros sp. KBDT32	498.5	no vitamin	Marinobacter scs77	B	78.391304	4.361713003	3,168.35	8.060967542
Chaetoceros sp. KBDT32	498.5	no vitamin	Marinobacter scs77	C	66.195652	4.192614781	3,003.69	8.00759598
Chaetoceros sp. KBDT32	498.5	no vitamin	Marinobacter scs85	A	59.521739	4.086341607	1,773.10	7.480487056
Chaetoceros sp. KBDT32	498.5	no vitamin	Marinobacter scs85	B	67.652174	4.21437949	1,837.90	7.516376627
Chaetoceros sp. KBDT32	498.5	no vitamin	Marinobacter scs85	C	57.456522	4.051028523	1,801.10	7.496155182
Chaetoceros sp. KBDT32	546.5	no vitamin	Alteromonas 2016	A	73.369565	4.295509204	3,520.83	8.166452983
Chaetoceros sp. KBDT32	546.5	no vitamin	Alteromonas 2016	B	67.555556	4.212950311	3,401.17	8.131873789
Chaetoceros sp. KBDT32	546.5	no vitamin	Alteromonas 2016	C	57.717391	4.055558532	3,553.88	8.175793836
Chaetoceros sp. KBDT32	546.5	no vitamin	Alteromonas 2024	A	72.888889	4.288936213	3,253.48	8.087480216
Chaetoceros sp. KBDT32	546.5	no vitamin	Alteromonas 2024	B	84.2	4.433194921	3,041.88	8.020229381
Chaetoceros sp. KBDT32	546.5	no vitamin	Alteromonas 2024	C	48.155556	3.874436521	3,392.75	8.129396081
Chaetoceros sp. KBDT32	546.5	no vitamin	Alteromonas scs5	A	79.311111	4.373378232	3,325.98	8.109519396
Chaetoceros sp. KBDT32	546.5	no vitamin	Alteromonas scs5	B	77.577778	4.35128102	3,462.58	8.149770217
Chaetoceros sp. KBDT32	546.5	no vitamin	Alteromonas scs5	C	52.608696	3.962881429	3,296.71	8.100679775
Chaetoceros sp. KBDT32	546.5	no vitamin	Control	A	21.733333	3.078847165	2,999.27	8.006124482
Chaetoceros sp. KBDT32	546.5	no vitamin	Control	B	30.244444	3.409312498	2,745.58	7.917748839
Chaetoceros sp. KBDT32	546.5	no vitamin	Control	C	22.844444	3.128707937	2,922.48	7.980187565
Chaetoceros sp. KBDT32	546.5	no vitamin	Marinobacter scs77	A	62.377778	4.13320909	3,251.92	8.086999845
Chaetoceros sp. KBDT32	546.5	no vitamin	Marinobacter scs77	B	69.043478	4.234736422	3,353.15	8.117654239
Chaetoceros sp. KBDT32	546.5	no vitamin	Marinobacter scs77	C	53.73913	3.984141414	3,154.81	8.056684344
Chaetoceros sp. KBDT32	546.5	no vitamin	Marinobacter scs85	A	43.5	3.772760938	3,422.10	8.138010894
Chaetoceros sp. KBDT32	546.5	no vitamin	Marinobacter scs85	B	53.844444	3.986099223	3,413.33	8.13544461
Chaetoceros sp. KBDT32	546.5	no vitamin	Marinobacter scs85	C	45.933333	3.827191063	3,306.73	8.103714813
Chaetoceros sp. KBDT32	0	vitamin	Alteromonas 2016	A	5.717391	1.743512582	176.26087	5.171965114
Chaetoceros sp. KBDT32	0	vitamin	Alteromonas 2016	B	7.521739	2.017797361	196.956522	5.282983004
Chaetoceros sp. KBDT32	0	vitamin	Alteromonas 2016	C	6.73913	1.907930836	196.673913	5.281547093
Chaetoceros sp. KBDT32	0	vitamin	Alteromonas 2024	A	6.869565	1.927100785	211.065217	5.352167171
Chaetoceros sp. KBDT32	0	vitamin	Alteromonas 2024	B	6.652174	1.894943719	203.978261	5.318013424
Chaetoceros sp. KBDT32	0	vitamin	Alteromonas 2024	C	7.347826	1.994404487	134.73913	4.903340539
Chaetoceros sp. KBDT32	0	vitamin	Alteromonas scs5	A	6.755556	1.910365277	82.829787	4.416787743
Chaetoceros sp. KBDT32	0	vitamin	Alteromonas scs5	B	6.804348	1.91756182	180.456522	5.195489873
Chaetoceros sp. KBDT32	0	vitamin	Alteromonas scs5	C	8.021739	2.082155231	91.478261	4.516101359
Chaetoceros sp. KBDT32	0	vitamin	Control	A	7.511111	2.016383391	51.826087	3.947893633
Chaetoceros sp. KBDT32	0	vitamin	Control	B	7.152174	1.967416366	9.543478	2.255857989
Chaetoceros sp. KBDT32	0	vitamin	Control	C	8.355556	2.122926707	16.891304	2.826798933
Chaetoceros sp. KBDT32	0	vitamin	Marinobacter scs77	A	6.173913	1.820332835	21.043478	3.046590678
Chaetoceros sp. KBDT32	0	vitamin	Marinobacter scs77	B	6.543478	1.878468828	20.108696	3.001152358
Chaetoceros sp. KBDT32	0	vitamin	Marinobacter scs77	C	7.913043	2.068512411	10.608696	2.361674042
Chaetoceros sp. KBDT32	0	vitamin	Marinobacter scs85	A	7.043478	1.952102082	2.478261	0.907557105
Chaetoceros sp. KBDT32	0	vitamin	Marinobacter scs85	B	6.956522	1.939679637	18.608696	2.923628998
Chaetoceros sp. KBDT32	0	vitamin	Marinobacter scs85	C	7.521739	2.017797361	54.434783	3.997003343
Chaetoceros sp. KBDT32	19.5	vitamin	Alteromonas 2016	A	7.6	2.028148247	463.377778	6.138542657
Chaetoceros sp. KBDT32	19.5	vitamin	Alteromonas 2016	B	8.822222	2.177273766	535.586957	6.283363261
Chaetoceros sp. KBDT32	19.5	vitamin	Alteromonas 2016	C	8.173913	2.100947742	601.755556	6.39985131
Chaetoceros sp. KBDT32	19.5	vitamin	Alteromonas 2024	A	6.826087	1.920751596	589.977778	6.380084872
Chaetoceros sp. KBDT32	19.5	vitamin	Alteromonas 2024	B	7.456522	2.009089086	620.533333	6.430579323
Chaetoceros sp. KBDT32	19.5	vitamin	Alteromonas 2024	C	7.956522	2.07399197	664.133333	6.498482932
Chaetoceros sp. KBDT32	19.5	vitamin	Alteromonas scs5	A	9.044444	2.202150647	680.266667	6.522484879
Chaetoceros sp. KBDT32	19.5	vitamin	Alteromonas scs5	B	9.755556	2.277836969	381.666667	5.944547628
Chaetoceros sp. KBDT32	19.5	vitamin	Alteromonas scs5	C	9.782609	2.280606217	686.911111	6.532204897
Chaetoceros sp. KBDT32	19.5	vitamin	Control	A	10.804348	2.379948646	228.304348	5.430679598
Chaetoceros sp. KBDT32	19.5	vitamin	Control	B	8.266667	2.112231405	298.065217	5.697312312
Chaetoceros sp. KBDT32	19.5	vitamin	Control	C	8.630435	2.155294909	303.347826	5.714880088
Chaetoceros sp. KBDT32	19.5	vitamin	Marinobacter scs77	A	9	2.197224577	275.511111	5.618627958
Chaetoceros sp. KBDT32	19.5	vitamin	Marinobacter scs77	B	8.434783	2.13236399	302.282609	5.711362371
Chaetoceros sp. KBDT32	19.5	vitamin	Marinobacter scs77	C	9.782609	2.280606217	217.326087	5.381398931
Chaetoceros sp. KBDT32	19.5	vitamin	Marinobacter scs85	A	9.478261	2.249000861	282.391304	5.643293712
Chaetoceros sp. KBDT32	19.5	vitamin	Marinobacter scs85	B	9.844444	2.286907235	399.978261	5.991410198
Chaetoceros sp. KBDT32	19.5	vitamin	Marinobacter scs85	C	9.304348	2.230481818	198.022222	5.288379257
Chaetoceros sp. KBDT32	68	vitamin	Alteromonas 2016	A	16.652174	2.812540778	668.466667	6.504986533
Chaetoceros sp. KBDT32	68	vitamin	Alteromonas 2016	B	16.111111	2.779509158	653.6	6.482495544
Chaetoceros sp. KBDT32	68	vitamin	Alteromonas 2016	C	18.866667	2.937396714	675.866667	6.515995818
Chaetoceros sp. KBDT32	68	vitamin	Alteromonas 2024	A	15.6	2.747270914	612.155556	6.416986427
Chaetoceros sp. KBDT32	68	vitamin	Alteromonas 2024	B	17.804348	2.879442697	612.377778	6.417349376
Chaetoceros sp. KBDT32	68	vitamin	Alteromonas 2024	C	20.422222	3.016623622	694.2	6.542760103
Chaetoceros sp. KBDT32	68	vitamin	Alteromonas scs5	A	16.369565	2.795423818	373.177778	5.922054923
Chaetoceros sp. KBDT32	68	vitamin	Alteromonas scs5	B	17.555556	2.865370481	232.377778	5.448364401
Chaetoceros sp. KBDT32	68	vitamin	Alteromonas scs5	C	20.2	3.005682604	293.377778	5.681461123
Chaetoceros sp. KBDT32	68	vitamin	Control	A	20.511111	3.020966739	207.466667	5.334970686
Chaetoceros sp. KBDT32	68	vitamin	Control	B	17.978261	2.889163306	238.088889	5.472644087
Chaetoceros sp. KBDT32	68	vitamin	Control	C	19.333333	2.961830705	261.152174	5.56510328
Chaetoceros sp. KBDT32	68	vitamin	Marinobacter scs77	A	15.111111	2.715430301	327.565217	5.791687171
Chaetoceros sp. KBDT32	68	vitamin	Marinobacter scs77	B	16.155556	2.782264015	36.021739	3.584122617
Chaetoceros sp. KBDT32	68	vitamin	Marinobacter scs77	C	17.466667	2.860294322	286.108696	5.656371795
Chaetoceros sp. KBDT32	68	vitamin	Marinobacter scs85	A	16.913043	2.828085099	65.622222	4.183914389
Chaetoceros sp. KBDT32	68	vitamin	Marinobacter scs85	B	16.978261	2.831933761	319.177778	5.765748245
Chaetoceros sp. KBDT32	68	vitamin	Marinobacter scs85	C	19.021739	2.945582483	300.177778	5.704374892
Chaetoceros sp. KBDT32	116	vitamin	Alteromonas 2016	A	32.73913	3.488570999	824	6.71417053
Chaetoceros sp. KBDT32	116	vitamin	Alteromonas 2016	B	32.73913	3.488570999	994.977778	6.902720403
Chaetoceros sp. KBDT32	116	vitamin	Alteromonas 2016	C	42.065217	3.7392212	775.755556	6.653837465
Chaetoceros sp. KBDT32	116	vitamin	Alteromonas 2024	A	32.022222	3.466430099	649.173913	6.475700652
Chaetoceros sp. KBDT32	116	vitamin	Alteromonas 2024	B	34.222222	3.532875199	962.956522	6.870008262
Chaetoceros sp. KBDT32	116	vitamin	Alteromonas 2024	C	39.73913	3.682336345	726.956522	6.588866671
Chaetoceros sp. KBDT32	116	vitamin	Alteromonas scs5	A	29.673913	3.39026831	629.413043	6.444787707
Chaetoceros sp. KBDT32	116	vitamin	Alteromonas scs5	B	32.866667	3.492458983	887.26087	6.788139043
Chaetoceros sp. KBDT32	116	vitamin	Alteromonas scs5	C	40.369565	3.698076159	972.065217	6.879422898
Chaetoceros sp. KBDT32	116	vitamin	Control	A	33.195652	3.502418903	315.333333	5.753630279
Chaetoceros sp. KBDT32	116	vitamin	Control	B	34.826087	3.550366732	414.466667	6.026992554
Chaetoceros sp. KBDT32	116	vitamin	Control	C	44.2	3.788724789	499.26087	6.213128745
Chaetoceros sp. KBDT32	116	vitamin	Marinobacter scs77	A	26.173913	3.264763228	486.444444	6.1871227
Chaetoceros sp. KBDT32	116	vitamin	Marinobacter scs77	B	26.622222	3.281746281	602.533333	6.401142988
Chaetoceros sp. KBDT32	116	vitamin	Marinobacter scs77	C	33.065217	3.498481884	541.377778	6.294117331
Chaetoceros sp. KBDT32	116	vitamin	Marinobacter scs85	A	27.956522	3.330650518	596.311111	6.390762529
Chaetoceros sp. KBDT32	116	vitamin	Marinobacter scs85	B	29.934783	3.399021115	598.377778	6.39422229
Chaetoceros sp. KBDT32	116	vitamin	Marinobacter scs85	C	35.673913	3.574419693	650.8	6.478202375
Chaetoceros sp. KBDT32	162.5	vitamin	Alteromonas 2016	A	51.369565	3.939045876	759.5	6.632660322
Chaetoceros sp. KBDT32	162.5	vitamin	Alteromonas 2016	B	56.622222	4.036401523	653.521739	6.482375798
Chaetoceros sp. KBDT32	162.5	vitamin	Alteromonas 2016	C	70.311111	4.252929838	849.717391	6.744903813
Chaetoceros sp. KBDT32	162.5	vitamin	Alteromonas 2024	A	51.804348	3.947474084	731.108696	6.594562144
Chaetoceros sp. KBDT32	162.5	vitamin	Alteromonas 2024	B	55.304348	4.012851531	869.288889	6.767675508
Chaetoceros sp. KBDT32	162.5	vitamin	Alteromonas 2024	C	71.666667	4.272025744	796.622222	6.680380566
Chaetoceros sp. KBDT32	162.5	vitamin	Alteromonas scs5	A	47.630435	3.863471948	759.955556	6.633259953
Chaetoceros sp. KBDT32	162.5	vitamin	Alteromonas scs5	B	52.608696	3.962881429	1,163.63	7.059299708
Chaetoceros sp. KBDT32	162.5	vitamin	Alteromonas scs5	C	68.044444	4.22016108	700.377778	6.551619872
Chaetoceros sp. KBDT32	162.5	vitamin	Control	A	71.622222	4.271405389	411.066667	6.018755408
Chaetoceros sp. KBDT32	162.5	vitamin	Control	B	70.978261	4.262373647	373.866667	5.923899229
Chaetoceros sp. KBDT32	162.5	vitamin	Control	C	80.673913	4.390415264	451.4	6.112353864
Chaetoceros sp. KBDT32	162.5	vitamin	Marinobacter scs77	A	43.326087	3.768754925	465.777778	6.143708649
Chaetoceros sp. KBDT32	162.5	vitamin	Marinobacter scs77	B	46.086957	3.830529982	433.717391	6.072393149
Chaetoceros sp. KBDT32	162.5	vitamin	Marinobacter scs77	C	56.652174	4.036930363	422.933333	6.047214561
Chaetoceros sp. KBDT32	162.5	vitamin	Marinobacter scs85	A	56.108696	4.027290809	475.73913	6.164869658
Chaetoceros sp. KBDT32	162.5	vitamin	Marinobacter scs85	B	52.5	3.96081317	442.043478	6.091408244
Chaetoceros sp. KBDT32	162.5	vitamin	Marinobacter scs85	C	60.644444	4.105028024	488.456522	6.191250464
Chaetoceros sp. KBDT32	211.5	vitamin	Alteromonas 2016	A	81.666667	4.402645926	756.478261	6.628673797
Chaetoceros sp. KBDT32	211.5	vitamin	Alteromonas 2016	B	81.622222	4.402101553	693.869565	6.542283996
Chaetoceros sp. KBDT32	211.5	vitamin	Alteromonas 2016	C	118.652174	4.776196306	799.021739	6.683388153
Chaetoceros sp. KBDT32	211.5	vitamin	Alteromonas 2024	A	80.847826	4.392568696	832.282609	6.724172057
Chaetoceros sp. KBDT32	211.5	vitamin	Alteromonas 2024	B	88.847826	4.486925086	792.152174	6.674753512
Chaetoceros sp. KBDT32	211.5	vitamin	Alteromonas 2024	C	119.565217	4.783861971	707.244444	6.561376354
Chaetoceros sp. KBDT32	211.5	vitamin	Alteromonas scs5	A	77	4.343805422	604.282609	6.404041984
Chaetoceros sp. KBDT32	211.5	vitamin	Alteromonas scs5	B	88.76087	4.4859459	1,226.50	7.111919864
Chaetoceros sp. KBDT32	211.5	vitamin	Alteromonas scs5	C	112	4.718498871	673.913043	6.513101086
Chaetoceros sp. KBDT32	211.5	vitamin	Control	A	152.565217	5.027592157	439.391304	6.085390369
Chaetoceros sp. KBDT32	211.5	vitamin	Control	B	142.021739	4.955980137	416.586957	6.03209522
Chaetoceros sp. KBDT32	211.5	vitamin	Control	C	152.695652	5.028446738	405.630435	6.005442486
Chaetoceros sp. KBDT32	211.5	vitamin	Marinobacter scs77	A	76.195652	4.333304401	506.666667	6.227853326
Chaetoceros sp. KBDT32	211.5	vitamin	Marinobacter scs77	B	76.23913	4.333874848	536.266667	6.28463155
Chaetoceros sp. KBDT32	211.5	vitamin	Marinobacter scs77	C	93.652174	4.539587643	435.586957	6.076694448
Chaetoceros sp. KBDT32	211.5	vitamin	Marinobacter scs85	A	105.777778	4.66134046	609.288889	6.412292521
Chaetoceros sp. KBDT32	211.5	vitamin	Marinobacter scs85	B	95.804348	4.56230807	543.521739	6.298069704
Chaetoceros sp. KBDT32	211.5	vitamin	Marinobacter scs85	C	114.044444	4.736588232	494.413043	6.203371287
Chaetoceros sp. KBDT32	259	vitamin	Alteromonas 2016	A	144.521739	4.973429939	804.266667	6.68993089
Chaetoceros sp. KBDT32	259	vitamin	Alteromonas 2016	B	160.630435	5.079106292	830.355556	6.72185399
Chaetoceros sp. KBDT32	259	vitamin	Alteromonas 2016	C	237.108696	5.468518669	973.826087	6.881232732
Chaetoceros sp. KBDT32	259	vitamin	Alteromonas 2024	A	150.478261	5.013818629	848.73913	6.743751872
Chaetoceros sp. KBDT32	259	vitamin	Alteromonas 2024	B	160.108696	5.075852935	1,005.27	6.913008126
Chaetoceros sp. KBDT32	259	vitamin	Alteromonas 2024	C	226.888889	5.424460422	906.666667	6.809774871
Chaetoceros sp. KBDT32	259	vitamin	Alteromonas scs5	A	144.521739	4.973429939	807.021739	6.693350606
Chaetoceros sp. KBDT32	259	vitamin	Alteromonas scs5	B	159.108696	5.069587591	1,280.29	7.154841026
Chaetoceros sp. KBDT32	259	vitamin	Alteromonas scs5	C	217.577778	5.382556387	818.288889	6.707215439
Chaetoceros sp. KBDT32	259	vitamin	Control	A	259.456522	5.558589143	564.478261	6.335901873
Chaetoceros sp. KBDT32	259	vitamin	Control	B	245.717391	5.504182058	556.088889	6.320928154
Chaetoceros sp. KBDT32	259	vitamin	Control	C	267.086957	5.587574287	590.021739	6.380159382
Chaetoceros sp. KBDT32	259	vitamin	Marinobacter scs77	A	137.288889	4.922087385	585.282609	6.372094823
Chaetoceros sp. KBDT32	259	vitamin	Marinobacter scs77	B	137.152174	4.921091069	643.955556	6.467629711
Chaetoceros sp. KBDT32	259	vitamin	Marinobacter scs77	C	177.152174	5.177009103	615.222222	6.421983539
Chaetoceros sp. KBDT32	259	vitamin	Marinobacter scs85	A	172.688889	5.151491646	660.6	6.493148513
Chaetoceros sp. KBDT32	259	vitamin	Marinobacter scs85	B	171.844444	5.146589672	723.543478	6.584160638
Chaetoceros sp. KBDT32	259	vitamin	Marinobacter scs85	C	214.466667	5.368154328	770.511111	6.647054075
Chaetoceros sp. KBDT32	307	vitamin	Alteromonas 2016	A	243.066667	5.493335756	798.826087	6.683143259
Chaetoceros sp. KBDT32	307	vitamin	Alteromonas 2016	B	250.565217	5.523719234	877.444444	6.777013642
Chaetoceros sp. KBDT32	307	vitamin	Alteromonas 2016	C	359.086957	5.883564579	990.347826	6.898056221
Chaetoceros sp. KBDT32	307	vitamin	Alteromonas 2024	A	226.76087	5.423896026	800.489362	6.685223243
Chaetoceros sp. KBDT32	307	vitamin	Alteromonas 2024	B	255.755556	5.544222129	900.108696	6.802515529
Chaetoceros sp. KBDT32	307	vitamin	Alteromonas 2024	C	333.782609	5.81048991	904.478261	6.80735827
Chaetoceros sp. KBDT32	307	vitamin	Alteromonas scs5	A	213.066667	5.361605107	675.5	6.515453157
Chaetoceros sp. KBDT32	307	vitamin	Alteromonas scs5	B	251.043478	5.525626143	1,150.46	7.047914118
Chaetoceros sp. KBDT32	307	vitamin	Alteromonas scs5	C	330.652174	5.801066989	765.934783	6.641097026
Chaetoceros sp. KBDT32	307	vitamin	Control	A	353.577778	5.868103484	574.391304	6.353310878
Chaetoceros sp. KBDT32	307	vitamin	Control	B	350.666667	5.859836106	447.244444	6.1031053
Chaetoceros sp. KBDT32	307	vitamin	Control	C	336.847826	5.819631273	677.173913	6.517928128
Chaetoceros sp. KBDT32	307	vitamin	Marinobacter scs77	A	201.347826	5.30503389	141.76087	4.954141624
Chaetoceros sp. KBDT32	307	vitamin	Marinobacter scs77	B	210.26087	5.348348998	616.565217	6.424164103
Chaetoceros sp. KBDT32	307	vitamin	Marinobacter scs77	C	281.043478	5.638509383	380.304348	5.940971848
Chaetoceros sp. KBDT32	307	vitamin	Marinobacter scs85	A	253.488889	5.535319992	743.266667	6.611054886
Chaetoceros sp. KBDT32	307	vitamin	Marinobacter scs85	B	250	5.521460918	777.466667	6.656040771
Chaetoceros sp. KBDT32	307	vitamin	Marinobacter scs85	C	311.434783	5.741189952	900.934783	6.803432872
Chaetoceros sp. KBDT32	355	vitamin	Alteromonas 2016	A	310.282609	5.737483524	1,010.74	6.918437154
Chaetoceros sp. KBDT32	355	vitamin	Alteromonas 2016	B	324.333333	5.781771792	1,042.52	6.949397806
Chaetoceros sp. KBDT32	355	vitamin	Alteromonas 2016	C	324.26087	5.781548346	1,180.72	7.073877491
Chaetoceros sp. KBDT32	355	vitamin	Alteromonas 2024	A	306.695652	5.725855894	1,069.11	6.974582845
Chaetoceros sp. KBDT32	355	vitamin	Alteromonas 2024	B	323.6	5.779508185	1,133.91	7.0334298
Chaetoceros sp. KBDT32	355	vitamin	Alteromonas 2024	C	334.622222	5.8130022	1,152.36	7.049563436
Chaetoceros sp. KBDT32	355	vitamin	Alteromonas scs5	A	299.695652	5.702767466	909.5	6.812894998
Chaetoceros sp. KBDT32	355	vitamin	Alteromonas scs5	B	337.355556	5.821137436	1,473.02	7.295071175
Chaetoceros sp. KBDT32	355	vitamin	Alteromonas scs5	C	290.717391	5.67235163	1,058.91	6.964996405
Chaetoceros sp. KBDT32	355	vitamin	Control	A	210.133333	5.347742248	800.23913	6.684910596
Chaetoceros sp. KBDT32	355	vitamin	Control	B	219.282609	5.39036135	894.26087	6.795997534
Chaetoceros sp. KBDT32	355	vitamin	Control	C	166.608696	5.115647925	1,032.56	6.939792131
Chaetoceros sp. KBDT32	355	vitamin	Marinobacter scs77	A	292.021739	5.676828248	944.2	6.850338008
Chaetoceros sp. KBDT32	355	vitamin	Marinobacter scs77	B	277.955556	5.62746123	994.086957	6.901824685
Chaetoceros sp. KBDT32	355	vitamin	Marinobacter scs77	C	322.217391	5.775226445	1,006.98	6.914709305
Chaetoceros sp. KBDT32	355	vitamin	Marinobacter scs85	A	319.543478	5.766893346	646.422222	6.471452885
Chaetoceros sp. KBDT32	355	vitamin	Marinobacter scs85	B	310.478261	5.738113886	874.311111	6.773436275
Chaetoceros sp. KBDT32	355	vitamin	Marinobacter scs85	C	282.76087	5.644601558	839.022222	6.732237192
Chaetoceros sp. KBDT32	402.5	vitamin	Alteromonas 2016	A	311.347826	5.740910699	986.521739	6.894185362
Chaetoceros sp. KBDT32	402.5	vitamin	Alteromonas 2016	B	275.891304	5.620006962	1,295.87	7.166937228
Chaetoceros sp. KBDT32	402.5	vitamin	Alteromonas 2016	C	177.777778	5.180534332	1,299.38	7.169640797
Chaetoceros sp. KBDT32	402.5	vitamin	Alteromonas 2024	A	324.4	5.781977322	1,249.84	7.130774378
Chaetoceros sp. KBDT32	402.5	vitamin	Alteromonas 2024	B	292.2	5.677438499	1,398.49	7.243147568
Chaetoceros sp. KBDT32	402.5	vitamin	Alteromonas 2024	C	166.521739	5.115125865	1,240.31	7.123117523
Chaetoceros sp. KBDT32	402.5	vitamin	Alteromonas scs5	A	280.5	5.636573725	1,117.39	7.018752055
Chaetoceros sp. KBDT32	402.5	vitamin	Alteromonas scs5	B	280.304348	5.63587597	1,372.02	7.224040653
Chaetoceros sp. KBDT32	402.5	vitamin	Alteromonas scs5	C	180.23913	5.194284469	1,208.80	7.097383411
Chaetoceros sp. KBDT32	402.5	vitamin	Control	A	90.108696	4.501016675	1,029.47	6.936796148
Chaetoceros sp. KBDT32	402.5	vitamin	Control	B	120.311111	4.790080979	1,111.09	7.013094056
Chaetoceros sp. KBDT32	402.5	vitamin	Control	C	93.695652	4.540051785	1,405.49	7.248140485
Chaetoceros sp. KBDT32	402.5	vitamin	Marinobacter scs77	A	269.391304	5.596164984	1,089.41	6.993394338
Chaetoceros sp. KBDT32	402.5	vitamin	Marinobacter scs77	B	258.4	5.554508772	1,331.44	7.19401968
Chaetoceros sp. KBDT32	402.5	vitamin	Marinobacter scs77	C	207.555556	5.335399044	1,299.11	7.169435549
Chaetoceros sp. KBDT32	402.5	vitamin	Marinobacter scs85	A	184.444444	5.217348302	224.222222	5.412637623
Chaetoceros sp. KBDT32	402.5	vitamin	Marinobacter scs85	B	207.065217	5.333033802	597.888889	6.393404932
Chaetoceros sp. KBDT32	402.5	vitamin	Marinobacter scs85	C	189.866667	5.246322073	425.066667	6.05224602
Chaetoceros sp. KBDT32	451	vitamin	Alteromonas 2016	A	251.288889	5.526603229	844.066667	6.738231481
Chaetoceros sp. KBDT32	451	vitamin	Alteromonas 2016	B	183.333333	5.211305988	676.695652	6.517221618
Chaetoceros sp. KBDT32	451	vitamin	Alteromonas 2016	C	84.288889	4.434250053	232.533333	5.449033582
Chaetoceros sp. KBDT32	451	vitamin	Alteromonas 2024	A	242.555556	5.491230781	899.511111	6.801851406
Chaetoceros sp. KBDT32	451	vitamin	Alteromonas 2024	B	206.644444	5.330999655	835.851064	6.728450444
Chaetoceros sp. KBDT32	451	vitamin	Alteromonas 2024	C	84.844444	4.440819509	278	5.627621114
Chaetoceros sp. KBDT32	451	vitamin	Alteromonas scs5	A	222.577778	5.405276605	838.244444	6.731309757
Chaetoceros sp. KBDT32	451	vitamin	Alteromonas scs5	B	190.173913	5.247938985	839.826087	6.733194831
Chaetoceros sp. KBDT32	451	vitamin	Alteromonas scs5	C	115.173913	4.746443273	234.044444	5.455511029
Chaetoceros sp. KBDT32	451	vitamin	Control	A	48.088889	3.873051153	647.6	6.473273222
Chaetoceros sp. KBDT32	451	vitamin	Control	B	63.413043	4.149669566	937.555556	6.843276016
Chaetoceros sp. KBDT32	451	vitamin	Control	C	39	3.663561646	289.111111	5.666811081
Chaetoceros sp. KBDT32	451	vitamin	Marinobacter scs77	A	193.456522	5.265052795	268.044444	5.591152803
Chaetoceros sp. KBDT32	451	vitamin	Marinobacter scs77	B	184.2	5.216022124	483.444444	6.180936404
Chaetoceros sp. KBDT32	451	vitamin	Marinobacter scs77	C	145.152174	4.977782668	233.333333	5.452468045
Chaetoceros sp. KBDT32	451	vitamin	Marinobacter scs85	A	143.586957	4.966940824	191.111111	5.252854992
Chaetoceros sp. KBDT32	451	vitamin	Marinobacter scs85	B	152.347826	5.026166236	253.177778	5.534091922
Chaetoceros sp. KBDT32	451	vitamin	Marinobacter scs85	C	95.565217	4.559808915	176.73913	5.174674804
Chaetoceros sp. KBDT32	498.5	vitamin	Alteromonas 2016	A	161.244444	5.082921499	201.133333	5.303968036
Chaetoceros sp. KBDT32	498.5	vitamin	Alteromonas 2016	B	99.666667	4.601831288	168.355556	5.126078148
Chaetoceros sp. KBDT32	498.5	vitamin	Alteromonas 2016	C	40.044444	3.689989937	160.608696	5.078970947
Chaetoceros sp. KBDT32	498.5	vitamin	Alteromonas 2024	A	133.955556	4.897508073	181.304348	5.2001771
Chaetoceros sp. KBDT32	498.5	vitamin	Alteromonas 2024	B	110.622222	4.706120991	684.934783	6.529323626
Chaetoceros sp. KBDT32	498.5	vitamin	Alteromonas 2024	C	35.977778	3.58290147	552.478261	6.314414086
Chaetoceros sp. KBDT32	498.5	vitamin	Alteromonas scs5	A	204.222222	5.319208724	752	6.622736324
Chaetoceros sp. KBDT32	498.5	vitamin	Alteromonas scs5	B	183.222222	5.210699744	522.195652	6.25804233
Chaetoceros sp. KBDT32	498.5	vitamin	Alteromonas scs5	C	80.111111	4.383414559	483.891304	6.181860303
Chaetoceros sp. KBDT32	498.5	vitamin	Control	A	3.108696	1.134203346	729.847826	6.592836055
Chaetoceros sp. KBDT32	498.5	vitamin	Control	B	4.630435	1.532650816	852.478261	6.748147709
Chaetoceros sp. KBDT32	498.5	vitamin	Control	C	1.955556	0.670674552	352.630435	5.865420582
Chaetoceros sp. KBDT32	498.5	vitamin	Marinobacter scs77	A	178.733333	5.185894935	475.555556	6.164483712
Chaetoceros sp. KBDT32	498.5	vitamin	Marinobacter scs77	B	171.066667	5.142053346	397.934783	5.98628813
Chaetoceros sp. KBDT32	498.5	vitamin	Marinobacter scs77	C	95.130435	4.55524895	291.869565	5.676307007
Chaetoceros sp. KBDT32	498.5	vitamin	Marinobacter scs85	A	0.021739		395.891304	5.981139689
Chaetoceros sp. KBDT32	498.5	vitamin	Marinobacter scs85	B	31.086957	3.436788342	340.391304	5.83009585
Chaetoceros sp. KBDT32	498.5	vitamin	Marinobacter scs85	C	15.23913	2.723866462	335.478261	5.815557158
Chaetoceros sp. KBDT32	546.5	vitamin	Alteromonas 2016	A	58.26087	4.064930684	319	5.765191103
Chaetoceros sp. KBDT32	546.5	vitamin	Alteromonas 2016	B	32.347826	3.476546816	413.695652	6.025130563
Chaetoceros sp. KBDT32	546.5	vitamin	Alteromonas 2016	C	16.043478	2.775302412	334.956522	5.814000738
Chaetoceros sp. KBDT32	546.5	vitamin	Alteromonas 2024	A	49.133333	3.894537684	352.555556	5.865208216
Chaetoceros sp. KBDT32	546.5	vitamin	Alteromonas 2024	B	46.2	3.832979798	273.021739	5.609551422
Chaetoceros sp. KBDT32	546.5	vitamin	Alteromonas 2024	C	14.391304	2.666624135	433.130435	6.071038918
Chaetoceros sp. KBDT32	546.5	vitamin	Alteromonas scs5	A	91.044444	4.511347783	250.347826	5.522851255
Chaetoceros sp. KBDT32	546.5	vitamin	Alteromonas scs5	B	92.133333	4.5232368	408.847826	6.013343023
Chaetoceros sp. KBDT32	546.5	vitamin	Alteromonas scs5	C	43.511111	3.773016331	438.652174	6.083706785
Chaetoceros sp. KBDT32	546.5	vitamin	Control	A	3.934783	1.369855734	252.630435	5.53192769
Chaetoceros sp. KBDT32	546.5	vitamin	Control	B	5.111111	1.631416797	335.652174	5.816075427
Chaetoceros sp. KBDT32	546.5	vitamin	Control	C	1.688889	0.524070916	392.73913	5.9731456
Chaetoceros sp. KBDT32	546.5	vitamin	Marinobacter scs77	A	82.666667	4.414816462	221.933333	5.402377035
Chaetoceros sp. KBDT32	546.5	vitamin	Marinobacter scs77	B	94.022222	4.543531159	280.543478	5.636728715
Chaetoceros sp. KBDT32	546.5	vitamin	Marinobacter scs77	C	56.978261	4.042669809	346.434783	5.847694584
Chaetoceros sp. KBDT32	546.5	vitamin	Marinobacter scs85	A	33.133333	3.500539815	285.733333	5.655058974
Chaetoceros sp. KBDT32	546.5	vitamin	Marinobacter scs85	B	46.086957	3.830529982	371.369565	5.917197699
Chaetoceros sp. KBDT32	546.5	vitamin	Marinobacter scs85	C	17.130435	2.840856706	450.152174	6.10958569
Amphiprora sp. KBDT35		no vitamin	Alteromonas scs5	A	14.104167	2.646470286	73.916667	4.302938337
Amphiprora sp. KBDT35		no vitamin	Alteromonas scs5	B	10.270833	2.329308131	73.729167	4.300398474
Amphiprora sp. KBDT35		no vitamin	Alteromonas scs5	C	11.645833	2.454948434	93.020833	4.532823479
Amphiprora sp. KBDT35		no vitamin	Control	A	9.166667	2.215573752	94.833333	4.552120961
Amphiprora sp. KBDT35		no vitamin	Control	B	7.729167	2.045001095	99.604167	4.601204001
Amphiprora sp. KBDT35		no vitamin	Control	C	7.4375	2.006534771	95.666667	4.560869931
Amphiprora sp. KBDT35		no vitamin	Marinobacter scs77	A	13.208333	2.580847918	101.020833	4.615326763
Amphiprora sp. KBDT35		no vitamin	Marinobacter scs77	B	10.5625	2.357309993	118.583333	4.775615945
Amphiprora sp. KBDT35		no vitamin	Marinobacter scs77	C	11.041667	2.401676026	104.833333	4.652371784
Amphiprora sp. KBDT35		no vitamin	Marinobacter scs85	A	9.791667	2.281531718	37.229167	3.617092513
Amphiprora sp. KBDT35		no vitamin	Marinobacter scs85	B	8.4375	2.132686056	32.479167	3.480598868
Amphiprora sp. KBDT35		no vitamin	Marinobacter scs85	C	8.208333	2.105149858	36.5625	3.599023125
Amphiprora sp. KBDT35		no vitamin	Alteromonas 2016	A	15.666667	2.912124172	394.916667	5.978674773
Amphiprora sp. KBDT35		no vitamin	Alteromonas 2016	B	12.3125	2.785525493	388.958333	5.963472225
Amphiprora sp. KBDT35		no vitamin	Alteromonas 2016	C	14.229167	2.820882751	354.229167	5.869944068
Amphiprora sp. KBDT35		no vitamin	Alteromonas 2024	A	13.1875	2.677018115	466.604167	6.14548129
Amphiprora sp. KBDT35		no vitamin	Alteromonas 2024	B	12.541667	2.642029124	554.354167	6.317803773
Amphiprora sp. KBDT35		no vitamin	Alteromonas 2024	C	15.145833	2.56974553	503.270833	6.221128461
Amphiprora sp. KBDT35		no vitamin	Alteromonas scs5	A	18.395833	2.845393743	525.5	6.26435019
Amphiprora sp. KBDT35		no vitamin	Alteromonas scs5	B	16.208333	2.78295153	408.104167	6.011522453
Amphiprora sp. KBDT35		no vitamin	Alteromonas scs5	C	16.791667	2.949906479	508.291667	6.23105543
Amphiprora sp. KBDT35		no vitamin	Control	A	14.541667	2.739495055	494.104167	6.202746359
Amphiprora sp. KBDT35		no vitamin	Control	B	14.041667	2.593387293	425.893617	6.05418959
Amphiprora sp. KBDT35		no vitamin	Control	C	13.0625	2.604231681	465.854167	6.143872639
Amphiprora sp. KBDT35		no vitamin	Marinobacter scs77	A	17.208333	3.237043116	365.333333	5.900810178
Amphiprora sp. KBDT35		no vitamin	Marinobacter scs77	B	16.166667	2.95099638	484.25	6.182601302
Amphiprora sp. KBDT35		no vitamin	Marinobacter scs77	C	19.104167	2.665490587	327.1875	5.790533401
Amphiprora sp. KBDT35		no vitamin	Marinobacter scs85	A	15.479167	3.266872036	421.5625	6.043968046
Amphiprora sp. KBDT35		no vitamin	Marinobacter scs85	B	13.375	2.64351168	315.958333	5.755610347
Amphiprora sp. KBDT35		no vitamin	Marinobacter scs85	C	13.520833	2.72730804	387.104167	5.958693822
Amphiprora sp. KBDT35		no vitamin	Alteromonas 2016	A	25.458333	3.043529898	675.416667	6.515329785
Amphiprora sp. KBDT35		no vitamin	Alteromonas 2016	B	19.125	2.604231681	646.416667	6.471444291
Amphiprora sp. KBDT35		no vitamin	Alteromonas 2016	C	14.375	2.972548955	757.25	6.62969345
Amphiprora sp. KBDT35		no vitamin	Alteromonas 2024	A	26.229167	2.84175517	858.604167	6.755308009
Amphiprora sp. KBDT35		no vitamin	Alteromonas 2024	B	14.0625	2.739495055	806.479167	6.692678066
Amphiprora sp. KBDT35		no vitamin	Alteromonas 2024	C	15.291667	2.636076678	789.666667	6.671610916
Amphiprora sp. KBDT35		no vitamin	Alteromonas scs5	A	20.979167	3.058315776	785.895833	6.666824256
Amphiprora sp. KBDT35		no vitamin	Alteromonas scs5	B	13.520833	2.40356101	870.583333	6.769163485
Amphiprora sp. KBDT35		no vitamin	Alteromonas scs5	C	19.541667	2.892683916	888.020833	6.788995203
Amphiprora sp. KBDT35		no vitamin	Control	A	17.145833	2.762117401	931.645833	6.836952735
Amphiprora sp. KBDT35		no vitamin	Control	B	15.479167	2.524060614	797.708333	6.681743033
Amphiprora sp. KBDT35		no vitamin	Control	C	13.958333	2.768674823	898.666667	6.800912184
Amphiprora sp. KBDT35		no vitamin	Marinobacter scs77	A	21.291667	3.352094669	678.978723	6.520589791
Amphiprora sp. KBDT35		no vitamin	Marinobacter scs77	B	11.0625	3.401197382	630.4375	6.446414023
Amphiprora sp. KBDT35		no vitamin	Marinobacter scs77	C	18.041667	3.21470044	637.041667	6.456835065
Amphiprora sp. KBDT35		no vitamin	Marinobacter scs85	A	15.833333	3.604138226	611.145833	6.41533561
Amphiprora sp. KBDT35		no vitamin	Marinobacter scs85	B	12.479167	3.274783457	586.979167	6.374989329
Amphiprora sp. KBDT35		no vitamin	Marinobacter scs85	C	15.9375	3.497769401	609.916667	6.413322336
Amphiprora sp. KBDT35		no vitamin	Alteromonas 2016	A	28.5625	3.687837236	708.958333	6.563796756
Amphiprora sp. KBDT35		no vitamin	Alteromonas 2016	B	30	3.623785232	780.145833	6.659480868
Amphiprora sp. KBDT35		no vitamin	Alteromonas 2016	C	24.895833	3.639229545	774.458333	6.65216386
Amphiprora sp. KBDT35		no vitamin	Alteromonas 2024	A	36.75	3.59101392	833.145833	6.725208696
Amphiprora sp. KBDT35		no vitamin	Alteromonas 2024	B	26.4375	3.394927769	850.1875	6.745456913
Amphiprora sp. KBDT35		no vitamin	Alteromonas 2024	C	33.041667	3.4863552	747.208333	6.616344039
Amphiprora sp. KBDT35		no vitamin	Alteromonas scs5	A	39.958333	3.427244101	809.458333	6.696365299
Amphiprora sp. KBDT35		no vitamin	Alteromonas scs5	B	37.479167	3.373026516	865.4375	6.763235159
Amphiprora sp. KBDT35		no vitamin	Alteromonas scs5	C	38.0625	3.408807253	831.583333	6.723331514
Amphiprora sp. KBDT35		no vitamin	Control	A	36.270833	3.727699438	861.145833	6.758263866
Amphiprora sp. KBDT35		no vitamin	Control	B	29.8125	3.404663601	796.8125	6.680619394
Amphiprora sp. KBDT35		no vitamin	Control	C	32.666667	3.250858871	864.6875	6.76236817
Amphiprora sp. KBDT35		no vitamin	Marinobacter scs77	A	30.791667	3.755856398	735.625	6.600720478
Amphiprora sp. KBDT35		no vitamin	Marinobacter scs77	B	29.166667	3.552367424	674.5625	6.514064333
Amphiprora sp. KBDT35		no vitamin	Marinobacter scs77	C	30.229167	3.874667226	589.291667	6.378921251
Amphiprora sp. KBDT35		no vitamin	Marinobacter scs85	A	41.583333	3.763136217	711.041667	6.566731031
Amphiprora sp. KBDT35		no vitamin	Marinobacter scs85	B	30.104167	3.635940069	613.854167	6.419757387
Amphiprora sp. KBDT35		no vitamin	Marinobacter scs85	C	25.8125	3.88499434	655.229167	6.484985048
Amphiprora sp. KBDT35		no vitamin	Alteromonas 2016	A	42.770833	4.133498494	75.1875	4.319984994
Amphiprora sp. KBDT35		no vitamin	Alteromonas 2016	B	34.895833	4.025351691	249.6875	5.520210136
Amphiprora sp. KBDT35		no vitamin	Alteromonas 2016	C	48.166667	4.144456598	97.854167	4.583478279
Amphiprora sp. KBDT35		no vitamin	Alteromonas 2024	A	43.083333	3.962002938	211.104167	5.352351694
Amphiprora sp. KBDT35		no vitamin	Alteromonas 2024	B	37.9375	3.792676248	69.625	4.243123698
Amphiprora sp. KBDT35		no vitamin	Alteromonas 2024	C	48.666667	4.025723639	120.458333	4.791303909
Amphiprora sp. KBDT35		no vitamin	Alteromonas scs5	A	62.395833	3.53186008	96.520833	4.569758871
Amphiprora sp. KBDT35		no vitamin	Alteromonas scs5	B	56	3.66462946	320.166667	5.768841695
Amphiprora sp. KBDT35		no vitamin	Alteromonas scs5	C	63.083333	3.769402823	139.666667	4.939258634
Amphiprora sp. KBDT35		no vitamin	Control	A	52.5625	3.684180933	351.0625	5.86096427
Amphiprora sp. KBDT35		no vitamin	Control	B	44.375	3.601868086	140.458333	4.944910883
Amphiprora sp. KBDT35		no vitamin	Control	C	56.020833	3.682085603	236.895833	5.467620521
Amphiprora sp. KBDT35		no vitamin	Marinobacter scs77	A	34.1875	3.817254353	94.666667	4.550361953
Amphiprora sp. KBDT35		no vitamin	Marinobacter scs77	B	39.041667	3.793614782	136.979167	4.919828849
Amphiprora sp. KBDT35		no vitamin	Marinobacter scs77	C	43.354167	3.811281428	174.1875	5.160132305
Amphiprora sp. KBDT35		no vitamin	Marinobacter scs85	A	39.8125	3.862920299	125.604167	4.83313543
Amphiprora sp. KBDT35		no vitamin	Marinobacter scs85	B	36.666667	3.713063816	94.458333	4.548158817
Amphiprora sp. KBDT35		no vitamin	Marinobacter scs85	C	39.729167	3.844814256	96.9375	4.574066441
Amphiprora sp. KBDT35		no vitamin	Alteromonas 2016	A	45.479167	4.102298959	727.166667	6.589155704
Amphiprora sp. KBDT35		no vitamin	Alteromonas 2016	B	44.416667	4.144821921	708.375	6.562973614
Amphiprora sp. KBDT35		no vitamin	Alteromonas 2016	C	45.208333	4.192176816	781.416667	6.661108512
Amphiprora sp. KBDT35		no vitamin	Alteromonas 2024	A	47.604167	3.999346834	872.375	6.771219377
Amphiprora sp. KBDT35		no vitamin	Alteromonas 2024	B	40.979167	3.848372985	783.541667	6.663824241
Amphiprora sp. KBDT35		no vitamin	Alteromonas 2024	C	46.75	4.227441838	822.229167	6.712019148
Amphiprora sp. KBDT35		no vitamin	Alteromonas scs5	A	60.479167	3.590439381	842.270833	6.736101617
Amphiprora sp. KBDT35		no vitamin	Alteromonas scs5	B	63.106383	3.518980417	844.604167	6.738868076
Amphiprora sp. KBDT35		no vitamin	Alteromonas scs5	C	66.166667	3.636489058	864.270833	6.761886184
Amphiprora sp. KBDT35		no vitamin	Control	A	54.5625	3.631537191	854.791667	6.750857775
Amphiprora sp. KBDT35		no vitamin	Control	B	46.916667	3.665162927	820.729167	6.710193173
Amphiprora sp. KBDT35		no vitamin	Control	C	68.541667	3.595598464	876.25	6.775651438
Amphiprora sp. KBDT35		no vitamin	Marinobacter scs77	A	36.25	3.706432814	756.708333	6.628977886
Amphiprora sp. KBDT35		no vitamin	Marinobacter scs77	B	33.75	2.884567892	534.958333	6.282188862
Amphiprora sp. KBDT35		no vitamin	Marinobacter scs77	C	37.958333	3.262094957	486.8125	6.187879039
Amphiprora sp. KBDT35		no vitamin	Marinobacter scs85	A	37.770833	3.070955695	643.6875	6.46721336
Amphiprora sp. KBDT35		no vitamin	Marinobacter scs85	B	39.0625	2.564949357	561.270833	6.330203557
Amphiprora sp. KBDT35		no vitamin	Marinobacter scs85	C	36.4375	3.273206157	540.229167	6.291993433
Amphiprora sp. KBDT35		no vitamin	Alteromonas 2016	A	40.708333	3.474809209	761.5	6.635290172
Amphiprora sp. KBDT35		no vitamin	Alteromonas 2016	B	17.895833	2.931193752	794.3125	6.677476961
Amphiprora sp. KBDT35		no vitamin	Alteromonas 2016	C	26.104167	3.364418142	803.666667	6.68918459
Amphiprora sp. KBDT35		no vitamin	Alteromonas 2024	A	21.5625	3.905334024	948.125	6.85448635
Amphiprora sp. KBDT35		no vitamin	Alteromonas 2024	B	13	4.162457422	843.416667	6.737461103
Amphiprora sp. KBDT35		no vitamin	Alteromonas 2024	C	26.395833	3.164947483	806.791667	6.693065478
Amphiprora sp. KBDT35		no vitamin	Alteromonas scs5	A	32.291667	2.59026714	857.5625	6.754094063
Amphiprora sp. KBDT35		no vitamin	Alteromonas scs5	B	18.75	2.640544295	940.416667	6.84632304
Amphiprora sp. KBDT35		no vitamin	Alteromonas scs5	C	28.916667	2.894990685	887.708333	6.788643235
Amphiprora sp. KBDT35		no vitamin	Control	A	49.666667	3.390024092	876.625	6.776079307
Amphiprora sp. KBDT35		no vitamin	Control	B	64.229167	2.628586054	786.25	6.667274808
Amphiprora sp. KBDT35		no vitamin	Control	C	23.6875	3.113515309	901.75	6.80433732
Amphiprora sp. KBDT35		no vitamin	Marinobacter scs77	A	13.333333	3.333691511	793.1875	6.676059638
Amphiprora sp. KBDT35		no vitamin	Marinobacter scs77	B	14.020833	3.657130756	579.958333	6.362956261
Amphiprora sp. KBDT35		no vitamin	Marinobacter scs77	C	18.083333	3.638682059	559.125	6.326373062
Amphiprora sp. KBDT35		no vitamin	Marinobacter scs85	A	29.666667	3.66249269	689.541667	6.536027126
Amphiprora sp. KBDT35		no vitamin	Marinobacter scs85	B	13.854167	3.668889301	613.9375	6.419893131
Amphiprora sp. KBDT35		no vitamin	Marinobacter scs85	C	22.5	3.87553189	599.041667	6.395331157
Amphiprora sp. KBDT35		no vitamin	Alteromonas 2016	A	28.041667	3.769402823	986.875	6.894543385
Amphiprora sp. KBDT35		no vitamin	Alteromonas 2016	B	38.75	3.788913301	967.854167	6.875081422
Amphiprora sp. KBDT35		no vitamin	Alteromonas 2016	C	38.041667	3.727699438	1,035.67	6.942800621
Amphiprora sp. KBDT35		no vitamin	Alteromonas 2024	A	38.958333	3.956837028	1,124.98	7.025519796
Amphiprora sp. KBDT35		no vitamin	Alteromonas 2024	B	39.208333	4.348125079	1,082.17	6.98672376
Amphiprora sp. KBDT35		no vitamin	Alteromonas 2024	C	48.208333	4.40798877	1,000.75	6.908504998
Amphiprora sp. KBDT35		no vitamin	Alteromonas scs5	A	43.354167	3.01123646	1,062.02	6.967928818
Amphiprora sp. KBDT35		no vitamin	Alteromonas scs5	B	44.208333	3.378014046	1,087.75	6.991866622
Amphiprora sp. KBDT35		no vitamin	Alteromonas scs5	C	41.583333	2.802096977	1,136.46	7.03567198
Amphiprora sp. KBDT35		no vitamin	Control	A	52.291667	3.268459312	975.083333	6.882522937
Amphiprora sp. KBDT35		no vitamin	Control	B	77.333333	3.245193146	918.791667	6.823059401
Amphiprora sp. KBDT35		no vitamin	Control	C	82.104167	3.276358273	962.0625	6.869079417
Amphiprora sp. KBDT35		no vitamin	Marinobacter scs77	A	20.3125	4.122418979	1,137.85	7.036899458
Amphiprora sp. KBDT35		no vitamin	Marinobacter scs77	B	29.3125	3.598453171	840.5	6.733996953
Amphiprora sp. KBDT35		no vitamin	Marinobacter scs77	C	16.479167	3.444682483	1,007.38	6.915103217
Amphiprora sp. KBDT35		no vitamin	Marinobacter scs85	A	26.270833	3.990140785	1,098.33	7.001549158
Amphiprora sp. KBDT35		no vitamin	Marinobacter scs85	B	25.666667	3.305817743	993.666667	6.901401805
Amphiprora sp. KBDT35		no vitamin	Marinobacter scs85	C	26.479167	3.440017374	957.9375	6.864782536
Amphiprora sp. KBDT35		no vitamin	Alteromonas 2016	A	61.708333	4.175028095	594.979167	6.388526391
Amphiprora sp. KBDT35		no vitamin	Alteromonas 2016	B	36.541667	3.311910691	463.041667	6.137817044
Amphiprora sp. KBDT35		no vitamin	Alteromonas 2016	C	31.333333	3.505307125	257.229167	5.549967388
Amphiprora sp. KBDT35		no vitamin	Alteromonas 2024	A	54.0625	4.112239047	193.291667	5.264200276
Amphiprora sp. KBDT35		no vitamin	Alteromonas 2024	B	27.270833	4.193749876	634.6875	6.453132752
Amphiprora sp. KBDT35		no vitamin	Alteromonas 2024	C	31.1875	3.916181009	662.479167	6.495989111
Amphiprora sp. KBDT35		no vitamin	Alteromonas scs5	A	65.041667	3.17805383	381.583333	5.944329262
Amphiprora sp. KBDT35		no vitamin	Alteromonas scs5	B	27.4375	3.135494216	270.166667	5.599039054
Amphiprora sp. KBDT35		no vitamin	Alteromonas scs5	C	33.291667	3.508431132	804.770833	6.690557557
Amphiprora sp. KBDT35		no vitamin	Control	A	61.083333	3.597882865	1,051.96	6.958408785
Amphiprora sp. KBDT35		no vitamin	Control	B	66.270833	2.773889938	817.333333	6.706047008
Amphiprora sp. KBDT35		no vitamin	Control	C	50.208333	2.823361028	640.145833	6.461696014
Amphiprora sp. KBDT35		no vitamin	Marinobacter scs77	A	24	3.884137802	1,162.83	7.058614834
Amphiprora sp. KBDT35		no vitamin	Marinobacter scs77	B	23	3.934273614	1,446.27	7.276743683
Amphiprora sp. KBDT35		no vitamin	Marinobacter scs77	C	33.395833	3.63758616	2,062.21	7.631532694
Amphiprora sp. KBDT35		no vitamin	Marinobacter scs85	A	36.520833	4.010736478	2,227.96	7.708840899
Amphiprora sp. KBDT35		no vitamin	Marinobacter scs85	B	16.020833	3.923210195	1,334.38	7.196218296
Amphiprora sp. KBDT35		no vitamin	Marinobacter scs85	C	16.833333	3.115365463	1,093.42	6.99706263
Amphiprora sp. KBDT35		no vitamin	Alteromonas 2016	A	48.625	3.937122033	107.8125	4.680393607
Amphiprora sp. KBDT35		no vitamin	Alteromonas 2016	B	51.125	3.745082551	519.854167	6.253548324
Amphiprora sp. KBDT35		no vitamin	Alteromonas 2016	C	38	3.781344682	1,449.06	7.278672075
Amphiprora sp. KBDT35		no vitamin	Alteromonas 2024	A	55.1875	3.98007098	643.1875	6.466436284
Amphiprora sp. KBDT35		no vitamin	Alteromonas 2024	B	50.5625	4.14009059	51.020833	3.93223404
Amphiprora sp. KBDT35		no vitamin	Alteromonas 2024	C	22.541667	4.276087243	588.479167	6.377541526
Amphiprora sp. KBDT35		no vitamin	Alteromonas scs5	A	51.270833	2.974678847	1,030.00	6.937314081
Amphiprora sp. KBDT35		no vitamin	Alteromonas scs5	B	42.3125	3.528808496	766.354167	6.641644422
Amphiprora sp. KBDT35		no vitamin	Alteromonas scs5	C	43.875	3.147200774	980.6875	6.888253856
Amphiprora sp. KBDT35		no vitamin	Control	A	53.520833	3.520830557	199.9375	5.298004818
Amphiprora sp. KBDT35		no vitamin	Control	B	62.808511	3.250858871	553.166667	6.315659343
Amphiprora sp. KBDT35		no vitamin	Control	C	71.958333	3.198673118	566.854167	6.34010207
Amphiprora sp. KBDT35		no vitamin	Marinobacter scs77	A	19.583333	3.571877354	1,674.48	7.423257451
Amphiprora sp. KBDT35		no vitamin	Marinobacter scs77	B	34.083333	3.851919074	855.520833	6.751710445
Amphiprora sp. KBDT35		no vitamin	Marinobacter scs77	C	23.270833	3.497769401	1,162.98	7.058740239
Amphiprora sp. KBDT35		no vitamin	Marinobacter scs85	A	33.8125	3.733693462	1,902.69	7.551022639
Amphiprora sp. KBDT35		no vitamin	Marinobacter scs85	B	25.8125	3.793614782	296.208333	5.691063034
Amphiprora sp. KBDT35		no vitamin	Marinobacter scs85	C	24.5	3.613729281	1,097.44	7.000733196
Amphiprora sp. KBDT35		no vitamin	Alteromonas 2016	A	35.583333	3.844814256	916.708333	6.820789355
Amphiprora sp. KBDT35		no vitamin	Alteromonas 2016	B	47.083333	3.847484484	308.145833	5.730573155
Amphiprora sp. KBDT35		no vitamin	Alteromonas 2016	C	33.041667	3.556537839	864.520833	6.762175403
Amphiprora sp. KBDT35		no vitamin	Alteromonas 2024	A	41.833333	3.987439651	402.1875	5.996918398
Amphiprora sp. KBDT35		no vitamin	Alteromonas 2024	B	44.416667	3.952844994	527.770833	6.268662161
Amphiprora sp. KBDT35		no vitamin	Alteromonas 2024	C	37.104167	3.785136163	98.666667	4.591747169
Amphiprora sp. KBDT35		no vitamin	Alteromonas scs5	A	46.75	3.273206157	371.5	5.917548864
Amphiprora sp. KBDT35		no vitamin	Alteromonas scs5	B	46.875	3.385801707	384.1875	5.951130715
Amphiprora sp. KBDT35		no vitamin	Alteromonas scs5	C	35.041667	2.987364007	536.8125	6.285648872
Amphiprora sp. KBDT35		no vitamin	Control	A	53.916667	3.4838009	606.104167	6.407051864
Amphiprora sp. KBDT35		no vitamin	Control	B	52.083333	3.447338548	463.416667	6.138626578
Amphiprora sp. KBDT35		no vitamin	Control	C	44.041667	3.110733666	880.1875	6.780134953
Amphiprora sp. KBDT35		no vitamin	Marinobacter scs77	A	26.395833	3.438011355	655.666667	6.48565253
Amphiprora sp. KBDT35		no vitamin	Marinobacter scs77	B	29.541667	3.618211064	656.333333	6.486668789
Amphiprora sp. KBDT35		no vitamin	Marinobacter scs77	C	19.833333	3.284975614	471.541667	6.156007469
Amphiprora sp. KBDT35		no vitamin	Marinobacter scs85	A	32.583333	3.527585274	963.979167	6.871069683
Amphiprora sp. KBDT35		no vitamin	Marinobacter scs85	B	31.416667	3.725693427	502.145833	6.218890581
Amphiprora sp. KBDT35		no vitamin	Marinobacter scs85	C	22.4375	3.420455187	761.354167	6.635098646
Amphiprora sp. KBDT35		no vitamin	Alteromonas 2016	A	31.125	3.719145943	256.25	5.54615353
Amphiprora sp. KBDT35		no vitamin	Alteromonas 2016	B	37.270833	3.728700948	372.208333	5.919453732
Amphiprora sp. KBDT35		no vitamin	Alteromonas 2016	C	26.708333	3.526973072	288.854167	5.665921948
Amphiprora sp. KBDT35		no vitamin	Alteromonas 2024	A	34.041667	3.779919165	661.395833	6.4943525
Amphiprora sp. KBDT35		no vitamin	Alteromonas 2024	B	41.5	3.908265957	588.333333	6.37729368
Amphiprora sp. KBDT35		no vitamin	Alteromonas 2024	C	30.583333	3.537329556	551.041667	6.311810427
Amphiprora sp. KBDT35		no vitamin	Alteromonas scs5	A	41.229167	3.002997468	276.291667	5.621457072
Amphiprora sp. KBDT35		no vitamin	Alteromonas scs5	B	41.625	3.171085147	1,156.81	7.053423657
Amphiprora sp. KBDT35		no vitamin	Alteromonas scs5	C	34.020833	2.75020462	1,363.19	7.217580986
Amphiprora sp. KBDT35		no vitamin	Control	A	43.8125	3.130044611	429.770833	6.06325212
Amphiprora sp. KBDT35		no vitamin	Control	B	49.8125	3.227174614	532.875	6.278286875
Amphiprora sp. KBDT35		no vitamin	Control	C	34.375	2.884567892	1,025.10	6.932549513
Amphiprora sp. KBDT35		no vitamin	Marinobacter scs77	A	20.145833	3.249243349	146.958333	4.990149098
Amphiprora sp. KBDT35		no vitamin	Marinobacter scs77	B	23.833333	3.270835551	344.145833	5.841065501
Amphiprora sp. KBDT35		no vitamin	Marinobacter scs77	C	15.645833	3.489538882	482.541667	6.179067274
Amphiprora sp. KBDT35		no vitamin	Marinobacter scs85	A	22.875	3.205452818	380.291667	5.940938503
Amphiprora sp. KBDT35		no vitamin	Marinobacter scs85	B	25.208333	3.517745077	766.4375	6.641753156
Amphiprora sp. KBDT35		no vitamin	Marinobacter scs85	C	17.895833	3.010210309	262.479167	5.570171715
Amphiprora sp. KBDT35		no vitamin	Alteromonas 2016	A	25.770833	3.301223554	2,152.98	7.674607821
Amphiprora sp. KBDT35		no vitamin	Alteromonas 2016	B	26.333333	3.386506666	1,926.42	7.563416907
Amphiprora sp. KBDT35		no vitamin	Alteromonas 2016	C	32.770833	3.192702964	2,130.17	7.663955503
Amphiprora sp. KBDT35		no vitamin	Alteromonas 2024	A	24.666667	3.47609868	1,848.50	7.522129778
Amphiprora sp. KBDT35		no vitamin	Alteromonas 2024	B	33.708333	3.606968692	1,814.00	7.503289631
Amphiprora sp. KBDT35		no vitamin	Alteromonas 2024	C	20.291667	3.157886539	2,382.96	7.776097992
Amphiprora sp. KBDT35		no vitamin	Alteromonas scs5	A	27.145833	2.496986148	2,068.38	7.634518554
Amphiprora sp. KBDT35		no vitamin	Alteromonas scs5	B	29.5625	2.672710858	1,997.21	7.599505651
Amphiprora sp. KBDT35		no vitamin	Alteromonas scs5	C	24.354167	2.031432322	2,351.46	7.762790982
Amphiprora sp. KBDT35		no vitamin	Control	A	32.333333	2.828299349	2,187.08	7.690324124
Amphiprora sp. KBDT35		no vitamin	Control	B	36.854167	2.72730804	1,974.31	7.587975515
Amphiprora sp. KBDT35		no vitamin	Control	C	23.520833	2.281531718	2,124.90	7.66147806
Amphiprora sp. KBDT35		no vitamin	Marinobacter scs77	A	12.145833	2.725944669	1,977.75	7.589715114
Amphiprora sp. KBDT35		no vitamin	Marinobacter scs77	B	14.479167	2.63905733	1,827.69	7.510806786
Amphiprora sp. KBDT35		no vitamin	Marinobacter scs77	C	7.625	2.731386903	1,903.50	7.551449576
Amphiprora sp. KBDT35		no vitamin	Marinobacter scs85	A	16.916667	2.752864217	1,870.77	7.534105835
Amphiprora sp. KBDT35		no vitamin	Marinobacter scs85	B	15.291667	2.908720878	1,721.35	7.450866566
Amphiprora sp. KBDT35		no vitamin	Marinobacter scs85	C	9.791667	2.79956531	1,767.42	7.477274249
Amphiprora sp. KBDT35	0	vitamin	Alteromonas 2016	A	15.270833	2.669828988	168.065217	5.124352101
Amphiprora sp. KBDT35	0	vitamin	Alteromonas 2016	B	14	2.743524611	194.711111	5.271516978
Amphiprora sp. KBDT35	0	vitamin	Alteromonas 2016	C	15.354167	2.775189525	205.4	5.324959297
Amphiprora sp. KBDT35	0	vitamin	Alteromonas 2024	A	15.6875	2.712208211	231.711111	5.445491385
Amphiprora sp. KBDT35	0	vitamin	Alteromonas 2024	B	18.333333	2.692654493	199.26087	5.294614871
Amphiprora sp. KBDT35	0	vitamin	Alteromonas 2024	C	16.4375	2.705268536	241.217391	5.485698564
Amphiprora sp. KBDT35	0	vitamin	Alteromonas scs5	A	14.4375	2.672710858	206.717391	5.3313526
Amphiprora sp. KBDT35	0	vitamin	Alteromonas scs5	B	15.541667	2.742183186	212.869565	5.360679607
Amphiprora sp. KBDT35	0	vitamin	Alteromonas scs5	C	16.041667	2.705268536	233.2	5.451896454
Amphiprora sp. KBDT35	0	vitamin	Control	A	15.0625	2.695471419	161.957447	5.087333628
Amphiprora sp. KBDT35	0	vitamin	Control	B	14.770833	2.583997552	167.130435	5.118774555
Amphiprora sp. KBDT35	0	vitamin	Control	C	14.958333	2.72730804	166.195652	5.113165721
Amphiprora sp. KBDT35	0	vitamin	Marinobacter scs77	A	14.479167	2.938941422	236.5	5.465948208
Amphiprora sp. KBDT35	0	vitamin	Marinobacter scs77	B	15.520833	3.014308659	212.369565	5.358327988
Amphiprora sp. KBDT35	0	vitamin	Marinobacter scs77	C	14.958333	2.943341904	234.086957	5.455692657
Amphiprora sp. KBDT35	0	vitamin	Marinobacter scs85	A	14.8125	2.896142133	212.673913	5.359760068
Amphiprora sp. KBDT35	0	vitamin	Marinobacter scs85	B	13.25	2.90416508	212.577778	5.359307936
Amphiprora sp. KBDT35	0	vitamin	Marinobacter scs85	C	15.291667	3.009183055	199.565217	5.296141085
Amphiprora sp. KBDT35	24	vitamin	Alteromonas 2016	A	18.895833	2.987364007	378.625	5.936546269
Amphiprora sp. KBDT35	24	vitamin	Alteromonas 2016	B	20.375	2.995732274	677.625	6.518594038
Amphiprora sp. KBDT35	24	vitamin	Alteromonas 2016	C	18.979167	3.064169451	573.25	6.351321922
Amphiprora sp. KBDT35	24	vitamin	Alteromonas 2024	A	18.104167	3.020424886	447.416667	6.103490301
Amphiprora sp. KBDT35	24	vitamin	Alteromonas 2024	B	18.25	3.001962823	551.4375	6.312528505
Amphiprora sp. KBDT35	24	vitamin	Alteromonas 2024	C	20.270833	2.995732274	508.8125	6.232079579
Amphiprora sp. KBDT35	24	vitamin	Alteromonas scs5	A	19.833333	3.006095044	534.0625	6.280512873
Amphiprora sp. KBDT35	24	vitamin	Alteromonas scs5	B	20	2.981041541	555.6875	6.320206086
Amphiprora sp. KBDT35	24	vitamin	Alteromonas scs5	C	21.416667	3.024481671	544.0625	6.29906413
Amphiprora sp. KBDT35	24	vitamin	Control	A	20.5	2.956428241	381.8125	5.94492965
Amphiprora sp. KBDT35	24	vitamin	Control	B	20.125	3.195265973	401.978723	5.996399159
Amphiprora sp. KBDT35	24	vitamin	Control	C	20	3.058315776	468.229167	6.148957849
Amphiprora sp. KBDT35	24	vitamin	Marinobacter scs77	A	20.208333	3.842583599	401.041667	5.99406533
Amphiprora sp. KBDT35	24	vitamin	Marinobacter scs77	B	19.708333	3.825862321	411.770833	6.020466964
Amphiprora sp. KBDT35	24	vitamin	Marinobacter scs77	C	20.583333	3.937122033	379.770833	5.939568
Amphiprora sp. KBDT35	24	vitamin	Marinobacter scs85	A	19.229167	3.965958633	458.541667	6.128051164
Amphiprora sp. KBDT35	24	vitamin	Marinobacter scs85	B	24.416667	3.747050079	415.895833	6.030434827
Amphiprora sp. KBDT35	24	vitamin	Marinobacter scs85	C	21.291667	3.787026515	409.333333	6.014529819
Amphiprora sp. KBDT35	93	vitamin	Alteromonas 2016	A	46.645833	4.028323467	487.354167	6.188991101
Amphiprora sp. KBDT35	93	vitamin	Alteromonas 2016	B	45.87234	3.847039948	667.854167	6.504069837
Amphiprora sp. KBDT35	93	vitamin	Alteromonas 2016	C	51.270833	4.061161149	599.770833	6.396547637
Amphiprora sp. KBDT35	93	vitamin	Alteromonas 2024	A	52.770833	3.95364468	551.270833	6.312226218
Amphiprora sp. KBDT35	93	vitamin	Alteromonas 2024	B	42.395833	3.840347976	562.5	6.332391134
Amphiprora sp. KBDT35	93	vitamin	Alteromonas 2024	C	44.125	3.985892848	566.875	6.340138821
Amphiprora sp. KBDT35	93	vitamin	Alteromonas scs5	A	56.166667	3.925679332	597	6.391917113
Amphiprora sp. KBDT35	93	vitamin	Alteromonas scs5	B	46.854167	3.825466078	550.520833	6.310864799
Amphiprora sp. KBDT35	93	vitamin	Alteromonas scs5	C	58.041667	3.995904489	582.166667	6.366756776
Amphiprora sp. KBDT35	93	vitamin	Control	A	52.125	4.199079882	522.854167	6.259302586
Amphiprora sp. KBDT35	93	vitamin	Control	B	46.541667	4.034977835	542.104167	6.295458173
Amphiprora sp. KBDT35	93	vitamin	Control	C	53.833333	4.027249585	479.291667	6.17230932
Amphiprora sp. KBDT35	93	vitamin	Marinobacter scs77	A	50.6875	4.096772163	476	6.165417854
Amphiprora sp. KBDT35	93	vitamin	Marinobacter scs77	B	45.854167	3.978122813	464	6.139884552
Amphiprora sp. KBDT35	93	vitamin	Marinobacter scs77	C	54.375	4.172783415	464.6875	6.141365137
Amphiprora sp. KBDT35	93	vitamin	Marinobacter scs85	A	66.625	4.136831841	468.854167	6.150291776
Amphiprora sp. KBDT35	93	vitamin	Marinobacter scs85	B	56.541667	3.937528302	479.791667	6.173351983
Amphiprora sp. KBDT35	93	vitamin	Marinobacter scs85	C	56.106383	4.171176999	496.458333	6.207499559
Amphiprora sp. KBDT35	168	vitamin	Alteromonas 2016	A	60.145833	4.265609848	770.041667	6.646444626
Amphiprora sp. KBDT35	168	vitamin	Alteromonas 2016	B	53.416667	4.068670571	856.979167	6.753413609
Amphiprora sp. KBDT35	168	vitamin	Alteromonas 2016	C	64.895833	4.37392096	817.75	6.706556666
Amphiprora sp. KBDT35	168	vitamin	Alteromonas 2024	A	62.604167	4.270862268	841.979167	6.735755272
Amphiprora sp. KBDT35	168	vitamin	Alteromonas 2024	B	51.291667	4.056844596	777.93617	6.656644477
Amphiprora sp. KBDT35	168	vitamin	Alteromonas 2024	C	64.791667	4.31023968	797.104167	6.680985369
Amphiprora sp. KBDT35	168	vitamin	Alteromonas scs5	A	71.208333	4.248792812	816.6875	6.705256525
Amphiprora sp. KBDT35	168	vitamin	Alteromonas scs5	B	58.479167	3.986279782	747.666667	6.616957246
Amphiprora sp. KBDT35	168	vitamin	Alteromonas scs5	C	79.354167	4.139158578	764.5	6.639222025
Amphiprora sp. KBDT35	168	vitamin	Control	A	71.583333	4.209655404	837.0625	6.729898739
Amphiprora sp. KBDT35	168	vitamin	Control	B	57.791667	4.397017865	730.833333	6.594185435
Amphiprora sp. KBDT35	168	vitamin	Control	C	74.458333	4.237723145	747.604167	6.616873649
Amphiprora sp. KBDT35	168	vitamin	Marinobacter scs77	A	70.020833	4.342180726	750.479167	6.620711892
Amphiprora sp. KBDT35	168	vitamin	Marinobacter scs77	B	53.854167	4.288459731	576.729167	6.357372775
Amphiprora sp. KBDT35	168	vitamin	Marinobacter scs77	C	62.75	4.298135385	740.25	6.606987967
Amphiprora sp. KBDT35	168	vitamin	Marinobacter scs85	A	67.333333	4.363363978	732.708333	6.596747714
Amphiprora sp. KBDT35	168	vitamin	Marinobacter scs85	B	81.208333	4.198141356	698.229167	6.548547368
Amphiprora sp. KBDT35	168	vitamin	Marinobacter scs85	C	69.25	4.237121274	660.666667	6.493249427
Amphiprora sp. KBDT35	236	vitamin	Alteromonas 2016	A	76.875	4.342722589	820.5	6.709913911
Amphiprora sp. KBDT35	236	vitamin	Alteromonas 2016	B	72.854167	4.426840654	900.416667	6.80285762
Amphiprora sp. KBDT35	236	vitamin	Alteromonas 2016	C	73.5625	4.558908077	955.020833	6.861733155
Amphiprora sp. KBDT35	236	vitamin	Alteromonas 2024	A	78.520833	4.352962497	878.4375	6.778144761
Amphiprora sp. KBDT35	236	vitamin	Alteromonas 2024	B	66.5625	4.366013697	794.166667	6.677293347
Amphiprora sp. KBDT35	236	vitamin	Alteromonas 2024	C	69.208333	4.428830697	880.770833	6.780797471
Amphiprora sp. KBDT35	236	vitamin	Alteromonas scs5	A	76.916667	4.763597425	868.875	6.767199271
Amphiprora sp. KBDT35	236	vitamin	Alteromonas scs5	B	83.666667	4.210892272	822.291667	6.712095158
Amphiprora sp. KBDT35	236	vitamin	Alteromonas scs5	C	95.479167	4.162133	860.3125	6.757295695
Amphiprora sp. KBDT35	236	vitamin	Control	A	77.708333	4.306314817	897.395833	6.79949705
Amphiprora sp. KBDT35	236	vitamin	Control	B	78.729167	4.200017529	900.25	6.802672503
Amphiprora sp. KBDT35	236	vitamin	Control	C	83.833333	4.237121274	843.916667	6.738053754
Amphiprora sp. KBDT35	236	vitamin	Marinobacter scs77	A	117.166667	4.327438444	817.6875	6.706480234
Amphiprora sp. KBDT35	236	vitamin	Marinobacter scs77	B	67.416667	4.257089165	755.8125	6.62779333
Amphiprora sp. KBDT35	236	vitamin	Marinobacter scs77	C	64.208333	4.304065093	833.833333	6.726033542
Amphiprora sp. KBDT35	236	vitamin	Marinobacter scs85	A	74.166667	4.341909691	957.875	6.864717289
Amphiprora sp. KBDT35	236	vitamin	Marinobacter scs85	B	66.6875	4.075062638	868.604167	6.766887517
Amphiprora sp. KBDT35	236	vitamin	Marinobacter scs85	C	69.208333	5.004086115	892.875	6.794446593
Amphiprora sp. KBDT35	312	vitamin	Alteromonas 2016	A	75.75	4.409003222	892.875	6.794446593
Amphiprora sp. KBDT35	312	vitamin	Alteromonas 2016	B	70.604167	4.291315239	1,018.10	6.925697517
Amphiprora sp. KBDT35	312	vitamin	Alteromonas 2016	C	74	4.385925275	705.5	6.558906771
Amphiprora sp. KBDT35	312	vitamin	Alteromonas 2024	A	76.854167	4.352157884	675.75	6.515823185
Amphiprora sp. KBDT35	312	vitamin	Alteromonas 2024	B	58.854167	4.212127598	1,012.56	6.920239525
Amphiprora sp. KBDT35	312	vitamin	Alteromonas 2024	C	149.020833	4.363629274	685.916667	6.530756144
Amphiprora sp. KBDT35	312	vitamin	Alteromonas scs5	A	82.1875	4.359109788	586.5625	6.374279227
Amphiprora sp. KBDT35	312	vitamin	Alteromonas scs5	B	73.0625	4.188707324	857.979167	6.754579818
Amphiprora sp. KBDT35	312	vitamin	Alteromonas scs5	C	80.3125	4.253838086	822.416667	6.712247161
Amphiprora sp. KBDT35	312	vitamin	Control	A	77.645833	4.370238679	716.354167	6.574174691
Amphiprora sp. KBDT35	312	vitamin	Control	B	67.5	4.077537444	954.0625	6.860729183
Amphiprora sp. KBDT35	312	vitamin	Control	C	78.541667	4.289317241	553.083333	6.315508683
Amphiprora sp. KBDT35	312	vitamin	Marinobacter scs77	A	78.1875	4.421347499	678.833333	6.520375638
Amphiprora sp. KBDT35	312	vitamin	Marinobacter scs77	B	65.9375	4.457250056	843.604167	6.737683388
Amphiprora sp. KBDT35	312	vitamin	Marinobacter scs77	C	70.375	4.418589576	735.645833	6.600748798
Amphiprora sp. KBDT35	312	vitamin	Marinobacter scs85	A	79.0625	4.369447852	711.875	6.567902334
Amphiprora sp. KBDT35	312	vitamin	Marinobacter scs85	B	59	4.35804341	859.166667	6.755962928
Amphiprora sp. KBDT35	312	vitamin	Marinobacter scs85	C	72.916667	4.320262036	705.145833	6.558404637
Amphiprora sp. KBDT35	360	vitamin	Alteromonas 2016	A	83.208333	4.481824831	959.833333	6.866759658
Amphiprora sp. KBDT35	360	vitamin	Alteromonas 2016	B	86.25	4.400858607	1,158.69	7.055043178
Amphiprora sp. KBDT35	360	vitamin	Alteromonas 2016	C	82.979167	4.486527406	699.833333	6.550842211
Amphiprora sp. KBDT35	360	vitamin	Alteromonas 2024	A	79	4.470447604	665.75	6.500914225
Amphiprora sp. KBDT35	360	vitamin	Alteromonas 2024	B	78.104167	4.331007421	1,158.21	7.05462955
Amphiprora sp. KBDT35	360	vitamin	Alteromonas 2024	C	75.208333	4.400858607	671.729167	6.509855234
Amphiprora sp. KBDT35	360	vitamin	Alteromonas scs5	A	88.395833	4.469255006	579.958333	6.362956261
Amphiprora sp. KBDT35	360	vitamin	Alteromonas scs5	B	81.520833	4.277822853	1,008.19	6.915909443
Amphiprora sp. KBDT35	360	vitamin	Alteromonas scs5	C	88.8125	4.41204043	751.166667	6.621627554
Amphiprora sp. KBDT35	360	vitamin	Control	A	87.395833	4.478992636	689.9375	6.536601014
Amphiprora sp. KBDT35	360	vitamin	Control	B	76.020833	4.315263414	1,137.83	7.036881148
Amphiprora sp. KBDT35	360	vitamin	Control	C	81.520833	4.432303788	635.854167	6.45496924
Amphiprora sp. KBDT35	360	vitamin	Marinobacter scs77	A	87.291667	4.406719247	651.270833	6.478925582
Amphiprora sp. KBDT35	360	vitamin	Marinobacter scs77	B	72.083333	4.289317241	1,095.60	6.999061241
Amphiprora sp. KBDT35	360	vitamin	Marinobacter scs77	C	82.4375	4.359976802	669.083333	6.505908616
Amphiprora sp. KBDT35	360	vitamin	Marinobacter scs85	A	88.145833	4.285309215	688.645833	6.534727108
Amphiprora sp. KBDT35	360	vitamin	Marinobacter scs85	B	74.833333	5.041272266	1,150.31	7.047788924
Amphiprora sp. KBDT35	360	vitamin	Marinobacter scs85	C	84.125	4.328263187	747.479167	6.616706435
Amphiprora sp. KBDT35	480	vitamin	Alteromonas 2016	A	82	4.36017503	703.208333	6.555653196
Amphiprora sp. KBDT35	480	vitamin	Alteromonas 2016	B	72.916667	4.341367387	571.895833	6.348956865
Amphiprora sp. KBDT35	480	vitamin	Alteromonas 2016	C	78.255319	5.224962318	725.5	6.586861072
Amphiprora sp. KBDT35	480	vitamin	Alteromonas 2024	A	72.625	4.263559772	702.020833	6.55396308
Amphiprora sp. KBDT35	480	vitamin	Alteromonas 2024	B	154.666667	4.307718317	540.5	6.292494637
Amphiprora sp. KBDT35	480	vitamin	Alteromonas 2024	C	75.8125	4.279843939	736.625	6.602078943
Amphiprora sp. KBDT35	480	vitamin	Alteromonas scs5	A	78.270833	4.240126997	773.145833	6.650467689
Amphiprora sp. KBDT35	480	vitamin	Alteromonas scs5	B	76.8125	5.107459479	516.020833	6.246147139
Amphiprora sp. KBDT35	480	vitamin	Alteromonas scs5	C	185.854167	4.321922706	805.645833	6.691644233
Amphiprora sp. KBDT35	480	vitamin	Control	A	71.0625	4.225616465	612	6.416732283
Amphiprora sp. KBDT35	480	vitamin	Control	B	74.270833	4.305752857	504.75	6.224063257
Amphiprora sp. KBDT35	480	vitamin	Control	C	72.229167	4.379157936	740.1875	6.606903532
Amphiprora sp. KBDT35	480	vitamin	Marinobacter scs77	A	69.416667	4.385665842	851.8125	6.747366432
Amphiprora sp. KBDT35	480	vitamin	Marinobacter scs77	B	165.25	4.329910634	610.895833	6.414926459
Amphiprora sp. KBDT35	480	vitamin	Marinobacter scs77	C	75.333333	4.295867163	858.208333	6.754846882
Amphiprora sp. KBDT35	480	vitamin	Marinobacter scs85	A	68.416667	4.173746034	764.020833	6.638595057
Amphiprora sp. KBDT35	480	vitamin	Marinobacter scs85	B	74.125	4.332376726	587.0625	6.375131288
Amphiprora sp. KBDT35	480	vitamin	Marinobacter scs85	C	79.770833	4.375757022	857.770833	6.754336969
Amphiprora sp. KBDT35	549	vitamin	Alteromonas 2016	A	80.291667	4.397787194	1,229.65	7.114481466
Amphiprora sp. KBDT35	549	vitamin	Alteromonas 2016	B	75.9375	4.294446919	1,036.90	6.943986753
Amphiprora sp. KBDT35	549	vitamin	Alteromonas 2016	C	73.395833	4.416327416	1,077.92	6.982785445
Amphiprora sp. KBDT35	549	vitamin	Alteromonas 2024	A	64.958333	4.285882779	1,037.90	6.944950705
Amphiprora sp. KBDT35	549	vitamin	Alteromonas 2024	B	76.125	4.323028298	847.083333	6.741799076
Amphiprora sp. KBDT35	549	vitamin	Alteromonas 2024	C	79.5	4.352157884	1,068.83	6.97432299
Amphiprora sp. KBDT35	549	vitamin	Alteromonas scs5	A	81.270833	4.23591646	1,074.29	6.979416809
Amphiprora sp. KBDT35	549	vitamin	Alteromonas scs5	B	73.291667	4.322752008	760.854167	6.634441706
Amphiprora sp. KBDT35	549	vitamin	Alteromonas scs5	C	82.791667	4.318876043	1,184.15	7.076776978
Amphiprora sp. KBDT35	549	vitamin	Control	A	72.666667	4.291030059	931.666667	6.836975097
Amphiprora sp. KBDT35	549	vitamin	Control	B	75.416667	4.258268754	852.3125	6.747953244
Amphiprora sp. KBDT35	549	vitamin	Control	C	77.645833	4.341367387	1,100.92	7.003898445
Amphiprora sp. KBDT35	549	vitamin	Marinobacter scs77	A	69.125	3.942794664	1,110.50	7.012565643
Amphiprora sp. KBDT35	549	vitamin	Marinobacter scs77	B	75.395833	4.033502897	884.145833	6.784622018
Amphiprora sp. KBDT35	549	vitamin	Marinobacter scs77	C	75.104167	3.924856957	1,222.35	7.108533923
Amphiprora sp. KBDT35	549	vitamin	Marinobacter scs85	A	73.041667	3.821824738	1,030.15	6.937455657
Amphiprora sp. KBDT35	549	vitamin	Marinobacter scs85	B	70.6875	4.158231824	944.541667	6.850699801
Amphiprora sp. KBDT35	549	vitamin	Marinobacter scs85	C	76.8125	3.944409515	1,159.06	7.055366768
Amphiprora sp. KBDT35	624.5	vitamin	Alteromonas 2016	A	51.5625	4.114623661	1,845.96	7.520753843
Amphiprora sp. KBDT35	624.5	vitamin	Alteromonas 2016	B	56.458333	4.218588165	1,343.77	7.203234995
Amphiprora sp. KBDT35	624.5	vitamin	Alteromonas 2016	C	50.645833	4.204381631	1,741.31	7.462394418
Amphiprora sp. KBDT35	624.5	vitamin	Alteromonas 2024	A	45.6875	3.888839677	1,386.08	7.234237303
Amphiprora sp. KBDT35	624.5	vitamin	Alteromonas 2024	B	63.958333	4.132830502	984.833333	6.892472422
Amphiprora sp. KBDT35	624.5	vitamin	Alteromonas 2024	C	51.645833	3.865542679	1,462.90	7.288173198
Amphiprora sp. KBDT35	624.5	vitamin	Alteromonas scs5	A	61.229167	3.880274307	1,529.29	7.332559944
Amphiprora sp. KBDT35	624.5	vitamin	Alteromonas scs5	B	67.9375	4.208726755	1,152.58	7.049761079
Amphiprora sp. KBDT35	624.5	vitamin	Alteromonas scs5	C	66.979167	4.414060127	1,763.50	7.47505575
Amphiprora sp. KBDT35	624.5	vitamin	Control	A	48.854167	3.934681023	1,403.10	7.246442323
Amphiprora sp. KBDT35	624.5	vitamin	Control	B	62.354167	4.205003511	1,244.85	7.126773667
Amphiprora sp. KBDT35	624.5	vitamin	Control	C	47.729167	3.948435298	1,704.83	7.441222633
Amphiprora sp. KBDT35	624.5	vitamin	Marinobacter scs77	A	48.4375	3.851919074	1,544.35	7.342361087
Amphiprora sp. KBDT35	624.5	vitamin	Marinobacter scs77	B	67.270833	4.056844596	1,350.65	7.208338152
Amphiprora sp. KBDT35	624.5	vitamin	Marinobacter scs77	C	82.604167	3.832709199	1,854.60	7.525426565
Amphiprora sp. KBDT35	624.5	vitamin	Marinobacter scs85	A	51.145833	3.773239743	1,586.69	7.369403789
Amphiprora sp. KBDT35	624.5	vitamin	Marinobacter scs85	B	67.020833	4.120391266	1,311.35	7.178815598
Amphiprora sp. KBDT35	624.5	vitamin	Marinobacter scs85	C	51.854167	3.852803646	1,769.58	7.478499393
Amphiprora sp. KBDT35	696.5	vitamin	Alteromonas 2016	A	47.083333	4.148082782	2,556.77	7.846500348
Amphiprora sp. KBDT35	696.5	vitamin	Alteromonas 2016	B	57.791667	4.372344501	1,789.02	7.489423728
Amphiprora sp. KBDT35	696.5	vitamin	Alteromonas 2016	C	46.1875	4.112239047	2,352.75	7.763340136
Amphiprora sp. KBDT35	696.5	vitamin	Alteromonas 2024	A	43.520833	3.613167623	2,230.40	7.709934352
Amphiprora sp. KBDT35	696.5	vitamin	Alteromonas 2024	B	61.583333	4.228960431	1,553.75	7.348426643
Amphiprora sp. KBDT35	696.5	vitamin	Alteromonas 2024	C	47.125	3.524520598	2,362.92	7.767652011
Amphiprora sp. KBDT35	696.5	vitamin	Alteromonas scs5	A	63.3125	3.600162086	2,284.60	7.733948057
Amphiprora sp. KBDT35	696.5	vitamin	Alteromonas scs5	B	79.229167	4.221650012	1,515.75	7.323665645
Amphiprora sp. KBDT35	696.5	vitamin	Alteromonas scs5	C	61.083333	3.73468899	2,661.46	7.886629497
Amphiprora sp. KBDT35	696.5	vitamin	Control	A	37.083333	3.492078586	2,320.52	7.749546936
Amphiprora sp. KBDT35	696.5	vitamin	Control	B	68.645833	4.299267563	1,762.85	7.47468946
Amphiprora sp. KBDT35	696.5	vitamin	Control	C	33.9375	3.729701457	2,832.52	7.948922348
Amphiprora sp. KBDT35	696.5	vitamin	Marinobacter scs77	A	36.604167	3.729701457	2,573.04	7.852844006
Amphiprora sp. KBDT35	696.5	vitamin	Marinobacter scs77	B	68.145833	3.729701457	1,835.08	7.514845173
Amphiprora sp. KBDT35	696.5	vitamin	Marinobacter scs77	C	41.875	3.729701457	2,795.40	7.935728997
Amphiprora sp. KBDT35	696.5	vitamin	Marinobacter scs85	A	32.854167	3.729701457	2,660.44	7.886245862
Amphiprora sp. KBDT35	696.5	vitamin	Marinobacter scs85	B	73.645833	3.729701457	1,736.17	7.459434897
Amphiprora sp. KBDT35	696.5	vitamin	Marinobacter scs85	C	41.666667	3.729701457	2,844.19	7.953032717
