# Supplementary material for: Bacterial inoculations can perturb the growth trajectory of diatoms with an existing microbiome
Source: PeerJ. 2020 Jan 27;8:e8352. doi: 10.7717/peerj.8352 (PMC6991125; doi:10.7717/peerj.8352)
Supplement: Supplemental Information 3 — The output of the Churchill equation (lambda1 or growth and lambda2 or decline) fit to various timepoints [file peerj-08-8352-s003.xlsx]

## Sheet: Ks and lambda
K1	K2	lambda1	lambda2	Diatom	Bacteria	Treatment	Replicate	Average peak (cells per uL)	Standard error (cells per uL)	1/K1	1/K2	Equation	Concentration in 1 hour (from equation)	Concentration in 100 hours (from equation)	Concentration in 500 hours (from equation)
0.643582	6.67091	0.0145955	0.00211314	Chaetoceros sp. KBDT20	Alteromonas 2016	no vitamin	A	3.39144	0.142644	1.5538	0.149905	N=1.55380234857225*exp(-0.014595493*t)+0.149904518317058(*exp(0.002113136*t^(-1)	0.594704	1.83087	2.31348
0.627611	5.07289	0.0151698	0.00140283	Chaetoceros sp. KBDT20	Alteromonas 2016	no vitamin	B	3.17735	0.060486	1.59334	0.197126	N=1.59334466307612*exp(-0.015169793*t)+0.197126448337298(*exp(0.001402832*t^(-1)	0.566008	1.73505	2.51044
0.633701	6.57081	0.0154097	0.00217169	Chaetoceros sp. KBDT20	Alteromonas 2016	no vitamin	C	3.34297	0.0438439	1.57803	0.152188	N=1.5780320267912*exp(-0.015409672*t)+0.15218819226604(*exp(0.00217169*t^(-1)	0.586022	1.89726	2.21492
0.619714	6.99817	0.0155424	0.0024109	Chaetoceros sp. KBDT20	Alteromonas 2024	no vitamin	A	3.39002	0.0974337	1.61365	0.142894	N=1.61364654427911*exp(-0.015542363*t)+0.142894397467911(*exp(0.002410899*t^(-1)	0.577367	1.91242	2.09337
0.743902	8.70346	0.0111253	0.00264546	Chaetoceros sp. KBDT20	Alteromonas 2024	no vitamin	B	3.27342	0.0241888	1.34426	0.114897	N=1.34426236560065*exp(-0.01112528*t)+0.114896847333916(*exp(0.002645455*t^(-1)	0.692237	1.69037	2.29125
0.599544	6.70125	0.0153383	0.00223804	Chaetoceros sp. KBDT20	Alteromonas 2024	no vitamin	C	3.29359	0.0725477	1.66793	0.149226	N=1.667933183931*exp(-0.015338322*t)+0.149225868423672(*exp(0.002238039*t^(-1)	0.558003	1.83002	2.1849
0.681055	7.61914	0.0137317	0.00265628	Chaetoceros sp. KBDT20	Alteromonas scs5	no vitamin	A	3.31469	0.143098	1.46831	0.131248	N=1.46831041080536*exp(-0.013731721*t)+0.131248322482378(*exp(0.002656277*t^(-1)	0.632958	1.84126	2.01262
0.620667	6.4898	0.0125137	0.00197009	Chaetoceros sp. KBDT20	Alteromonas scs5	no vitamin	B	3.12437	0.00608113	1.61117	0.154088	N=1.61117017840004*exp(-0.012513664*t)+0.154087977146904(*exp(0.001970088*t^(-1)	0.572893	1.54174	2.40543
0.642631	7.4709	0.0130821	0.00244721	Chaetoceros sp. KBDT20	Alteromonas scs5	no vitamin	C	3.23091	0.0608806	1.5561	0.133853	N=1.55610295799611*exp(-0.01308208*t)+0.133852735488121(*exp(0.002447215*t^(-1)	0.598781	1.69037	2.1869
0.504682	6.34348	0.0169483	0.00220141	Chaetoceros sp. KBDT20	Control	no vitamin	A	3.32201	0.111911	1.98145	0.157642	N=1.98144613468405*exp(-0.016948297*t)+0.157642227181997(*exp(0.00220141*t^(-1)	0.474803	1.78471	2.10823
0.510237	8.07152	0.0155823	0.00280022	Chaetoceros sp. KBDT20	Control	no vitamin	B	3.38829	0.0899741	1.95987	0.123892	N=1.95987431717979*exp(-0.015582264*t)+0.123892386577449(*exp(0.002800216*t^(-1)	0.4869	1.7346	1.98699
0.589042	6.93227	0.016692	0.00246539	Chaetoceros sp. KBDT20	Control	no vitamin	C	3.40956	0.108348	1.69767	0.144253	N=1.69767152466691*exp(-0.016691986*t)+0.144252851013347(*exp(0.002465386*t^(-1)	0.551214	1.98247	2.01916
0.682474	7.39391	0.0134294	0.00257325	Chaetoceros sp. KBDT20	Marinobacter scs77	no vitamin	A	3.25363	0.108565	1.46526	0.135246	N=1.46525749922451*exp(-0.0134294*t)+0.135246384424594(*exp(0.002573246*t^(-1)	0.632389	1.79378	2.03483
0.608133	6.28112	0.013611	0.00198189	Chaetoceros sp. KBDT20	Marinobacter scs77	no vitamin	B	3.15152	0.0524664	1.64438	0.159207	N=1.6443768642095*exp(-0.013610957*t)+0.159207325829574(*exp(0.001981893*t^(-1)	0.561271	1.6242	2.32185
0.588055	6.71581	0.0156334	0.00235195	Chaetoceros sp. KBDT20	Marinobacter scs77	no vitamin	C	3.271	0.0957437	1.70052	0.148902	N=1.70052063139651*exp(-0.01563338*t)+0.148902277519896(*exp(0.002351948*t^(-1)	0.548427	1.83643	2.06901
0.621776	7.31335	0.0151717	0.00261438	Chaetoceros sp. KBDT20	Marinobacter scs85	no vitamin	A	3.30409	0.106335	1.6083	0.136736	N=1.60829571797698*exp(-0.015171723*t)+0.136736149140853(*exp(0.00261438*t^(-1)	0.580999	1.88558	1.97565
0.549723	7.41909	0.0146127	0.00255571	Chaetoceros sp. KBDT20	Marinobacter scs85	no vitamin	B	3.22627	0.109295	1.8191	0.134787	N=1.81909665842858*exp(-0.014612678*t)+0.134787438188166(*exp(0.002555712*t^(-1)	0.518715	1.67796	2.06201
0.562159	7.34914	0.0155783	0.00252381	Chaetoceros sp. KBDT20	Marinobacter scs85	no vitamin	C	3.37769	0.1031	1.77886	0.13607	N=1.77885521061379*exp(-0.015578257*t)+0.136070416985071(*exp(0.002523806*t^(-1)	0.529725	1.81901	2.07746
0.674689	6.62382	0.0141836	0.00225847	Chaetoceros sp. KBDT20	Alteromonas 2016	vitamin	A	3.21642	0.111497	1.48216	0.15097	N=1.48216437499352*exp(-0.014183601*t)+0.15097019486025(*exp(0.002258472*t^(-1)	0.620116	1.82458	2.13571
0.705663	6.74962	0.0116238	0.00203804	Chaetoceros sp. KBDT20	Alteromonas 2016	vitamin	B	3.18016	0.10832	1.41711	0.148157	N=1.41710743431565*exp(-0.011623824*t)+0.148156554660805(*exp(0.002038036*t^(-1)	0.645499	1.60042	2.41136
0.727774	6.65814	0.0120979	0.00203556	Chaetoceros sp. KBDT20	Alteromonas 2016	vitamin	C	3.18008	0.0885521	1.37405	0.150192	N=1.3740531228174*exp(-0.012097947*t)+0.150192095690388(*exp(0.002035555*t^(-1)	0.663118	1.68372	2.3876
0.704573	9.58455	0.0120504	0.00315672	Chaetoceros sp. KBDT20	Alteromonas 2024	vitamin	A	3.2475	0.127356	1.4193	0.104335	N=1.41929854291973*exp(-0.012050439*t)+0.104334580131566(*exp(0.003156722*t^(-1)	0.663587	1.75934	1.96409
0.644505	6.1908	0.0128313	0.00174048	Chaetoceros sp. KBDT20	Alteromonas 2024	vitamin	B	3.30058	0.109681	1.55158	0.16153	N=1.55157858380906*exp(-0.01283133*t)+0.161529960092408(*exp(0.001740476*t^(-1)	0.590455	1.60698	2.57608
0.788956	6.79863	0.0107442	0.00198481	Chaetoceros sp. KBDT20	Alteromonas 2024	vitamin	C	3.17154	0.125783	1.2675	0.147088	N=1.26749716460884*exp(-0.010744169*t)+0.14708834935248(*exp(0.001984808*t^(-1)	0.713607	1.63338	2.48331
0.597042	7.38916	0.013482	0.00247733	Chaetoceros sp. KBDT20	Alteromonas scs5	vitamin	A	3.19607	0.100136	1.67492	0.135333	N=1.67492348112077*exp(-0.013481954*t)+0.13533330698845(*exp(0.00247733*t^(-1)	0.559233	1.64374	2.13213
0.691761	6.9206	0.0102729	0.00193574	Chaetoceros sp. KBDT20	Alteromonas scs5	vitamin	B	3.15334	0.090812	1.44559	0.144496	N=1.44558702036326*exp(-0.010272906*t)+0.14449614195301(*exp(0.001935735*t^(-1)	0.634683	1.44333	2.57163
0.725186	8.29546	0.0108035	0.00253138	Chaetoceros sp. KBDT20	Alteromonas scs5	vitamin	C	3.16759	0.0971043	1.37896	0.120548	N=1.37895752190302*exp(-0.010803463*t)+0.120547880472919(*exp(0.00253138*t^(-1)	0.673404	1.60411	2.30614
0.621567	11.6787	0.0120655	0.00357688	Chaetoceros sp. KBDT20	Control	vitamin	A	3.36422	0.113016	1.60884	0.0856257	N=1.60883753765484*exp(-0.012065457*t)+0.0856257046995497(*exp(0.003576882*t^(-1)	0.596846	1.65602	1.93832
0.596699	10.9732	0.0111424	0.00325194	Chaetoceros sp. KBDT20	Control	vitamin	B	3.26517	0.0559316	1.67589	0.0911315	N=1.67588627569804*exp(-0.011142376*t)+0.0911315180906999(*exp(0.003251941*t^(-1)	0.571839	1.47902	2.12933
0.591684	8.14794	0.0138452	0.00264009	Chaetoceros sp. KBDT20	Control	vitamin	C	3.39086	0.111874	1.69009	0.12273	N=1.69009247509987*exp(-0.013845182*t)+0.122730362743087(*exp(0.002640092*t^(-1)	0.558688	1.71501	2.16864
0.670651	9.21163	0.0120035	0.00310977	Chaetoceros sp. KBDT20	Marinobacter scs77	vitamin	A	3.16365	0.121988	1.49109	0.108558	N=1.49108850952284*exp(-0.0120035*t)+0.108558455525826(*exp(0.003109774*t^(-1)	0.632034	1.67474	1.93175
0.555192	8.7287	0.0112192	0.00259037	Chaetoceros sp. KBDT20	Marinobacter scs77	vitamin	B	3.15129	0.0746801	1.80118	0.114565	N=1.80117998903442*exp(-0.011219204*t)+0.114564636623313(*exp(0.002590367*t^(-1)	0.527441	1.36054	2.35323
0.734129	7.40278	0.0117124	0.00242935	Chaetoceros sp. KBDT20	Marinobacter scs77	vitamin	C	3.10298	0.0704033	1.36216	0.135084	N=1.36215786510632*exp(-0.011712394*t)+0.1350844602079(*exp(0.002429346*t^(-1)	0.674896	1.68215	2.17853
0.603192	9.09497	0.0129695	0.00303955	Chaetoceros sp. KBDT20	Marinobacter scs85	vitamin	A	3.26822	0.0951841	1.65785	0.109951	N=1.65784582166486*exp(-0.012969533*t)+0.109950860761309(*exp(0.003039552*t^(-1)	0.572486	1.66058	1.97966
0.537813	7.03238	0.0133123	0.00217011	Chaetoceros sp. KBDT20	Marinobacter scs85	vitamin	B	3.20237	0.0713112	1.85938	0.142199	N=1.85938338756225*exp(-0.013312285*t)+0.142199450086287(*exp(0.002170112*t^(-1)	0.505739	1.4974	2.36269
0.499426	6.47311	0.0158275	0.00217633	Chaetoceros sp. KBDT20	Marinobacter scs85	vitamin	C	3.24543	0.0757728	2.0023	0.154485	N=2.00229863883739*exp(-0.01582749*t)+0.154485342894122(*exp(0.002176332*t^(-1)	0.470438	1.65745	2.17688
1.90216	63.3616	0.00470031	0.00462824	Chaetoceros sp. KBDT32	Alteromonas 2016	no vitamin	A	5.46947	0.126853	0.525719	0.0157824	N=0.52571940231592*exp(-0.004700311*t)+0.0157824339710705(*exp(0.004628245*t^(-1)	1.85491	2.82776	4.76678
1.93554	39.0766	0.00528417	0.0039445	Chaetoceros sp. KBDT32	Alteromonas 2016	no vitamin	B	5.46581	0.0992987	0.516651	0.0255908	N=0.516650989753468*exp(-0.005284173*t)+0.0255907503154252(*exp(0.003944499*t^(-1)	1.85316	2.91928	4.53087
1.96574	20.5514	0.00668471	0.00298586	Chaetoceros sp. KBDT32	Alteromonas 2016	no vitamin	C	5.43005	0.176746	0.508715	0.0486586	N=0.508714870758189*exp(-0.006684714*t)+0.048658551847536(*exp(0.002985862*t^(-1)	1.80463	3.06465	4.26401
1.92689	57.7868	0.00467391	0.00451658	Chaetoceros sp. KBDT32	Alteromonas 2024	no vitamin	A	5.38844	0.128695	0.518971	0.017305	N=0.518970822733787*exp(-0.004673906*t)+0.0173049759922011(*exp(0.004516583*t^(-1)	1.87289	2.83776	4.63616
1.96924	38.9049	0.00495959	0.00380001	Chaetoceros sp. KBDT32	Alteromonas 2024	no vitamin	B	5.36312	0.100935	0.507811	0.0257037	N=0.507811305849976*exp(-0.004959593*t)+0.0257037328631607(*exp(0.003800009*t^(-1)	1.88288	2.8832	4.66445
1.9398	32.5593	0.00578543	0.00383447	Chaetoceros sp. KBDT32	Alteromonas 2024	no vitamin	C	5.38583	0.191533	0.515517	0.0307132	N=0.515516771281344*exp(-0.005785434*t)+0.0307131551630442(*exp(0.003834466*t^(-1)	1.84035	2.9929	4.21076
2.01863	35.1592	0.00511276	0.0036493	Chaetoceros sp. KBDT32	Alteromonas scs5	no vitamin	A	5.42319	0.0965869	0.495385	0.0284421	N=0.495384993401472*exp(-0.005112763*t)+0.0284420586487195(*exp(0.0036493*t^(-1)	1.9179	2.95801	4.65565
2.03729	36.4569	0.00496583	0.00370864	Chaetoceros sp. KBDT32	Alteromonas scs5	no vitamin	B	5.36685	0.101216	0.490848	0.0274297	N=0.490848401520275*exp(-0.004965826*t)+0.0274296678629293(*exp(0.003708638*t^(-1)	1.93818	2.95439	4.62559
1.99898	22.6474	0.00633161	0.00313708	Chaetoceros sp. KBDT32	Alteromonas scs5	no vitamin	C	5.37102	0.160355	0.500256	0.0441552	N=0.500256231241642*exp(-0.006331606*t)+0.0441551887093416(*exp(0.003137077*t^(-1)	1.84709	3.06732	4.2913
2.16224	20.1319	0.00734931	0.00337561	Chaetoceros sp. KBDT32	Control	no vitamin	A	5.33758	0.271241	0.462484	0.0496724	N=0.462483799770599*exp(-0.007349307*t)+0.0496723857795907(*exp(0.003375613*t^(-1)	1.96488	3.43176	3.56714
2.05557	16.0725	0.00810062	0.00285457	Chaetoceros sp. KBDT32	Control	no vitamin	B	5.37413	0.267938	0.486483	0.0622182	N=0.486482925957396*exp(-0.00810062*t)+0.0622181827412734(*exp(0.002854573*t^(-1)	1.83502	3.34252	3.73469
2.04171	20.1312	0.00757498	0.00340688	Chaetoceros sp. KBDT32	Control	no vitamin	C	5.38464	0.233454	0.489787	0.0496741	N=0.489786530458992*exp(-0.007574982*t)+0.0496741080467485(*exp(0.003406877*t^(-1)	1.8659	3.33925	3.52181
2.01294	26.1395	0.00578168	0.00329121	Chaetoceros sp. KBDT32	Marinobacter scs77	no vitamin	A	5.36703	0.110469	0.496785	0.0382562	N=0.496784709999938*exp(-0.00578168*t)+0.0382562349055243(*exp(0.003291208*t^(-1)	1.87863	3.01363	4.4265
2.0387	31.8753	0.00523971	0.00355663	Chaetoceros sp. KBDT32	Marinobacter scs77	no vitamin	B	5.33528	0.116474	0.490508	0.0313722	N=0.490507959742442*exp(-0.005239708*t)+0.0313722193037344(*exp(0.003556631*t^(-1)	1.92519	2.983	4.51599
2.02784	24.2538	0.00594616	0.00325568	Chaetoceros sp. KBDT32	Marinobacter scs77	no vitamin	C	5.28557	0.153098	0.493136	0.0412307	N=0.493136088103299*exp(-0.00594616*t)+0.0412306678160128(*exp(0.003255678*t^(-1)	1.88119	3.0377	4.25164
2.03711	21.9472	0.00645258	0.00319687	Chaetoceros sp. KBDT32	Marinobacter scs85	no vitamin	A	5.35358	0.129373	0.490892	0.0455638	N=0.490891845432296*exp(-0.006452581*t)+0.0455638219972746(*exp(0.003196874*t^(-1)	1.87461	3.12291	4.08468
2.09895	26.9034	0.00568395	0.00341533	Chaetoceros sp. KBDT32	Marinobacter scs85	no vitamin	B	5.32263	0.135875	0.476428	0.03717	N=0.476428123075677*exp(-0.005683951*t)+0.0371700023956067(*exp(0.003415333*t^(-1)	1.95685	3.10398	4.29529
2.02969	19.5942	0.00679085	0.00301183	Chaetoceros sp. KBDT32	Marinobacter scs85	no vitamin	C	5.36418	0.102976	0.492685	0.0510355	N=0.492685201352559*exp(-0.006790846*t)+0.0510355417637108(*exp(0.003011828*t^(-1)	1.85	3.13673	4.05515
2.05372	77.4092	0.00453245	0.00496049	Chaetoceros sp. KBDT32	Alteromonas 2016	vitamin	A	5.66833	0.0708715	0.486921	0.0129184	N=0.486921270332798*exp(-0.004532446*t)+0.0129183539490239(*exp(0.004960491*t^(-1)	2.00923	3.02404	4.88294
2.15648	185.491	0.00400412	0.00682477	Chaetoceros sp. KBDT32	Alteromonas 2016	vitamin	B	5.64183	0.0752884	0.463718	0.0053911	N=0.463718158039136*exp(-0.004004116*t)+0.00539109597962252(*exp(0.006824772*t^(-1)	2.13998	3.11159	4.42124
2.08444	96.2238	0.00511669	0.00628787	Chaetoceros sp. KBDT32	Alteromonas 2016	vitamin	C	5.71121	0.124868	0.479745	0.0103924	N=0.479745090324727*exp(-0.005116688*t)+0.0103924417766307(*exp(0.006287868*t^(-1)	2.05021	3.25633	3.59454
2.06138	119.388	0.00427307	0.00580863	Chaetoceros sp. KBDT32	Alteromonas 2024	vitamin	A	5.64391	0.111193	0.485112	0.00837602	N=0.485111938852222*exp(-0.004273065*t)+0.00837602186838593(*exp(0.005808634*t^(-1)	2.03472	3.01756	4.75829
2.09481	83.089	0.00455861	0.00526797	Chaetoceros sp. KBDT32	Alteromonas 2024	vitamin	B	5.66706	0.0681193	0.47737	0.0120353	N=0.477370194332155*exp(-0.004558613*t)+0.0120352918082869(*exp(0.005267974*t^(-1)	2.05213	3.09609	4.61887
2.12432	119.593	0.00486307	0.00674114	Chaetoceros sp. KBDT32	Alteromonas 2024	vitamin	C	5.68265	0.129097	0.470738	0.00836169	N=0.470738384224389*exp(-0.004863072*t)+0.00836168914515868(*exp(0.00674114*t^(-1)	2.09699	3.26945	3.51293
2.15379	42.7797	0.00464336	0.00372609	Chaetoceros sp. KBDT32	Alteromonas scs5	vitamin	A	5.56698	0.104451	0.464298	0.0233756	N=0.464298185666623*exp(-0.004643364*t)+0.0233755964897054(*exp(0.003726089*t^(-1)	2.05927	3.06969	5.09767
2.20841	31.4887	0.00509885	0.00327698	Chaetoceros sp. KBDT32	Alteromonas scs5	vitamin	B	5.66088	0.086218	0.452814	0.0317575	N=0.452814304295197*exp(-0.005098853*t)+0.0317574664503009(*exp(0.00327698*t^(-1)	2.07308	3.16439	5.02905
2.25708	33.0533	0.0055977	0.00383511	Chaetoceros sp. KBDT32	Alteromonas scs5	vitamin	C	5.61866	0.123761	0.443051	0.0302542	N=0.443050666122246*exp(-0.005597696*t)+0.0302541789719237(*exp(0.003835109*t^(-1)	2.12338	3.36102	4.29495
2.22849	1236.67	0.00403261	0.0126688	Chaetoceros sp. KBDT32	Control	vitamin	A	5.59148	0.151113	0.448735	0.000808625	N=0.448735130095718*exp(-0.004032613*t)+0.000808624611562613(*exp(0.012668835*t^(-1)	2.2334	3.30374	1.93978
2.12087	727.015	0.00430144	0.0112587	Chaetoceros sp. KBDT32	Control	vitamin	B	5.58479	0.141392	0.471504	0.00137549	N=0.471503662428273*exp(-0.004301441*t)+0.00137548816676815(*exp(0.011258705*t^(-1)	2.12372	3.21633	2.28346
2.33456	4928.86	0.00360859	0.0160009	Chaetoceros sp. KBDT32	Control	vitamin	C	5.50762	0.207117	0.428347	0.000202887	N=0.428346552750471*exp(-0.003608594*t)+0.000202886705851784(*exp(0.016000916*t^(-1)	2.34187	3.33783	1.48022
2.0727	43.0556	0.00476378	0.00380935	Chaetoceros sp. KBDT32	Marinobacter scs77	vitamin	A	5.52601	0.112915	0.482461	0.0232258	N=0.482461417801649*exp(-0.004763776*t)+0.0232257700695679(*exp(0.003809353*t^(-1)	1.98616	2.99745	4.98552
2.11612	29.5043	0.00512134	0.00314598	Chaetoceros sp. KBDT32	Marinobacter scs77	vitamin	B	5.51011	0.0835755	0.472563	0.0338934	N=0.47256326062601*exp(-0.005121338*t)+0.0338933658447537(*exp(0.003145975*t^(-1)	1.98354	3.03406	5.0023
2.20037	41.2782	0.00505006	0.00405552	Chaetoceros sp. KBDT32	Marinobacter scs77	vitamin	C	5.58304	0.129961	0.454469	0.0242259	N=0.454468504764534*exp(-0.005050061*t)+0.0242258877982367(*exp(0.004055516*t^(-1)	2.09862	3.21942	4.53663
2.10239	69.3821	0.00482628	0.00521768	Chaetoceros sp. KBDT32	Marinobacter scs85	vitamin	A	5.50652	0.159292	0.475649	0.0144129	N=0.475649210039414*exp(-0.004826285*t)+0.0144129447614956(*exp(0.005217678*t^(-1)	2.04982	3.14627	4.19531
2.09861	72.6802	0.00480531	0.0053599	Chaetoceros sp. KBDT32	Marinobacter scs85	vitamin	B	5.53087	0.117031	0.476506	0.0137589	N=0.476505627936496*exp(-0.004805309*t)+0.0137589065873985(*exp(0.005359897*t^(-1)	2.04895	3.14255	4.1021
2.1413	201.976	0.00446067	0.00784831	Chaetoceros sp. KBDT32	Marinobacter scs85	vitamin	C	5.58465	0.111781	0.467005	0.00495107	N=0.467005479141784*exp(-0.004460674*t)+0.00495107104044282(*exp(0.007848314*t^(-1)	2.12804	3.22787	3.32474
1.04209	6.73124	0.0103282	0.001375	Amphiprora sp. KBDT35	Alteromonas 2016	no vitamin	A	3.91881	1.09443	0.959607	0.148561	N=0.959607344028541*exp(-0.01032822625*t)+0.148561015717607(*exp(0.001375*t^(-1)	0.910322	1.95282	3.32297
0.972325	76.3756	0.00627283	0.007	Amphiprora sp. KBDT35	Alteromonas 2016	no vitamin	B	3.85383	0.767866	1.02846	0.0130932	N=1.02846238805058*exp(-0.00627282833333333*t)+0.013093183572103(*exp(0.007*t^(-1)	0.965982	1.7373	2.09091
0.929422	17.5109	0.00775613	0.00349583	Amphiprora sp. KBDT35	Alteromonas 2016	no vitamin	C	3.78308	1.42821	1.07594	0.0571073	N=1.07593798121326*exp(-0.00775613416666667*t)+0.0571072515873103(*exp(0.00349583333333333*t^(-1)	0.888942	1.73494	2.85545
1.04324	17.2264	0.00787866	0.00355417	Amphiprora sp. KBDT35	Alteromonas 2024	no vitamin	A	3.86263	1.38016	0.958555	0.0580504	N=0.958555142993422*exp(-0.0078786575*t)+0.0580504308473952(*exp(0.00355416666666667*t^(-1)	0.990796	1.92756	2.76332
1.13747	23808.5	0.00426524	0.0205417	Amphiprora sp. KBDT35	Alteromonas 2024	no vitamin	B	3.80171	0.0645395	0.879143	4.20018e-05	N=0.879143447022992*exp(-0.00426524333333333*t)+0.000042001825112867(*exp(0.0205416666666667*t^(-1)	1.14228	1.74152	0.759228
0.901749	21.7557	0.00793118	0.00410417	Amphiprora sp. KBDT35	Alteromonas 2024	no vitamin	C	3.82076	1.28473	1.10896	0.045965	N=1.10895579391698*exp(-0.00793118041666667*t)+0.0459649887438637(*exp(0.00410416666666667*t^(-1)	0.872334	1.75126	2.63979
1.2239	294.546	0.00492616	0.00941667	Amphiprora sp. KBDT35	Alteromonas scs5	no vitamin	A	4.09654	1.60794	0.817062	0.00339505	N=0.817062220105123*exp(-0.00492616125*t)+0.00339505221386602(*exp(0.00941666666666667*t^(-1)	1.22478	1.96869	2.2422
1.19375	18004.1	0.00414765	0.0184583	Amphiprora sp. KBDT35	Alteromonas scs5	no vitamin	B	4.04025	2.05551	0.837696	5.55428e-05	N=0.837696405252055*exp(-0.00414765333333333*t)+5.55427772299405E-05(*exp(0.0184583333333333*t^(-1)	1.19863	1.80621	1.48968
1.10475	355.213	0.0053651	0.0100417	Amphiprora sp. KBDT35	Alteromonas scs5	no vitamin	C	4.07246	2.28092	0.905179	0.00281521	N=0.905179218243779*exp(-0.00536509583333333*t)+0.00281521115567284(*exp(0.0100416666666667*t^(-1)	1.1072	1.86213	2.04702
1.04795	29.3739	0.00655839	0.00429167	Amphiprora sp. KBDT35	Control	no vitamin	A	4.04342	1.04049	0.95424	0.0340438	N=0.954239902591191*exp(-0.00655839291666667*t)+0.034043830342163(*exp(0.00429166666666667*t^(-1)	1.01813	1.82633	3.05828
1.03852	13.5492	0.00740273	0.0026875	Amphiprora sp. KBDT35	Control	no vitamin	B	4.05935	1.03537	0.962905	0.073805	N=0.962905046007603*exp(-0.00740273041666667*t)+0.0738049974544656(*exp(0.0026875*t^(-1)	0.971056	1.79904	3.26054
1.08987	7957.01	0.00453632	0.0166667	Amphiprora sp. KBDT35	Control	no vitamin	C	4.16903	1.82777	0.917544	0.000125675	N=0.917543570703384*exp(-0.00453631833333333*t)+0.000125675338124115(*exp(0.0166666666666667*t^(-1)	1.09467	1.71351	1.61862
1.29623	46699.6	0.00356064	0.021625	Amphiprora sp. KBDT35	Marinobacter scs77	no vitamin	A	3.56757	1.04284	0.771467	2.14134e-05	N=0.771466538603221*exp(-0.00356064083333333*t)+0.000021413439211838(*exp(0.021625*t^(-1)	1.30082	1.84999	0.838248
1.18254	22327.1	0.00369547	0.0192083	Amphiprora sp. KBDT35	Marinobacter scs77	no vitamin	B	3.56914	0.429454	0.845635	4.47886e-05	N=0.84563463949496*exp(-0.00369547125*t)+4.47885688335781E-05(*exp(0.0192083333333333*t^(-1)	1.18686	1.71034	1.2542
1.12887	15.5202	0.00745919	0.003425	Amphiprora sp. KBDT35	Marinobacter scs77	no vitamin	C	3.64994	1.14749	0.885843	0.0644323	N=0.885842770880754*exp(-0.00745919291666667*t)+0.0644323295914687(*exp(0.003425*t^(-1)	1.05942	1.95731	2.64272
1.09233	12.5541	0.00796372	0.00288333	Amphiprora sp. KBDT35	Marinobacter scs85	no vitamin	A	3.7095	0.55971	0.915475	0.0796551	N=0.915475015725572*exp(-0.007963725*t)+0.0796551251700637(*exp(0.00288333333333333*t^(-1)	1.01204	1.92634	2.82617
1.14243	4088.47	0.00432174	0.0160417	Amphiprora sp. KBDT35	Marinobacter scs85	no vitamin	B	3.59636	1.2088	0.875328	0.00024459	N=0.875328302821577*exp(-0.00432173666666667*t)+0.000244590496011815(*exp(0.0160416666666667*t^(-1)	1.14705	1.75627	1.18298
1.03569	177.835	0.0051956	0.00858333	Amphiprora sp. KBDT35	Marinobacter scs85	no vitamin	C	3.55277	1.34886	0.965543	0.00562317	N=0.965542771661976*exp(-0.00519559541666667*t)+0.00562317454181952(*exp(0.00858333333333333*t^(-1)	1.03497	1.70197	2.07099
6.00009	4.47431	0.0138031	0.000125	Amphiprora sp. KBDT35	Alteromonas 2016	vitamin	A	4.29217	0.496106	0.166664	0.223498	N=0.166664300033606*exp(-0.0138031416666667*t)+0.223498048415041(*exp(0.000125*t^(-1)	2.57795	3.72821	4.20027
6.08407	4.26687	0.0164955	6.41667e-05	Amphiprora sp. KBDT35	Alteromonas 2016	vitamin	B	4.2482	1.43037	0.164364	0.234364	N=0.164363525504921*exp(-0.0164954720833333*t)+0.234363831098674(*exp(6.41666666666667E-05*t^(-1)	2.52491	3.73898	4.13141
6.06628	4.40411	0.0160188	0.000108333	Amphiprora sp. KBDT35	Alteromonas 2016	vitamin	C	4.2481	0.346586	0.164846	0.227061	N=0.164845736700213*exp(-0.01601881625*t)+0.227060632000563(*exp(0.000108333333333333*t^(-1)	2.56864	3.80586	4.17095
5.6288	4.58559	0.0151568	0.000234583	Amphiprora sp. KBDT35	Alteromonas 2024	vitamin	A	4.24392	0.529341	0.177658	0.218074	N=0.177657810590623*exp(-0.01515684375*t)+0.218074256028772(*exp(0.000234583333333333*t^(-1)	2.54381	3.8128	4.07658
5.53813	5.64595	0.00552692	0.000410417	Amphiprora sp. KBDT35	Alteromonas 2024	vitamin	B	4.51967	3.08187	0.180566	0.177118	N=0.180566387281713*exp(-0.005526915*t)+0.177118017100036(*exp(0.000410416666666667*t^(-1)	2.80299	3.46697	4.36965
5.30789	5.34832	0.00905801	0.000433333	Amphiprora sp. KBDT35	Alteromonas 2024	vitamin	C	4.53922	3.14926	0.188399	0.186974	N=0.188398648601422*exp(-0.00905801458333333*t)+0.186974496491704(*exp(0.000433333333333333*t^(-1)	2.67555	3.68448	4.26908
5.85134	4.28421	0.0209725	2.60417e-06	Amphiprora sp. KBDT35	Alteromonas scs5	vitamin	A	4.32183	0.607862	0.170901	0.233415	N=0.170900916314316*exp(-0.02097250125*t)+0.233415316573024(*exp(2.60416666666667E-06*t^(-1)	2.4952	3.92987	4.27855
6.22839	4.39185	0.0153088	0.000100417	Amphiprora sp. KBDT35	Alteromonas scs5	vitamin	B	4.34804	0.604202	0.160555	0.227695	N=0.160555070991432*exp(-0.0153087729166667*t)+0.227694635081778(*exp(0.000100416666666667*t^(-1)	2.59179	3.77746	4.17546
6.3485	4.40239	0.018308	-5.83333e-05	Amphiprora sp. KBDT35	Alteromonas scs5	vitamin	C	4.75497	3.46369	0.157518	0.227149	N=0.157517585853976*exp(-0.0183079916666667*t)+0.227149189088752(*exp(-5.83333333333333E-05*t^(-1)	2.6192	3.98286	4.53234
5.63051	4.64794	0.0157196	0.000257083	Amphiprora sp. KBDT35	Control	vitamin	A	4.26248	0.552774	0.177604	0.215149	N=0.177603738743408*exp(-0.0157195670833333*t)+0.215149215662777(*exp(0.000257083333333333*t^(-1)	2.56385	3.88154	4.08614
6.45069	4.21587	0.0172654	3.45417e-05	Amphiprora sp. KBDT35	Control	vitamin	B	4.24113	0.308926	0.155022	0.237199	N=0.155022130261717*exp(-0.0172653954166667*t)+0.237198852337073(*exp(3.45416666666667E-05*t^(-1)	2.5669	3.76509	4.14321
5.53816	4.68265	0.0160822	0.000269583	Amphiprora sp. KBDT35	Control	vitamin	C	4.27512	0.75875	0.180565	0.213554	N=0.180565275484649*exp(-0.0160821695833333*t)+0.213554245234163(*exp(0.000269583333333333*t^(-1)	2.55561	3.91318	4.09119
4.87223	5.19194	0.012945	0.000483333	Amphiprora sp. KBDT35	Marinobacter scs77	vitamin	A	4.43757	2.52534	0.205245	0.192606	N=0.205245015855691*exp(-0.01294502625*t)+0.192606120675824(*exp(0.000483333333333333*t^(-1)	2.5297	3.87015	4.07206
7.0515	4.11015	0.0147177	-0.000111667	Amphiprora sp. KBDT35	Marinobacter scs77	vitamin	B	4.54728	3.24101	0.141814	0.2433	N=0.141813726082477*exp(-0.0147176858333333*t)+0.243300182061526(*exp(-0.000111666666666667*t^(-1)	2.61086	3.66103	4.34445
6.6186	3.94164	0.0268028	-0.000173333	Amphiprora sp. KBDT35	Marinobacter scs77	vitamin	C	4.35653	2.04854	0.151089	0.253701	N=0.151089406748502*exp(-0.0268027704166667*t)+0.253701376228485(*exp(-0.000173333333333333*t^(-1)	2.49532	3.85063	4.29849
5.40003	4.52699	0.0208472	0.000216667	Amphiprora sp. KBDT35	Marinobacter scs85	vitamin	A	4.26082	0.771899	0.185184	0.220897	N=0.185184324421011*exp(-0.0208472029166667*t)+0.220897426721697(*exp(0.000216666666666667*t^(-1)	2.48565	4.01991	4.0621
5.84075	4.18517	0.0305979	3.4375e-05	Amphiprora sp. KBDT35	Marinobacter scs85	vitamin	B	4.2661	0.50644	0.171211	0.238939	N=0.171210868493326*exp(-0.0305978504166667*t)+0.23893897713569(*exp(0.000034375*t^(-1)	2.46914	4.03566	4.11385
6.15125	4.33843	0.0200262	9.45833e-05	Amphiprora sp. KBDT35	Marinobacter scs85	vitamin	C	4.25689	0.118373	0.162568	0.230498	N=0.162568488478511*exp(-0.0200262158333333*t)+0.230498288895952(*exp(9.45833333333333E-05*t^(-1)	2.56499	3.92723	4.13791
