# Supplementary material for: Bacterial inoculations can perturb the growth trajectory of diatoms with an existing microbiome
Source: PeerJ. 2020 Jan 27;8:e8352. doi: 10.7717/peerj.8352 (PMC6991125; doi:10.7717/peerj.8352)
Supplement: Supplemental Information 7 — Raw sequence for bacteria cocultured with Amphiprora sp. KBDT35 data awaiting approval from NCBI, PRJNA563321 [file peerj-08-8352-s007.txt]

>M02308.154.ATB7U.1.1110.15743.18335.KBDT35.16S
AACCTAGAAGTAAGTATACTCTGGGTAATAATTATGTTTGATCCCCGCGCTTTCGTGCCTGAGCGTCANTTCCGAGCCAGGTGACCGCCTTCGCCNCCGGTGTTCCTCCTGATATCTACGCATTTCACNNCTACACCAGGAATTCCATCACCCTCTCTCGGACTCAAGTCAAGCCGTATCAGAGGCACCCTCCGGGTTAAGCCCGGATATTTCACCCCCTGACGCACTCGACCGCCTGCGCACCCTTTATACCCAGTAAATCCGGACAACGCTTGGGTCCTACGTA
>M02308.154.ATB7U.1.2110.25480.16668.KBDT35.16S
ACATGCTTCCCTCCGAGTTTCAATCTCTTCATCCTTTAGCTTTCGTCTCTTANCGTCAGNTAAAGCCCAGTACAGTGCCTTNGCCATATTGGTGTTNCTTCCGATATCTACGCATTTCACCGCTCCACCGGAAATGTCCCTGTACCTCTACTTCCCTCAAGTCTAGAAGTTTCTTTTGCGGAGCTCCAGTTGACGCTGAAGTATTTCACAAAAGACTTTCTAAACCGCCTACAGACGCTTTACGCCCAATCAATCCGAATAACACTTGCATCCTCTGTC
>M02308.154.ATB7U.1.1110.5569.7424.KBDT35.16S
ACATTTGCTACCCTAGCTTTCGTCTCTNAGTGTTAGTAANAGCCCAGTAAAGTGCCTTCGCCNTCGGTGTTCCTTCCAATCTCTACGCATTTCACCGCTCCACTGGAAATTCCCTTTACCCCTACTATACTCTAGTCTAACAGTTTCGACTGCGATTTTGAGGTTGAGCCTCAAGATTTAACAGTTGACTTATTTGACCACCTACAGACGCTTTACGCCCAGTGATTCCGGATAACACTTGCATCCTNCGTC
>M02308.154.ATB7U.1.2104.12144.13270.KBDT35.16S
ACCATTTGCTACCCTAGCTTTCGTCTCTGAGTGTTAGTAATAGCCCAGTAAAGTGCCTTCGCCATCGGTGTTCCTTCCAATCTCTACGCATTTCACCGCTCCACTGGAAATTCCCTTTACCCCTACTATACTCTAGTCTAACAGTTTCGACTGCGATTTTGAGGTTGAGCCTCAAGATTTAACAGTTGACTTATTTGACCACCTACAGACGCTTTACGCCCAGTGATTCCGGATAACACTTGCATCCTCCGTC
>M02308.154.ATB7U.1.2107.5330.15993.KBDT35.16S
ACCATTTGCTACCCTAGCTTTCGTCTCTGAGTGTTAGTAATAGCCCAGTAAAGTGCCTTCGCCATCGGTGTTCCTTCCAATCTCTACGCATTTCACCGCTCCACTGGAAATTCCCTTTACCCCTACTATACTCTAGTCTAACAGTTTCGACTGCGATTTTGAGGTTGAGCCTCAAGATTTAACAGTTGACTTATTTGACCACCTACAGACGCTTTACGCCCAGTGATTCCGGATAACACTTGCATCCTCCGTC
>M02308.154.ATB7U.1.1104.6688.11676.KBDT35.16S
ACTATTTGCTACCCTAGCTTTCGTNNCTGAGTGTTAGTAATANCCCAGTAAAGTGCCTTCGCCANNGGTGTTCCTTCCAATNTCTACGCATTTCACCGCTCCACCTGGAAATTCCCTTTACCNCTACTATACTCTAGTCTCAACAGTTTCGACTGCGATTTTGAGGTTGAGCCTCAAGATTTAACAGTTGACTTATTTGACCACCTACAGACGCTTTACGCCCAGTGATTCCGGTTAACACTTGCATCCTCCGTC
>M02308.154.ATB7U.1.2105.17654.20484.KBDT35.16S
ACTGTTTGCTACCCACGCTTTCGCACCTCAGCGTCAGTGTCGAGCCAGGAGGCCGCCTTCGCCACCGGTATTCCTCCATATATCTACGCATTTCACCGCTACACATGGAATTCTACCTCCCTCTCTCGCACTCAAGTCGGCCAGTATCGGGTGCAGTTCCCAGGTTGAGCCCGGGGCTTTCACATCCGACTTAACAAACCGCCTACGCGCGCTTTACGCCCAGTAATTCCGATTAACGCTCGCACCCTCCGTA
>M02308.154.ATB7U.1.2110.26774.16974.KBDT35.16S
AGCAACAGCGAGACAATCAGACGTAACTACACGTAAGNTTTGCTACCCACGCTTTCGCACCTCAGCGTCAGTGTNGATGCCAGGAGGCCGCCTTCGCCACCGGTATTCCGGTCCATATATCTACGCATTTCACCGCTACACATGGAATTCTACCTCCCCCTCTCGCACTCAAGTCGGCCAGTATCGGGTGCAGTTCCCAGGTTGAGCCCGGGGCTTTCACATCCGACTTANCAAACCGCCTACGCGCGCTTTACGCCCAGTAATTCCGATTAACGCTCGCATCCTCCGTA
>M02308.154.ATB7U.1.2104.16464.12188.KBDT35.16S
CCCATTTGCTACCCTAGCCTTCGTCTCTGAGTGTTAGTAATAGCCCAGTAAAGTGCCTTCGCCATCGGTGTTCCTTCCAATCTCTACGCATTTCACCGCTCCACTGGAAATTCCCTTTACCCCTACTATACTCTAGTCTAACAGTTTCGACTGCGATTTTGAGGTTGAGCCTCAAGATTTAACAGTTGACTTATTTGACCACCTACAGACGCTTTACGCCCAGTGATTCCGGATAACACTTGCATCCTCCGTC
>M02308.154.ATB7U.1.1107.27772.18330.KBDT35.16S
CCCATTTGCTACCCTAGCTTACGTCTCTGAGTGTTAGTAATAGCCCAGTAAAGTGCCTTCGCCATCGGTGTTCCTTCCAATCTCTACGCATTTCACCGCTCCACTGGAAATTCCCTTTACCCCTACTATACTCTAGTCTAACAGTTTCGACTGCGATTTTGAGGTTGAGCCTCAAGATTTAACAGTTGACTTATTTGACCACCTACAGACGCTTTACGCCCAGTGATTCCGGATAACACTTGCATCCTCCGTC
>M02308.154.ATB7U.1.1111.19789.13386.KBDT35.16S
CCCATTTGCTACCCTAGCTTTCGACTCTGAGTGTTAGTAATAGCCCAGTAAAGTGCCTTCGCCATCGGTGTTCCTTCCAATCTCTACGCATTTCACCGCTCCACTGGAAATTCCCTTTACCCCTACTATACTCTAGTCTAGCAGTTTCGACTGCGATTTTGAGGTTGAGCCTCAAGATTTAACAGTTGACTTATTTGACCACCTACAGACGCTTTACGCCCAGTGATTCCGGATAACACTTGCATCCTCCGTC
>M02308.154.ATB7U.1.2111.17863.13516.KBDT35.16S
CCCATTTGCTACCCTAGCTTTCGCCTCTGAGTGTTAGTAATAGCCCAGTAAAGTGCCTTCGCCATCGGTGTTCCTTCCAATCTCTACGCATTTCACCGCTCCACTGGAAATTCCCTTTACCCCTACTATACTCTAGTCTAACAGTTTCGACTGCGATTTTGAGGTTGAGCCTCAAGATTTAACAGTTGACTTATTTGACCACCTACAGACGCTTTACGCCCAGTGATTCCGGATAACACTTGCATCCTCCGTC
>M02308.154.ATB7U.1.1108.10816.19426.KBDT35.16S
CCCATTTGCTACCCTAGCTTTCGTCACTGAGTGTTAGTAATAGCCCAGTAAAGTGCCTTCGCCATCGGTGTTCCTTCCAATCTCTACGCATTTCACCGCTCCACTGGAAATTCCCTTTACCCCTACTATACTCTAGTCTAACAGTTTCGACTGCGATTTTGAGGTTGAGCCTCAAGATTTAACAGTTGACTTATTTGACCACCTACAGACGCTTTACGCCCAGTGATTCCGGATAACACTTGCATCCTCCGTC
>M02308.154.ATB7U.1.2110.12360.12053.KBDT35.16S
CCCATTTGCTACCCTAGCTTTCGTCTCCGAGTGTTAGTAATAGCCCAGTAAAGTGCCTTCGCCATCGGTGTTCCTTCCAATCTCTACGCATTTCACCGCTCCACTGGAAATTCCCTTTACCCCTACTATACTCTAGTCTAACAGTTTCGACTGCGATTTTGAGGTTGAGCCTCAAGATTTAACAGTTGACTTATTTGACCACCTACAGACGCTTTACGCCCAGTGATTCCGGATAACACTTGCATCCTCCGTC
>M02308.154.ATB7U.1.1110.14100.21320.KBDT35.16S
CCCATTTGCTACCCTAGCTTTCGTCTCTGAGCGTTAGTAATAGCCCAGTAAAGTGCCTTCGCCATCGGTGTTCCTTCCAATCTCTACGCATTTCACCGCTCCACTGGAAATTCCCTTTACCCCTACTATACTCTAGTCTAACAGTTTCGACTGCGATTTTGAGGTTGAGCCTCAAGATTTAACAGTTGACTTATTTGACCACCTACAGACGCTTTACGCCCAGTGATTCCGGATAACACTTGCATCCTCCGTC
>M02308.154.ATB7U.1.1113.15220.1628.KBDT35.16S
CCCATTTGCTACCCTAGCTTTCGTCTCTGAGTGTAGTAATAGCCCAGTAAAGTGCCTTCGCCATCGGTGTTCCTTCCAATCTCTACGCATTTCACCGCTCCACTGGAAATTCCCTTTACCCCTACTATACTCTAGTCTAACAGTTTCGACTGCGATTTTGAGGTTGAGCCTCAAGATTTAACAGTTGACTTATTTGACCACCTACAGACGCTTTACGCCCAGTGATTCCGGATAACACTTGCACCCTCCGTC
>M02308.154.ATB7U.1.1110.18379.5792.KBDT35.16S
CCCATTTGCTACCCTAGCTTTCGTCTCTGAGTGTCAGTAATAGCCCAGTAAAGTGCCTTCGCCATCGGTGTTCTTTCCAATATCTACGCATTTCACCGCTCCACTGGAAATTCCCTTTACCCCTACTATACTCTAGTCAAACAGTTTCGACTGCGATTTCGAAGTTGAGCCTCAAGATTTAACAGTTGACTTGCTTAACCACCTACAGACGCTTTACGCCCAGTGATTCCGGATAACACTTGCATCCTCCGTC
>M02308.154.ATB7U.1.1104.17847.15347.KBDT35.16S
CCCATTTGCTACCCTAGCTTTCGTCTCTGAGTGTTAGAAATAGCCCAGTAAAGTGCCTTCGCCATCGGTGTTCCTTCCAATCTCTACGCATTTCACCGCTCCACTGGAAATTCCCTTTACCCCTACTATACTCTAGTCTAACAGTTTCGACTGCGATTTTGAGGTTGAGCCTCAAGATTTAACAGTTGACTTATTTGACCACCTACAGACGCTTTACGCCCAGTGATTCCGGATAACACTTGCATCCTCCGTC
>M02308.154.ATB7U.1.2101.22288.22174.KBDT35.16S
CCCATTTGCTACCCTAGCTTTCGTCTCTGAGTGTTAGTAATAGCCCAATAGAGTGCCTTCGCCATCGGTGTTCCTTCCAATCTCTACGCATTTCACCGCTCCACTGGAAATTCCCTTTACCCCTACTATACTCTAGTCTAACAGTTTCGACTGCGATTTTGAGGTTGAGCCCCAAGATTTAACAGTTGACTTATTTGACCACCTACTGACGCTTTACGCCCAGTGATTCCGGATAACACTTGCATCCTCCGTC
>M02308.154.ATB7U.1.2110.21156.7587.KBDT35.16S
CCCATTTGCTACCCTAGCTTTCGTCTCTGAGTGTTAGTAATAGCCCAGTAAAGTACCTTCGCCATCGGTGTTCCTTCCAATCTCTACGCATTTCACCGCTCCACTGGAAATTCCCTTTACCCCTACTATACTCTAGTCTAACAGTTTCGACTGCGATTTTGAGGTTGAGCCTCAAGATTTAACAGTTGACTTATTTGACCACCTACAGACGCTTTACGCCCAGTGATTCCGGATAACACTTGCATCCTCCGTC
>M02308.154.ATB7U.1.1109.15980.17268.KBDT35.16S
CCCATTTGCTACCCTAGCTTTCGTCTCTGAGTGTTAGTAATAGCCCAGTAAAGTGCCATCGCCATCGGTGTTCCTTCCAATCTCTACGCATTTCACCGCTCCACTGGAAATTCCCTTTACCACTACTATACTCTAGTCTAACAGTTTCGACTGCGATTTTGAGGTTGAGCCTCAAGATTTAACAGTTGACTTATTTGACCACCTACAGACGCTTTACGCCCAGTGATTCCGGATAACACTTGCATCCTCCGTC
>M02308.154.ATB7U.1.2107.11364.13530.KBDT35.16S
CCCATTTGCTACCCTAGCTTTCGTCTCTGAGTGTTAGTAATAGCCCAGTAAAGTGCCTTCGCCATCAGTGTTCCTTCCAATCTCTACGCATTTCACCGCTCCACTGGAAATTCCCTTTACCCCTACTATACTCTAGTCTAACAGTTTCGACTGCGATTTTGAGGTTGAGCCTCAAGATTTAACAGTTGACTTATTTGACCACCTACAGACGCTTTACACCCAGTGATTCCGGATAACACTTGCATCCTCCGTC
>M02308.154.ATB7U.1.1104.8549.9770.KBDT35.16S
CCCATTTGCTACCCTAGCTTTCGTCTCTGAGTGTTAGTAATAGCCCAGTAAAGTGCCTTCGCCATCAGTGTTCCTTCCAATCTCTACGCATTTCACCGCTCCACTGGAAATTCCCTTTACCCCTACTATACTCTAGTCTAACAGTTTCGACTGCGATTTTGAGGTTGAGCCTCAAGATTTAACAGTTGACTTATTTGACCACCTACAGACGCTTTACGCCCAGTGATTCCGGATAACACTTGCACCCTCCGTC
>M02308.154.ATB7U.1.1101.28229.16925.KBDT35.16S
CCCATTTGCTACCCTAGCTTTCGTCTCTGAGTGTTAGTAATAGCCCAGTAAAGTGCCTTCGCCATCGGAGTTCCTTCCAATCTCTACGCATTTCACCGCTCCACTGGAAATTCCCTTTACCCCTACTATACTCTAGTCTAACAGTTTCGACTGCGATTTTGAGGTTGAGCCTCAAGATTTAACAGTTGACTTATTTGACCACCTACAGACGCTTTACGCCCAGTGATTCCGGATAACACTTGCATCCTCCGTC
>M02308.154.ATB7U.1.2108.24778.12638.KBDT35.16S
CCCATTTGCTACCCTAGCTTTCGTCTCTGAGTGTTAGTAATAGCCCAGTAAAGTGCCTTCGCCATCGGCGTTCCTTCCAATCTCTACGCATTTCACCGCTCCACTGGAAATTCCCTTTACCCCTACTATACTCTAGTCTAACAGTTTCGACTGCGATTTTGAGGTTGAGCCTCAAGATTTAACAGTTGACTTATTTGACCACCTACAGACGCTTTACGCCCAGTGATTCCGGATAACACTTGCATCCTCCGTC
>M02308.154.ATB7U.1.1112.17656.7893.KBDT35.16S
CCCATTTGCTACCCTAGCTTTCGTCTCTGAGTGTTAGTAATAGCCCAGTAAAGTGCCTTCGCCATCGGTGCTCCTTCCAATCTCTACGCATTTCACCGCTCCACTGGAAATTCCCTTTACCCCTACTATACTCTAGTCTAACAGTTTCGACTGCGATTTTGAGGTTGAGCCTCAAGATTTAACAGTTGACTTATTTGACCACCTACAGACGCTTTACGCCCAGTGATTCCGGATAACACTTGCATCCTCCGTC
>M02308.154.ATB7U.1.2104.10146.21720.KBDT35.16S
CCCATTTGCTACCCTAGCTTTCGTCTCTGAGTGTTAGTAATAGCCCAGTAAAGTGCCTTCGCCATCGGTGTCCCTTCCAATCTCTACGCATTTCACCGCTCCACTGGAAATTCCCTTTACCCCTACTATACTCTAGTCTAACAGTTTCGACTGCGATTTTGAGGTTGAGCCTCAAGATTTAACAGTTGACTTATTTGACCACCTACAGACGCTTTACGCCCAGTGATTCCGGATAACACTTGCATCCTCCGTC
>M02308.154.ATB7U.1.2102.21824.17895.KBDT35.16S
CCCATTTGCTACCCTAGCTTTCGTCTCTGAGTGTTAGTAATAGCCCAGTAAAGTGCCTTCGCCATCGGTGTTCCCTCCAATCTCTACGCATTTCACCGCTCCACTGGAAATTCCCTTTACCCCTACTATACTCTAGTCTAACAGTTTCGACTGCGATTTTGAGGTTGAGCCTCAAGATTTAACAGTTGACTTATTTGACCACCTACAGACGCTTTACGCCCAGTGATTCCGGATAACACTTGCATCCTCCGTC
>M02308.154.ATB7U.1.2109.13714.29124.KBDT35.16S
CCCATTTGCTACCCTAGCTTTCGTCTCTGAGTGTTAGTAATAGCCCAGTAAAGTGCCTTCGCCATCGGTGTTCCTACCAATCTCTACGCATTTCACCGCTCCACTGGAAATTCCCTTTACCCCTACTATACTCTAGTCTAACAGTTTCGACTGCGATTTTGAGGTTGAGCCTCAAGATTTAACAGTTGACTTATTTGACCACCTACAGACGCTTTACGCCCAGTGATTCCGGATAACACTTGCATCCTCCGTC
>M02308.154.ATB7U.1.2112.7333.11203.KBDT35.16S
CCCATTTGCTACCCTAGCTTTCGTCTCTGAGTGTTAGTAATAGCCCAGTAAAGTGCCTTCGCCATCGGTGTTCCTTCCAAACTCTACGCATTTCACCGCTCCACTGGAAATTCCCTTTACCCCTACTATACTCTAGTCTAACAGTTTCGACTGCGATTTTGAGGTTGAGCCTCAAGATTTAACAGTTGACTTATTTGACCACCTACAGACGCTTTACGCCCAGTGATTCCGGATAACACTTGCATCCTCCGTC
>M02308.154.ATB7U.1.1107.6796.17096.KBDT35.16S
CCCATTTGCTACCCTAGCTTTCGTCTCTGAGTGTTAGTAATAGCCCAGTAAAGTGCCTTCGCCATCGGTGTTCCTTCCAATCCCTACGCATTTCACCGCTCCACTGGAAATTCCCTTTACCCCTACTATACTCTAGTCTAACAGTTTCGACTGCGATTTTGAGGTTGAGCCTCAAGATTTAACAGTTGACTTATTTGACCACCTACAGACGCTTTACGCCCAGTGATTCCGGATAACACTTGCATCCTCCGTC
>M02308.154.ATB7U.1.2103.9503.11161.KBDT35.16S
CCCATTTGCTACCCTAGCTTTCGTCTCTGAGTGTTAGTAATAGCCCAGTAAAGTGCCTTCGCCATCGGTGTTCCTTCCAATCTCTACGCACTTCACCGCTCCACTGGAAATTCCCTTTACCCCTACTATACTCTAGTCTAACAGTTTCGACTGCGATTTTGAGGTTGAGCCTCAAGATTTAACAGTTGACTTATTTGACCACCTACAGACGCTTTACGCCCAGTGATTCCGGATAACACTTGCATCCTCCGTC
>M02308.154.ATB7U.1.2114.6751.5073.KBDT35.16S
CCCATTTGCTACCCTAGCTTTCGTCTCTGAGTGTTAGTAATAGCCCAGTAAAGTGCCTTCGCCATCGGTGTTCCTTCCAATCTCTACGCATCTCACCGCTCCACTGGAAATTCCCTTTACCCCTACTATACTCTAGTCTAACAGTTTCGACTGCGATTTTGAGGTTGAGCCTCAAGATTTAACAGTTGACTTATTTGACCACCTACAGACGCTTTACGCCCAGTGATTCCGGATAACACTTGCATCCTCCGTC
>M02308.154.ATB7U.1.1101.25088.18162.KBDT35.16S
CCCATTTGCTACCCTAGCTTTCGTCTCTGAGTGTTAGTAATAGCCCAGTAAAGTGCCTTCGCCATCGGTGTTCCTTCCAATCTCTACGCATTACACCGCTCCACTGGAAATTCCCTTTACCCCTACTATACTCTAGTCTAACAGTTTCGACTGCGATTTTGAGGTTGAGCCTCAAGATTTAACAGTTGACTTATTTGACCACCTACAGACGCTTTACGCCCAGTGATTCCGGATAACACTTGCATCCTCCGTC
>M02308.154.ATB7U.1.2101.20796.16346.KBDT35.16S
CCCATTTGCTACCCTAGCTTTCGTCTCTGAGTGTTAGTAATAGCCCAGTAAAGTGCCTTCGCCATCGGTGTTCCTTCCAATCTCTACGCATTCCACCGCTCCACTGGAAATTCCCTTTACCCCTACTATACTCTAGTCTAACAGTTTCGACTGCGATTTTGAGGTTGAGCCTCAAGATTTAACAGTTGACTTATTTGACCACCTACAGACGCTTTACGCCCAGTGATTCCGGATAACACTTGCATCCTCCGTC
>M02308.154.ATB7U.1.1102.20175.5997.KBDT35.16S
CCCATTTGCTACCCTAGCTTTCGTCTCTGAGTGTTAGTAATAGCCCAGTAAAGTGCCTTCGCCATCGGTGTTCCTTCCAATCTCTACGCATTTCACCGCCCCACTGGAAATTCCCTTTACCCCTACTATACTCTAGTCTAACAGTTTCGACTGCGATTTTGAGGTTGAGCCTCAAGATTTAACAGTTGACTTATTTGACCACCTACAGACGCTTTACGCCCAGTGATACCGGATAACACTTGCATCCTCCGTC
>M02308.154.ATB7U.1.1113.5100.12212.KBDT35.16S
CCCATTTGCTACCCTAGCTTTCGTCTCTGAGTGTTAGTAATAGCCCAGTAAAGTGCCTTCGCCATCGGTGTTCCTTCCAATCTCTACGCATTTCACCGCCCCACTGGAAATTCCCTTTACCCCTACTATACTCTAGTCTAACAGTTTCGACTGCGATTTTGAGGTTGAGCCTCAAGATTTAACAGTTGACTTATTTGACCACCTACAGACGCTTTACGCCCAGTGATTCCGGATAACACTTGCATCCTCCGTC
>M02308.154.ATB7U.1.2113.23442.5713.KBDT35.16S
CCCATTTGCTACCCTAGCTTTCGTCTCTGAGTGTTAGTAATAGCCCAGTAAAGTGCCTTCGCCATCGGTGTTCCTTCCAATCTCTACGCATTTCACCGCTCCACTGGAAAATTCCCTTTACCCCTACTATACTCTAGTCTAACAGTTTCGACTGCGATTTTGAGGTTGAGCCTCAAGATTTAACAGTTGACTTATTTGACCACCTACAGACGCTTTACGCCCAGTGATTCCGGATAACACTTGCATCCTCCGTC
>M02308.154.ATB7U.1.1102.12086.26106.KBDT35.16S
CCCATTTGCTACCCTAGCTTTCGTCTCTGAGTGTTAGTAATAGCCCAGTAAAGTGCCTTCGCCATCGGTGTTCCTTCCAATCTCTACGCATTTCACCGCTCCACTGGAAACTCCCTTTACCCCTACTATACTCTAGTCTAACAGTTTCGACTGCGATTTTGAGGTTGAGCCTCAAGATTTAACAGTTGACTCATTTGACCACCTACAGACGCTTTACGCCCAGTGATTCCGGATAACACTTGCATCCTCCGTC
>M02308.154.ATB7U.1.1108.15878.24952.KBDT35.16S
CCCATTTGCTACCCTAGCTTTCGTCTCTGAGTGTTAGTAATAGCCCAGTAAAGTGCCTTCGCCATCGGTGTTCCTTCCAATCTCTACGCATTTCACCGCTCCACTGGAAATTCCCTTACCCCTACTATACTCTAGTCTAACAGTTTCGACTGCGATTTTGAGGTTGAGCCTCAAGATTTAACAGTTGACTTATTTGACCACCTACAGACGCTTTACGCCCAGTGATTCCGGATAACACTTGCATCCTCCGTC
>M02308.154.ATB7U.1.2104.19510.4363.KBDT35.16S
CCCATTTGCTACCCTAGCTTTCGTCTCTGAGTGTTAGTAATAGCCCAGTAAAGTGCCTTCGCCATCGGTGTTCCTTCCAATCTCTACGCATTTCACCGCTCCACTGGAAATTCCCTTCACCCCTACTATACTCTAGTCTAACAGTTTCGACTGCGATTTTGAGGTTGAGCCTCAAGATTTAACAGTTGACTTATTTGACCACCTACAGACGCTTTACGCCCAGTGATTCCGGATAACACTTGCATCCTCCGTC
>M02308.154.ATB7U.1.2110.14682.9933.KBDT35.16S
CCCATTTGCTACCCTAGCTTTCGTCTCTGAGTGTTAGTAATAGCCCAGTAAAGTGCCTTCGCCATCGGTGTTCCTTCCAATCTCTACGCATTTCACCGCTCCACTGGAAATTCCCTTTACCCCCACTATACTCTAGTCTAACAGTTTCGACTGCGATTTTGAGGTTGAGCCTCAAGATTTAACAGTTGACTTATTTGACCACCTACAGACGCTTTACGCCCAGTGATTCCGGATAACACTTGCATCCTCCGTC
>M02308.154.ATB7U.1.1109.22298.17534.KBDT35.16S
CCCATTTGCTACCCTAGCTTTCGTCTCTGAGTGTTAGTAATAGCCCAGTAAAGTGCCTTCGCCATCGGTGTTCCTTCCAATCTCTACGCATTTCACCGCTCCACTGGAAATTCCCTTTACCCCTACTATACCCTAGTCTAACAGTTTCGACTGCGATTTTGAGGTTGAGCCTCAAGATTTAACAGTTGACTTATTTGACCACCTACAGACGCTTTACGCCCAGTGATTCCGGATAACACTTGCATCCTCCGTC
>M02308.154.ATB7U.1.2110.10990.17330.KBDT35.16S
CCCATTTGCTACCCTAGCTTTCGTCTCTGAGTGTTAGTAATAGCCCAGTAAAGTGCCTTCGCCATCGGTGTTCCTTCCAATCTCTACGCATTTCACCGCTCCACTGGAAATTCCCTTTACCCCTACTATACTCTAGTCCAACTGTTTCGACTGCGATTTTGAGGTTGAGCCTCAAGATTTAACAGTTGACTTATTTGACCACCTACAGACGCTTTACGCCCAGTGATTCCGGATAACACTTGCATCCTCCGTC
>M02308.154.ATB7U.1.1109.19107.26762.KBDT35.16S
CCCATTTGCTACCCTAGCTTTCGTCTCTGAGTGTTAGTAATAGCCCAGTAAAGTGCCTTCGCCATCGGTGTTCCTTCCAATCTCTACGCATTTCACCGCTCCACTGGAAATTCCCTTTACCCCTACTATACTCTAGTCTAACAGTCTCGACTGCGATTTTGAGGTTGAGCCTCAAGATTTAACAGTTGACTTATTTGACCACCTACAGACGCTTTACGCCCAGTGATTCCGGATAACACTTGCATCCTCCGTC
>M02308.154.ATB7U.1.1106.19747.18904.KBDT35.16S
CCCATTTGCTACCCTAGCTTTCGTCTCTGAGTGTTAGTAATAGCCCAGTAAAGTGCCTTCGCCATCGGTGTTCCTTCCAATCTCTACGCATTTCACCGCTCCACTGGAAATTCCCTTTACCCCTACTATACTCTAGTCTAACAGTTTCGACCGCGATTTTGAGGTTGAGCCTCAAGATTTAACAGTTGACTTATTTGACCACCTACAGACGCTTTACGCCCAGTGATTCCGGATAACACTTGCATCCTCCGTC
>M02308.154.ATB7U.1.1106.18862.3590.KBDT35.16S
CCCATTTGCTACCCTAGCTTTCGTCTCTGAGTGTTAGTAATAGCCCAGTAAAGTGCCTTCGCCATCGGTGTTCCTTCCAATCTCTACGCATTTCACCGCTCCACTGGAAATTCCCTTTACCCCTACTATACTCTAGTCTAACAGTTTCGACTGCGATTTTGAGGATGAGCCTCAAGATCTAACAGTTGACTTATTTGACCACCTACAGACGCTTTACGCCCAGTGATTCCGGATAACACTTGCATCCTCCGTA
>M02308.154.ATB7U.1.1111.25839.11391.KBDT35.16S
CCCATTTGCTACCCTAGCTTTCGTCTCTGAGTGTTAGTAATAGCCCAGTAAAGTGCCTTCGCCATCGGTGTTCCTTCCAATCTCTACGCATTTCACCGCTCCACTGGAAATTCCCTTTACCCCTACTATACTCTAGTCTAACAGTTTCGACTGCGATTTTGAGGTAGAGCCTCAAGATTTAACAGTTGACTTATTTGACCACCTACAGACGCTTTACGCCCAGTGATTCCGGATAACACTTGCATCCTCCGTC
>M02308.154.ATB7U.1.1105.23336.22023.KBDT35.16S
CCCATTTGCTACCCTAGCTTTCGTCTCTGAGTGTTAGTAATAGCCCAGTAAAGTGCCTTCGCCATCGGTGTTCCTTCCAATCTCTACGCATTTCACCGCTCCACTGGAAATTCCCTTTACCCCTACTATACTCTAGTCTAACAGTTTCGACTGCGATTTTGAGGTTGAGCCCCAAGATTTAACAGTTGACTTATTTGACCACCTACAGACGCTTTACGCCCAGTGATTCCGGATAACACTTGCATCCTCCGTC
>M02308.154.ATB7U.1.2113.13048.8095.KBDT35.16S
CCCATTTGCTACCCTAGCTTTCGTCTCTGAGTGTTAGTAATAGCCCAGTAAAGTGCCTTCGCCATCGGTGTTCCTTCCAATCTCTACGCATTTCACCGCTCCACTGGAAATTCCCTTTACCCCTACTATACTCTAGTCTAACAGTTTCGACTGCGATTTTGAGGTTGAGCCTCAAGACTTAACAGTTGACTTATTTGACCACCTACAGACGCTTTACGCCCAGTGATTCCGGATAACACTTGCATCCCCCGTC
>M02308.154.ATB7U.1.1107.10387.23653.KBDT35.16S
CCCATTTGCTACCCTAGCTTTCGTCTCTGAGTGTTAGTAATAGCCCAGTAAAGTGCCTTCGCCATCGGTGTTCCTTCCAATCTCTACGCATTTCACCGCTCCACTGGAAATTCCCTTTACCCCTACTATACTCTAGTCTAACAGTTTCGACTGCGATTTTGAGGTTGAGCCTCAAGATTTAACAGTTGACTATTTGACCACCTACAGACGCTTTACGCCCAGTGATTCCGGATAACACTTGCATCCTCCGTC
>M02308.154.ATB7U.1.1105.28985.13306.KBDT35.16S
CCCATTTGCTACCCTAGCTTTCGTCTCTGAGTGTTAGTAATAGCCCAGTAAAGTGCCTTCGCCATCGGTGTTCCTTCCAATCTCTACGCATTTCACCGCTCCACTGGAAATTCCCTTTACCCCTACTATACTCTAGTCTAACAGTTTCGACTGCGATTTTGAGGTTGAGCCTCAAGATTTAACAGTTGACTTATTGACCACCTACAGACGCTTTACGCCCAGTGATTCCGGATAACACTTGCATCCTCCGTC
>M02308.154.ATB7U.1.1104.25436.10354.KBDT35.16S
CCCATTTGCTACCCTAGCTTTCGTCTCTGAGTGTTAGTAATAGCCCAGTAAAGTGCCTTCGCCATCGGTGTTCCTTCCAATCTCTACGCATTTCACCGCTCCACTGGAAATTCCCTTTACCCCTACTATACTCTAGTCTAACAGTTTCGACTGCGATTTTGAGGTTGAGCCTCAAGATTTAACAGTTGACTTATTTGACCACCTACAGACGCATTACGCCCAGTGATTCCGGATAACACTTGCATCCTCCGTC
>M02308.154.ATB7U.1.1104.18306.11291.KBDT35.16S
CCCATTTGCTACCCTAGCTTTCGTCTCTGAGTGTTAGTAATAGCCCAGTAAAGTGCCTTCGCCATCGGTGTTCCTTCCAATCTCTACGCATTTCACCGCTCCACTGGAAATTCCCTTTACCCCTACTATACTCTAGTCTAACAGTTTCGACTGCGATTTTGAGGTTGAGCCTCAAGATTTAACAGTTGACTTATTTGACCACCTACAGACGCTTCACGCCCAGTGATTCCGGATAACACTTGCATCCTCCGTC
>M02308.154.ATB7U.1.1113.27535.12808.KBDT35.16S
CCCATTTGCTACCCTAGCTTTCGTCTCTGAGTGTTAGTAATAGCCCAGTAAAGTGCCTTCGCCATCGGTGTTCCTTCCAATCTCTACGCATTTCACCGCTCCACTGGAAATTCCCTTTACCCCTACTATACTCTAGTCTAACAGTTTCGACTGCGATTTTGAGGTTGAGCCTCAAGATTTAACAGTTGACTTATTTGACCACCTACAGACGCTTTACGCCAGTGATTCCGGATAACACTTGCATCCTCCGTC
>M02308.154.ATB7U.1.2106.14586.17590.KBDT35.16S
CCCATTTGCTACCCTAGCTTTCGTCTCTGAGTGTTAGTAATAGCCCAGTAAAGTGCCTTCGCCATCGGTGTTCCTTCCAATCTCTACGCATTTCACCGCTCCACTGGAAATTCCCTTTACCCCTACTATACTCTAGTCTAACAGTTTCGACTGCGATTTTGAGGTTGAGCCTCAAGATTTAACAGTTGACTTATTTGACCACCTACAGACGCTTTACGCCCAGCGATTCCGGATAACACTTGCATCCTCCGTC
>M02308.154.ATB7U.1.2103.16760.12384.KBDT35.16S
CCCATTTGCTACCCTAGCTTTCGTCTCTGAGTGTTAGTAATAGCCCAGTAAAGTGCCTTCGCCATCGGTGTTCCTTCCAATCTCTACGCATTTCACCGCTCCACTGGAAATTCCCTTTACCCCTACTATACTCTAGTCTAACAGTTTCGACTGCGATTTTGAGGTTGAGCCTCAAGATTTAACAGTTGACTTATTTGACCACCTACAGACGCTTTACGCCCAGTAATTCCGGATAACACTTGCATCCTCCGTC
>M02308.154.ATB7U.1.1102.20442.15489.KBDT35.16S
CCCATTTGCTACCCTAGCTTTCGTCTCTGAGTGTTAGTAATAGCCCAGTAAAGTGCCTTCGCCATCGGTGTTCCTTCCAATCTCTACGCATTTCACCGCTCCACTGGAAATTCCCTTTACCCCTACTATACTCTAGTCTAACAGTTTCGACTGCGATTTTGAGGTTGAGCCTCAAGATTTAACAGTTGACTTATTTGACCACCTACAGACGCTTTACGCCCAGTGATCCCGGATAACACTTGCATCCTCCGTC
>M02308.154.ATB7U.1.1101.9684.4732.KBDT35.16S
CCCATTTGCTACCCTAGCTTTCGTCTCTGAGTGTTAGTAATAGCCCAGTAAAGTGCCTTCGCCATCGGTGTTCCTTCCAATCTCTACGCATTTCACCGCTCCACTGGAAATTCCCTTTACCCCTACTATACTCTAGTCTAACAGTTTCGACTGCGATTTTGAGGTTGAGCCTCAAGATTTAACAGTTGACTTATTTGACCACCTACAGACGCTTTACGCCCAGTGATTCCGGATAACACTTGCATCCTCCGTC
>M02308.154.ATB7U.1.1101.7731.6359.KBDT35.16S
CCCATTTGCTACCCTAGCTTTCGTCTCTGAGTGTTAGTAATAGCCCAGTAAAGTGCCTTCGCCATCGGTGTTCCTTCCAATCTCTACGCATTTCACCGCTCCACTGGAAATTCCCTTTACCCCTACTATACTCTAGTCTAACAGTTTCGACTGCGATTTTGAGGTTGAGCCTCAAGATTTAACAGTTGACTTATTTGACCACCTACAGACGCTTTACGCCCAGTGATTCCGGATAACACTTGCATCCTCCGTC
>M02308.154.ATB7U.1.1102.15715.9331.KBDT35.16S
CCCATTTGCTACCCTAGCTTTCGTCTCTGAGTGTTAGTAATAGCCCAGTAAAGTGCCTTCGCCATCGGTGTTCCTTCCAATCTCTACGCATTTCACCGCTCCACTGGAAATTCCCTTTACCCCTACTATACTCTAGTCTAACAGTTTCGACTGCGATTTTGAGGTTGAGCCTCAAGATTTAACAGTTGACTTATTTGACCACCTACAGACGCTTTACGCCCAGTGATTCCGGATAACACTTGCATCCTCCGTC
>M02308.154.ATB7U.1.1102.16074.18986.KBDT35.16S
CCCATTTGCTACCCTAGCTTTCGTCTCTGAGTGTTAGTAATAGCCCAGTAAAGTGCCTTCGCCATCGGTGTTCCTTCCAATCTCTACGCATTTCACCGCTCCACTGGAAATTCCCTTTACCCCTACTATACTCTAGTCTAACAGTTTCGACTGCGATTTTGAGGTTGAGCCTCAAGATTTAACAGTTGACTTATTTGACCACCTACAGACGCTTTACGCCCAGTGATTCCGGATAACACTTGCATCCTCCGTC
>M02308.154.ATB7U.1.1102.13685.19343.KBDT35.16S
CCCATTTGCTACCCTAGCTTTCGTCTCTGAGTGTTAGTAATAGCCCAGTAAAGTGCCTTCGCCATCGGTGTTCCTTCCAATCTCTACGCATTTCACCGCTCCACTGGAAATTCCCTTTACCCCTACTATACTCTAGTCTAACAGTTTCGACTGCGATTTTGAGGTTGAGCCTCAAGATTTAACAGTTGACTTATTTGACCACCTACAGACGCTTTACGCCCAGTGATTCCGGATAACACTTGCATCCTCCGTC
>M02308.154.ATB7U.1.1102.27088.21065.KBDT35.16S
CCCATTTGCTACCCTAGCTTTCGTCTCTGAGTGTTAGTAATAGCCCAGTAAAGTGCCTTCGCCATCGGTGTTCCTTCCAATCTCTACGCATTTCACCGCTCCACTGGAAATTCCCTTTACCCCTACTATACTCTAGTCTAACAGTTTCGACTGCGATTTTGAGGTTGAGCCTCAAGATTTAACAGTTGACTTATTTGACCACCTACAGACGCTTTACGCCCAGTGATTCCGGATAACACTTGCATCCTCCGTC
>M02308.154.ATB7U.1.1102.9256.22480.KBDT35.16S
CCCATTTGCTACCCTAGCTTTCGTCTCTGAGTGTTAGTAATAGCCCAGTAAAGTGCCTTCGCCATCGGTGTTCCTTCCAATCTCTACGCATTTCACCGCTCCACTGGAAATTCCCTTTACCCCTACTATACTCTAGTCTAACAGTTTCGACTGCGATTTTGAGGTTGAGCCTCAAGATTTAACAGTTGACTTATTTGACCACCTACAGACGCTTTACGCCCAGTGATTCCGGATAACACTTGCATCCTCCGTA
>M02308.154.ATB7U.1.1103.9230.10543.KBDT35.16S
CCCATTTGCTACCCTAGCTTTCGTCTCTGAGTGTTAGTAATAGCCCAGTAAAGTGCCTTCGCCATCGGTGTTCCTTCCAATCTCTACGCATTTCACCGCTCCACTGGAAATTCCCTTTACCCCTACTATACTCTAGTCTAACAGTTTCGACTGCGATTTTGAGGTTGAGCCTCAAGATTTAACAGTTGACTTATTTGACCACCTACAGACGCTTTACGCCCAGTGATTCCGGATAACACTTGCATCCTCCGTC
>M02308.154.ATB7U.1.1103.6496.16912.KBDT35.16S
CCCATTTGCTACCCTAGCTTTCGTCTCTGAGTGTTAGTAATAGCCCAGTAAAGTGCCTTCGCCATCGGTGTTCCTTCCAATCTCTACGCATTTCACCGCTCCACTGGAAATTCCCTTTACCCCTACTATACTCTAGTCTAACAGTTTCGACTGCGATTTTGAGGTTGAGCCTCAAGATTTAACAGTTGACTTATTTGACCACCTACAGACGCTTTACGCCCAGTGATTCCGGATAACACTTGCATCCTCCGTC
>M02308.154.ATB7U.1.1103.9509.21716.KBDT35.16S
CCCATTTGCTACCCTAGCTTTCGTCTCTGAGTGTTAGTAATAGCCCAGTAAAGTGCCTTCGCCATCGGTGTTCCTTCCAATCTCTACGCATTTCACCGCTCCACTGGAAATTCCCTTTACCCCTACTATACTCTAGTCTAACAGTTTCGACTGCGATTTTGAGGTTGAGCCTCAAGATTTAACAGTTGACTTATTTGACCACCTACAGACGCTTTACGCCCAGTGATTCCGGATAACACTTGCATCCTCCGTC
>M02308.154.ATB7U.1.1103.14336.23627.KBDT35.16S
CCCATTTGCTACCCTAGCTTTCGTCTCTGAGTGTTAGTAATAGCCCAGTAAAGTGCCTTCGCCATCGGTGTTCCTTCCAATCTCTACGCATTTCACCGCTCCACTGGAAATTCCCTTTACCCCTACTATACTCTAGTCTAACAGTTTCGACTGCGATTTTGAGGTTGAGCCTCAAGATTTAACAGTTGACTTATTTGACCACCTACAGACGCTTTACGCCCAGTGATTCCGGATAACACTTGCATCCTCCGTC
>M02308.154.ATB7U.1.1104.11733.12955.KBDT35.16S
CCCATTTGCTACCCTAGCTTTCGTCTCTGAGTGTTAGTAATAGCCCAGTAAAGTGCCTTCGCCATCGGTGTTCCTTCCAATCTCTACGCATTTCACCGCTCCACTGGAAATTCCCTTTACCCCTACTATACTCTAGTCTAACAGTTTCGACTGCGATTTTGAGGTTGAGCCTCAAGATTTAACAGTTGACTTATTTGACCACCTACAGACGCTTTACGCCCAGTGATTCCGGATAACACTTGCATCCTCCGTC
>M02308.154.ATB7U.1.1104.8385.25875.KBDT35.16S
CCCATTTGCTACCCTAGCTTTCGTCTCTGAGTGTTAGTAATAGCCCAGTAAAGTGCCTTCGCCATCGGTGTTCCTTCCAATCTCTACGCATTTCACCGCTCCACTGGAAATTCCCTTTACCCCTACTATACTCTAGTCTAACAGTTTCGACTGCGATTTTGAGGTTGAGCCTCAAGATTTAACAGTTGACTTATTTGACCACCTACAGACGCTTTACGCCCAGTGATTCCGGATAACACTTGCATCCTCCGTC
>M02308.154.ATB7U.1.1105.13749.23429.KBDT35.16S
CCCATTTGCTACCCTAGCTTTCGTCTCTGAGTGTTAGTAATAGCCCAGTAAAGTGCCTTCGCCATCGGTGTTCCTTCCAATCTCTACGCATTTCACCGCTCCACTGGAAATTCCCTTTACCCCTACTATACTCTAGTCTAACAGTTTCGACTGCGATTTTGAGGTTGAGCCTCAAGATTTAACAGTTGACTTATTTGACCACCTACAGACGCTTTACGCCCAGTGATTCCGGACAACACTTGCATCCTCCGTC
>M02308.154.ATB7U.1.1105.22901.25664.KBDT35.16S
CCCATTTGCTACCCTAGCTTTCGTCTCTGAGTGTTAGTAATAGCCCAGTAAAGTGCCTTCGCCATCGGTGTTCCTTCCAATCTCTACGCATTTCACCGCTCCACTGGAAATTCCCTTTACCCCTACTATACTCTAGTCTAACAGTTTCGACTGCGATTTTGAGGTTGAGCCTCAAGATTTAACAGTTGACTTATTTGACCACCTACAGACGCTTTACGCCCAGTGATTCCGGATAACACTTGCATCCTCCGTC
>M02308.154.ATB7U.1.1106.15814.18319.KBDT35.16S
CCCATTTGCTACCCTAGCTTTCGTCTCTGAGTGTTAGTAATAGCCCAGTAAAGTGCCTTCGCCATCGGTGTTCCTTCCAATCTCTACGCATTTCACCGCTCCACTGGAAATTCCCTTTACCCCTACTATACTCTAGTCTAACAGTTTCGACTGCGATTTTGAGGTTGAGCCTCAAGATTTAACAGTTGACTTATTTGACCACCTACAGACGCTTTACGCCCAGTGATTCCGGATAACACTTGCATCCTCCGTC
>M02308.154.ATB7U.1.1106.19681.19417.KBDT35.16S
CCCATTTGCTACCCTAGCTTTCGTCTCTGAGTGTTAGTAATAGCCCAGTAAAGTGCCTTCGCCATCGGTGTTCCTTCCAATCTCTACGCATTTCACCGCTCCACTGGAAATTCCCTTTACCCCTACTATACTCTAGTCTAACAGTTTCGACTGCGATTTTGAGGTTGAGCCTCAAGATTTAACAGTTGACTTATTTGACCACCTACAGACGCTTTACGCCCAGTGATTCCGGATAACACTTGCATCCTCCGTC
>M02308.154.ATB7U.1.1107.11361.19009.KBDT35.16S
CCCATTTGCTACCCTAGCTTTCGTCTCTGAGTGTTAGTAATAGCCCAGTAAAGTGCCTTCGCCATCGGTGTTCCTTCCAATCTCTACGCATTTCACCGCTCCACTGGAAATTCCCTTTACCCCTACTATACTCTAGTCTAACAGTTTCGACTGCGATTTTGAGGTTGAGCCTCAAGATTTAACAGTTGACTTATTTGACCACCTACAGACGCTTTACGCCCAGTGATTCCGGATAACACTTGCATCCTCCGTC
>M02308.154.ATB7U.1.1108.19639.8950.KBDT35.16S
CCCATTTGCTACCCTAGCTTTCGTCTCTGAGTGTTAGTAATAGCCCAGTAAAGTGCCTTCGCCATCGGTGTTCCTTCCAATCTCTACGCATTTCACCGCTCCACTGGAAATTCCCTTTACCCCTACTATACTCTAGTCTAACAGTTTCGACTGCGATTTTGAGGTTGAGCCTCAAGATTTAACAGTTGACTTATTTGACCACCTACAGACGCTTTACGCCCAGTGATTCCGGATAACACTTGCATCCTCCGTC
>M02308.154.ATB7U.1.1108.19357.18727.KBDT35.16S
CCCATTTGCTACCCTAGCTTTCGTCTCTGAGTGTTAGTAATAGCCCAGTAAAGTGCCTTCGCCATCGGTGTTCCTTCCAATCTCTACGCATTTCACCGCTCCACTGGAAATTCCCTTTACCCCTACTATACTCTAGTCTAACAGTTTCGACTGCGATTTTGAGGTTGAGCCTCAAGATTTAACAGTTGACTTATTTGACCACCTACAGACGCTTTACGCCCAGTGATTCCGGATAACACTTGCATCCTCCGTC
>M02308.154.ATB7U.1.1108.19560.25338.KBDT35.16S
CCCATTTGCTACCCTAGCTTTCGTCTCTGAGTGTTAGTAATAGCCCAGTAAAGTGCCTTCGCCATCGGTGTTCCTTCCAATCTCTACGCATTTCACCGCTCCACTGGAAATTCCCTTTACCCCTACTATACTCTAGTCTAACAGTTTCGACTGCGATTTTGAGGTTGAGCCTCAAGATTTAACAGTTGACTTATTTGACCACCTACAGACGCTTTACGCCCAGTGATTCCGGATAACACTTGCATCCTCCGTC
>M02308.154.ATB7U.1.1109.20710.3871.KBDT35.16S
CCCATTTGCTACCCTAGCTTTCGTCTCTGAGTGTTAGTAATAGCCCAGTAAAGTGCCTTCGCCATCGGTGTTCCTTCCAATCTCTACGCATTTCACCGCTCCACTGGAAATTCCCTTTACCCCTACTATACTCTAGTCTAACAGTTTCGACTGCGATTTTGAGGTTGAGCCTCAAGATTTAACAGTTGACTTATTTGACCACCTACAGACGCTTTACGCCCAGTGATTCCGGATAACACTTGCATCCTCCGTC
>M02308.154.ATB7U.1.1109.4209.15768.KBDT35.16S
CCCATTTGCTACCCTAGCTTTCGTCTCTGAGTGTTAGTAATAGCCCAGTAAAGTGCCTTCGCCATCGGTGTTCCTTCCAATCTCTACGCATTTCACCGCTCCACTGGAAATTCCCTTTACCCCTACTATACTCTAGTCTAACAGTTTCGACTGCGATTTTGAGGTTGAGCCTCAAGATTTAACAGTTGACTTATTTGACCACCTACAGACGCTTTACGCCCAGTGATTCCGGATAACACTTGCATCCTCCGTC
>M02308.154.ATB7U.1.1109.15050.28490.KBDT35.16S
CCCATTTGCTACCCTAGCTTTCGTCTCTGAGTGTTAGTAATAGCCCAGTAAAGTGCCTTCGCCATCGGTGTTCCTTCCAATCTCTACGCATTTCACCGCTCCACTGGAAATTCCCTTTACCCCTACTATACTCTAGTCTAACAGTTTCGACTGCGATTTTGAGGTTGAGCCTCAAGATTTAACAGTTGACTTATTTGACCACCTACAGACGCTTTACGCCCAGTGATTCCGGATAACACTTGCATCCTCCGTC
>M02308.154.ATB7U.1.1110.18668.7009.KBDT35.16S
CCCATTTGCTACCCTAGCTTTCGTCTCTGAGTGTTAGTAATAGCCCAGTAAAGTGCCTTCGCCATCGGTGTTCCTTCCAATCTCTACGCATTTCACCGCTCCACTGGAAATTCCCTTTACCCCTACTATACTCTAGTCTAACAGTTTCGACTGCGATTTTGAGGTTGAGCCTCAAGATTTAACAGTTGACTTATTTGACCACCTACAGACGCTTTACGCCCAGTGATTCCGGATAACACTTGCATCCTCCGTC
>M02308.154.ATB7U.1.1110.9838.12108.KBDT35.16S
CCCATTTGCTACCCTAGCTTTCGTCTCTGAGTGTTAGTAATAGCCCAGTAAAGTGCCTTCGCCATCGGTGTTCCTTCCAATCTCTACGCATTTCACCGCTCCACTGGAAATTCCCTTTACCCCTACTATACTCTAGTCTAACAGTTTCGACTGCGATTTTGAGGTTGAGCCTCAAGATTTAACAGTTGACTTATTTGACCACCTACAGACGCTTTACGCCCAGTGATTCCGGATAACACTTGCATCCTCCGTC
>M02308.154.ATB7U.1.1110.13490.19084.KBDT35.16S
CCCATTTGCTACCCTAGCTTTCGTCTCTGAGTGTTAGTAATAGCCCAGTAAAGTGCCTTCGCCATCGGTGTTCCTTCCAATCTCTACGCATTTCACCGCTCCACTGGAAATTCCCTTTACCCCTACTATACTCTAGTCTAACAGTTTCGACTGCGATTTTGAGGTTGAGCCTCAAGATTTAACAGTTGACTTATTTGACCACCTACAGACGCTTTACGCCCAGTGATTCCGGATAACACTTGCATCCTCCGTC
>M02308.154.ATB7U.1.1110.12234.21257.KBDT35.16S
CCCATTTGCTACCCTAGCTTTCGTCTCTGAGTGTTAGTAATAGCCCAGTAAAGTGCCTTCGCCATCGGTGTTCCTTCCAATCTCTACGCATTTCACCGCTCCACTGGAAATTCCCTTTACCCCTACTATACTCTAGTCTAACAGTTTCGACTGCGATTTTGAGGTTGAGCCTCAAGATTTAACAGTTGACTTATTTGACCACCTACAGACGCTTTACGCCCAGTGATTCCGGATAACACTTGCATCCTCCGTC
>M02308.154.ATB7U.1.1111.15743.6270.KBDT35.16S
CCCATTTGCTACCCTAGCTTTCGTCTCTGAGTGTTAGTAATAGCCCAGTAAAGTGCCTTCGCCATCGGTGTTCCTTCCAATCTCTACGCATTTCACCGCTCCACTGGAAATTCCCTTTACCCCTACTATACTCTAGTCTAACAGTTTCGACTGCGATTTTGAGGTTGAGCCTCAAGATTTAACAGTTGACTTATTTGACCACCTACAGACGCTTTACGCCCAGTGATTCCGGATAACACTTGCATCCTCCGTC
>M02308.154.ATB7U.1.1111.13251.18963.KBDT35.16S
CCCATTTGCTACCCTAGCTTTCGTCTCTGAGTGTTAGTAATAGCCCAGTAAAGTGCCTTCGCCATCGGTGTTCCTTCCAATCTCTACGCATTTCACCGCTCCACTGGAAATTCCCTTTACCCCTACTATACTCTAGTCTAACAGTTTCGACTGCGATTTTGAGGTTGAGCCTCAAGATTTAACAGTTGACTTATTTGACCACCTACAGACGCTTTACGCCCAGTGATTCCGGATAACACTTGCATCCTCCGTC
>M02308.154.ATB7U.1.1111.19482.20585.KBDT35.16S
CCCATTTGCTACCCTAGCTTTCGTCTCTGAGTGTTAGTAATAGCCCAGTAAAGTGCCTTCGCCATCGGTGTTCCTTCCAATCTCTACGCATTTCACCGCTCCACTGGAAATTCCCTTTACCCCTACTATACTCTAGTCTAACAGTTTCGACTGCGATTTTGAGGTTGAGCCTCAAGATTTAACAGTTGACTTATTTGACCACCTACAGACGCTTTACGCCCAGTGATTCCGGATAACACTTGCATCCTCCGTC
>M02308.154.ATB7U.1.1112.17727.1712.KBDT35.16S
CCCATTTGCTACCCTAGCTTTCGTCTCTGAGTGTTAGTAATAGCCCAGTAAAGTGCCTTCGCCATCGGTGTTCCTTCCAATCTCTACGCATTTCACCGCTCCACTGGAAATTCCCTTTACCCCTACTATACTCTAGTCTAACAGTTTCGACTGCGATTTTGAGGTTGAGCCTCAAGATTTAACAGTTGACTTATTTGACCACCTACAGACGCTTTACGCCCAGTGATTCCGGATAACACTTGCATTCTCCGTC
>M02308.154.ATB7U.1.1112.5020.10416.KBDT35.16S
CCCATTTGCTACCCTAGCTTTCGTCTCTGAGTGTTAGTAATAGCCCAGTAAAGTGCCTTCGCCATCGGTGTTCCTTCCAATCTCTACGCATTTCACCGCTCCACTGGAAATTCCCTTTACCCCTACTATACTCTAGTCTAACAGTTTCGACTGCGATTTTGAGGTTGAGCCTCAAGATTTAACAGTTGACTTATTTGACCACCTACAGACGCTTTACGCCCAGTGATTCCGGATAACACTTGCATCCTCCGTC
>M02308.154.ATB7U.1.1112.11081.22827.KBDT35.16S
CCCATTTGCTACCCTAGCTTTCGTCTCTGAGTGTTAGTAATAGCCCAGTAAAGTGCCTTCGCCATCGGTGTTCCTTCCAATCTCTACGCATTTCACCGCTCCACTGGAAATTCCCTTTACCCCTACTATACTCTAGTCTAACAGTTTCGACTGCGATTTTGAGGTTGAGCCTCAAGATTTAACAGTTGACTTATTTGACCACCTACAGACGCTTTACGCCCAGTGATTCCGGATAACACTCGCATCCTCCGTC
>M02308.154.ATB7U.1.1112.6199.23821.KBDT35.16S
CCCATTTGCTACCCTAGCTTTCGTCTCTGAGTGTTAGTAATAGCCCAGTAAAGTGCCTTCGCCATCGGTGTTCCTTCCAATCTCTACGCATTTCACCGCTCCACTGGAAATTCCCTTTACCCCTACTATACTCTAGTCTAACAGTTTCGACTGCGATTTTGAGGTTGAGCCTCAAGATTTAACAGTTGACTTATTTGACCACCTACAGACGCTTTACGCCCAGTGATTCCGGATAACACTTGCATCCTCCGTC
>M02308.154.ATB7U.1.1112.8049.25517.KBDT35.16S
CCCATTTGCTACCCTAGCTTTCGTCTCTGAGTGTTAGTAATAGCCCAGTAAAGTGCCTTCGCCATCGGTGTTCCTTCCAATCTCTACGCATTTCACCGCTCCACTGGAAATTCCCTTTACCCCTACTATACTCTAGTCTAACAGTTTCGACTGCGATTTTGAGGTTGAGCCTCAAGATTTAACAGTTGACTTATTTGACCACCTACAGACGCTTTACGCCCAGTGATTCCGGATAACACTTGCATCCTCCGTC
>M02308.154.ATB7U.1.1113.11092.12666.KBDT35.16S
CCCATTTGCTACCCTAGCTTTCGTCTCTGAGTGTTAGTAATAGCCCAGTAAAGTGCCTTCGCCATCGGTGTTCCTTCCAATCTCTACGCATTTCACCGCTCCACTGGAAATTCCCTTTACCCCTACTATACTCTAGTCTAACAGTTTCGACTGCGATTTTGAGGTTGAGCCTCAAGATTTAACAGTTGACTTATTTGACCACCTACAGACGCTTTACGCCCAGTGATTCCGGATAACACTTGCATCCTCCGTC
>M02308.154.ATB7U.1.1113.21422.15163.KBDT35.16S
CCCATTTGCTACCCTAGCTTTCGTCTCTGAGTGTTAGTAATAGCCCAGTAAAGTGCCTTCGCCATCGGTGTTCCTTCCAATCTCTACGCATTTCACCGCTCCACTGGAAATTCCCTTTACCCCTACTATACTCTAGTCTAACAGTTTCGACTGCGATTTTGAGGTTGAGCCTCAAGATTTAACAGTTGACTTATTTGACCACCTACAGACGCTTTACGCCCAGTGATTCCGGATAACACTTGCATCCTCCGTC
>M02308.154.ATB7U.1.1113.22237.16968.KBDT35.16S
CCCATTTGCTACCCTAGCTTTCGTCTCTGAGTGTTAGTAATAGCCCAGTAAAGTGCCTTCGCCATCGGTGTTCCTTCCAATCTCTACGCATTTCACCGCTCCACTGGAAATTCCCTTTACCCCTACTATACTCTAGTCTAACAGTTTCGACTGCGATTTTGAGGTTGAGCCTCAAGATTTAACAGTTGACTTATTTGACCACCTACAGACGCTTTACGCCCAGTGATTCCGGATAACACTTGCATCCTCCGTC
>M02308.154.ATB7U.1.1113.15438.23230.KBDT35.16S
CCCATTTGCTACCCTAGCTTTCGTCTCTGAGTGTTAGTAATAGCCCAGTAAAGTGCCTTCGCCATCGGTGTTCCTTCCAATCTCTACGCATTTCACCGCTCCACTGGAAATTCCCTTTACCCCTACTATACTCTAGTCTAACAGTTTCGACTGCGATTTTGAGGTTGAGCCTCAAGATTTAACAGTTGACTTATTTGACCACCTACAGACGCTTTACGCCCAGTGATTCCGGATAACACTTGCATCCTCCGTC
>M02308.154.ATB7U.1.1114.20181.5996.KBDT35.16S
CCCATTTGCTACCCTAGCTTTCGTCTCTGAGTGTTAGTAATAGCCCAGTAAAGTGCCTTCGCCATCGGTGTTCCTTCCAATCTCTACGCATTTCACCGCTCCACTGGAAATTCCCTTTACCCCTACTATACTCTAGTCTAACAGTTTCGACTGCGATTTTGAGGTTGAGCCTCAAGATTTAACAGTTGACTTATTTGACCACCTACAGACGCTTTACGCCCAGTGATTCCGGATAACACTTGCATCCTCCGTC
>M02308.154.ATB7U.1.1114.13454.7030.KBDT35.16S
CCCATTTGCTACCCTAGCTTTCGTCTCTGAGTGTTAGTAATAGCCCAGTAAAGTGCCTTCGCCATCGGTGTTCCTTCCAATCTCTACGCATTTCACCGCTCCACTGGAAATTCCCTTTACCCCTACTATACTCTAGTCTAACAGTTTCGACTGCGATTTTGAGGTTGAGCCTCAAGATTTAACAGTTGACTTATTTGACCACCTACAGACGCTTTACGCCCAGTGATTCCGGATAACACTTGCATCCTCCGTC
>M02308.154.ATB7U.1.1114.5869.22584.KBDT35.16S
CCCATTTGCTACCCTAGCTTTCGTCTCTGAGTGTTAGTAATAGCCCAGTAAAGTGCCTTCGCCATCGGTGTTCCTTCCAATCTCTACGCATTTCACCGCTCCACTGGAAATTCCCTTTACCCCTACTATACTCTAGTCTAACAGTTTCGACTGCGATTTTGAGGTTGAGCCTCAAGATTTAACAGTTGACTTATTTGACCACCTACAGACGCTTTACGCCCAGTGATTCCGGATAACACTTGCATCCTCCGTC
>M02308.154.ATB7U.1.2101.5163.12418.KBDT35.16S
CCCATTTGCTACCCTAGCTTTCGTCTCTGAGTGTTAGTAATAGCCCAGTAAAGTGCCTTCGCCATCGGTGTTCCTTCCAATCTCTACGCATTTCACCGCTCCACTGGAAATTCCCTTTACCCCTACTATACTCTAGTCTAACAGTTTCGACTGCGATTTTGAGGTTGAGCCTCAAGATTTAACAGTTGACTTATTTGACCACCTACAGACGCTTTACGCCCAGTGATTCCGGATAACACTTGCATCCTCCGTC
>M02308.154.ATB7U.1.2101.9963.19323.KBDT35.16S
CCCATTTGCTACCCTAGCTTTCGTCTCTGAGTGTTAGTAATAGCCCAGTAAAGTGCCTTCGCCATCGGTGTTCCTTCCAATCTCTACGCATTTCACCGCTCCACTGGAAATTCCCTTTACCCCTACTATACTCTAGTCTAACAGTTTCGACTGCGATTTTGAGGTTGAGCCTCAAGATTTAACAGTTGACTTATTTGACCACCTACAGACGCTTTACGCCCAGTGATTCCGGATAACACTTGCATCCTCCGTC
>M02308.154.ATB7U.1.2102.10654.3637.KBDT35.16S
CCCATTTGCTACCCTAGCTTTCGTCTCTGAGTGTTAGTAATAGCCCAGTAAAGTGCCTTCGCCATCGGTGTTCCTTCCAATCTCTACGCATTTCACCGCTCCACTGGAAATTCCCTTTACCCCTACTATACTCTAGTCTAACAGTTTCGACTGCGATTTTGAGGTTGAGCCTCAAGATTTAACAGTTGACTTATTTGACCACCTACAGACGCTTTACGCCCAGTGATTCCGGATAACACTTGCATCCTCCGTC
>M02308.154.ATB7U.1.2102.13158.8252.KBDT35.16S
CCCATTTGCTACCCTAGCTTTCGTCTCTGAGTGTTAGTAATAGCCCAGTAAAGTGCCTTCGCCATCGGTGTTCCTTCCAATCTCTACGCATTTCACCGCTCCACTGGAAATTCCCTTTACCCCTACTATACTCTAGTCTAACAGTTTCGACTGCGATTTTGAGGTTGAGCCTCAAGATTTAACAGTTGACTTATTTGACCACCTACAGACGCTTTACGCCCAGTGATTCCGGATAACACTTGCATCCTCCGTC
>M02308.154.ATB7U.1.2102.7864.8731.KBDT35.16S
CCCATTTGCTACCCTAGCTTTCGTCTCTGAGTGTTAGTAATAGCCCAGTAAAGTGCCTTCGCCATCGGTGTTCCTTCCAATCTCTACGCATTTCACCGCTCCACTGGAAATTCCCTTTACCCCTACTATACTCTAGTCTAACAGTTTCGACTGCGATTTTGAGGTTGAGCCTCAAGATTTAACAGTTGACTTATTTGACCACCTACAGACGCTTTACGCCCAGTGATTCCGGATAACACTTGCATCCTCCGTC
>M02308.154.ATB7U.1.2102.27982.11627.KBDT35.16S
CCCATTTGCTACCCTAGCTTTCGTCTCTGAGTGTTAGTAATAGCCCAGTAAAGTGCCTTCGCCATCGGTGTTCCTTCCAATCTCTACGCATTTCACCGCTCCACTGGAAATTCCCTTTACCCCTACTATACTCTAGTCTAACAGTTTCGACTGCGATTTTGAGGTTGAGCCTCAAGATTTAACAGTTGACTTATTTGACCACCTACAGACGCTTTACGCCCAGTGATTCCGGATAACACTTGCATCCTCCGTC
>M02308.154.ATB7U.1.2102.24741.14729.KBDT35.16S
CCCATTTGCTACCCTAGCTTTCGTCTCTGAGTGTTAGTAATAGCCCAGTAAAGTGCCTTCGCCATCGGTGTTCCTTCCAATCTCTACGCATTTCACCGCTCCACTGGAAATTCCCTTTACCCCTACTATACTCTAGTCTAACAGTTTCGACTGCGATTTTGAGGTTGAGCCTCAAGATTTAACAGTTGACTTATTTGACCACCTACAGACGCTTTACGCCCAGTGATTCCGGATAACACTTGCATCCTCCGTC
>M02308.154.ATB7U.1.2102.27401.21015.KBDT35.16S
CCCATTTGCTACCCTAGCTTTCGTCTCTGAGTGTTAGTAATAGCCCAGTAAAGTGCCTTCGCCATCGGTGTTCCTTCCAATCTCTACGCATTTCACCGCTCCACTGGAAATTCCCTTTACCCCTACTATACTCTAGTCTAACAGTTTCGACTGCGATTTTGAGGTTGAGCCTCAAGATTTAACAGTTGACTTATTTGACCACCTACAGACGCTTTACGCCCAGTGATTCCGGATAACACTTGCATCCTCCGTC
>M02308.154.ATB7U.1.2102.20813.24552.KBDT35.16S
CCCATTTGCTACCCTAGCTTTCGTCTCTGAGTGTTAGTAATAGCCCAGTAAAGTGCCTTCGCCATCGGTGTTCCTTCCAATCTCTACGCATTTCACCGCTCCACTGGAAATTCCCTTTACCCCTACTATACTCTAGTCTAACAGTTTCGACTGCGATTTTGAGGTTGAGCCTCAAGATTTAACAGTTGACTTATTTGACCACCTACAGACGCTTTACGCCCAGTGATTCCGGATAACACTTGCATCCTCCGTC
>M02308.154.ATB7U.1.2103.11625.2606.KBDT35.16S
CCCATTTGCTACCCTAGCTTTCGTCTCTGAGTGTTAGTAATAGCCCAGTAAAGTGCCTTCGCCATCGGTGTTCCTTCCAATCTCTACGCATTTCACCGCTCCACTGGAAATTCCCTTTACCCCTACTATACTCTAGTCTAACAGTTTCGACTGCGATTTTGAGGTTGAGCCTCAAGATTTAACAGTTGACTTATTTGACCACCTACAGACGCTTTACGCCCAGTGATTCCGGATAACACTTGCATCCTCCGTC
>M02308.154.ATB7U.1.2103.24917.14956.KBDT35.16S
CCCATTTGCTACCCTAGCTTTCGTCTCTGAGTGTTAGTAATAGCCCAGTAAAGTGCCTTCGCCATCGGTGTTCCTTCCAATCTCTACGCATTTCACCGCTCCACTGGAAATTCCCTTTACCCCTACTATACTCTAGTCTAACAGTTTCGACTGCGATTTTGAGGTTGAGCCTCAAGATTTAACAGTTGACTTATTTGACCACCTACAGACGCTTTACGCCCAGTGATTCCGGATAACACTTGCATCCTCCGTC
>M02308.154.ATB7U.1.2103.15339.17962.KBDT35.16S
CCCATTTGCTACCCTAGCTTTCGTCTCTGAGTGTTAGTAATAGCCCAGTAAAGTGCCTTCGCCATCGGTGTTCCTTCCAATCTCTACGCATTTCACCGCTCCACTGGAAATTCCCTTTACCCCTACTATACTCTAGTCTAACAGTTTCGACTGCGATTTTGAGGTTGAGCCTCAAGATTTAACAGTTGACTTATTTGACCACCTACAGACGCTTTACGCCCAGTGATTCCGGATAACACTTGCATCCTCCGTC
>M02308.154.ATB7U.1.2104.9912.8180.KBDT35.16S
CCCATTTGCTACCCTAGCTTTCGTCTCTGAGTGTTAGTAATAGCCCAGTAAAGTGCCTTCGCCATCGGTGTTCCTTCCAATCTCTACGCATTTCACCGCTCCACTGGAAATTCCCTTTACCCCTACTATACTCTAGTCTAACAGTTTCGACTGCGATTTTGAGGTTGAGCCTCAAGATTTAACAGTTGACTTATTTGACCACCTACAGACGCTTTACGCCCAGTGATTCCGGATAACACTTGCATCCTCCGTC
>M02308.154.ATB7U.1.2104.21674.8956.KBDT35.16S
CCCATTTGCTACCCTAGCTTTCGTCTCTGAGTGTTAGTAATAGCCCAGTAAAGTGCCTTCGCCATCGGTGTTCCTTCCAATCTCTACGCATTTCACCGCTCCACTGGAAATTCCCTTTACCCCTACTATACTCTAGTCTAACAGTTTCGACTGCGATTTTGAGGTTGAGCCTCAAGATTTAACAGTTGACTTATTTGACCACCTACAGACGCTTTACGCCCAGTGATTCCGGATAACACTTGCATCCTCCGTC
>M02308.154.ATB7U.1.2104.19612.28088.KBDT35.16S
CCCATTTGCTACCCTAGCTTTCGTCTCTGAGTGTTAGTAATAGCCCAGTAAAGTGCCTTCGCCATCGGTGTTCCTTCCAATCTCTACGCATTTCACCGCTCCACTGGAAATTCCCTTTACCCCTACTATACTCTAGTCTAACAGTTTCGACTGCGATTTTGAGGTTGAGCCTCAAGATTTAACAGTTGACTTATTTGACCACCTACAGACGCTTTACGCCCAGTGATTCCGGATAACACTTGCATCCTCCGTC
>M02308.154.ATB7U.1.2105.26060.7656.KBDT35.16S
CCCATTTGCTACCCTAGCTTTCGTCTCTGAGTGTTAGTAATAGCCCAGTAAAGTGCCTTCGCCATCGGTGTTCCTTCCAATCTCTACGCATTTCACCGCTCCACTGGAAATTCCCTTTACCCCTACTATACTCTAGTCTAACAGTTTCGACTGCGATTTTGAGGTTGAGCCTCAAGATTTAACAGTTGACTTATTTGACCACCTACAGACGCTTTACGCCCAGTGATTCCGGATAACACTTGCATCCTCCGTC
>M02308.154.ATB7U.1.2105.16992.11556.KBDT35.16S
CCCATTTGCTACCCTAGCTTTCGTCTCTGAGTGTTAGTAATAGCCCAGTAAAGTGCCTTCGCCATCGGTGTTCCTTCCAATCTCTACGCATTTCACCGCTCCACTGGAAATTCCCTTTACCCCTACTATACTCTAGTCTAACAGTTTCGACTGCGATTTTGAGGTTGAGCCTCAAGATTTAACAGTTGACTTATTTGACCACCTACAGACGCTTTACGCCCAGTGATTCCGGATAACACTTGCATCCTCCGTC
>M02308.154.ATB7U.1.2105.24978.16994.KBDT35.16S
CCCATTTGCTACCCTAGCTTTCGTCTCTGAGTGTTAGTAATAGCCCAGTAAAGTGCCTTCGCCATCGGTGTTCCTTCCAATCTCTACGCATTTCACCGCTCCACTGGAAATTCCCTTTACCCCTACTATACTCTAGTCTAACAGTTTCGACTGCGATTTTGAGGTTGAGCCTCAAGATTTAACAGTTGACTTATTTGACCACCTACAGACGCTTTACGCCCAGTGATTCCGGATAACACTTGCATCCTCCGTC
>M02308.154.ATB7U.1.2106.9998.5577.KBDT35.16S
CCCATTTGCTACCCTAGCTTTCGTCTCTGAGTGTTAGTAATAGCCCAGTAAAGTGCCTTCGCCATCGGTGTTCCTTCCAATCTCTACGCATTTCACCGCTCCACTGGAAATTCCCTTTACCCCTACTATACTCTAGTCTAACAGTTTCGACTGCGATTTTGAGGTTGAGCCTCAAGATTTAACAGTTGACTTATTTGACCACCTACAGACGCTTTACGCCCAGTGATTCCGGATAACACTTGCATCCTCCGTC
>M02308.154.ATB7U.1.2107.23673.5647.KBDT35.16S
CCCATTTGCTACCCTAGCTTTCGTCTCTGAGTGTTAGTAATAGCCCAGTAAAGTGCCTTCGCCATCGGTGTTCCTTCCAATCTCTACGCATTTCACCGCTCCACTGGAAATTCCCTTTACCCCTACTATACTCTAGTCTAACAGTTTCGACTGCGATTTTGAGGTTGAGCCTCAAGATTTAACAGTTGACTTATTTGACCACCTACAGACGCTTTACGCCCAGTGATTCCGGATAACACTTGCATCCTCCGTC
>M02308.154.ATB7U.1.2107.8995.15393.KBDT35.16S
CCCATTTGCTACCCTAGCTTTCGTCTCTGAGTGTTAGTAATAGCCCAGTAAAGTGCCTTCGCCATCGGTGTTCCTTCCAATCTCTACGCATTTCACCGCTCCACTGGAAATTCCCTTTACCCCTACTATACTCTAGTCTAACAGTTTCGACTGCGATTTTGAGGTTGAGCCTCAAGATTTAACAGTTGACTTATTTGACCACCTACAGACGCTTTACGCCCAGTGATTCCGGATAACACTTGCATCCTCCGTC
>M02308.154.ATB7U.1.2107.16349.22201.KBDT35.16S
CCCATTTGCTACCCTAGCTTTCGTCTCTGAGTGTTAGTAATAGCCCAGTAAAGTGCCTTCGCCATCGGTGTTCCTTCCAATCTCTACGCATTTCACCGCTCCACTGGAAATTCCCTTTACCCCTACTATACTCTAGTCTAACAGTTTCGACTGCGATTTTGAGGTTGAGCCTCAAGATTTAACAGTTGACTTATTTGACCACCTACAGACGCTTTACGCCCAGTGATTCCGGATAACACTTGCATCCTCCGTC
>M02308.154.ATB7U.1.2107.20895.26612.KBDT35.16S
CCCATTTGCTACCCTAGCTTTCGTCTCTGAGTGTTAGTAATAGCCCAGTAAAGTGCCTTCGCCATCGGTGTTCCTTCCAATCTCTACGCATTTCACCGCTCCACTGGAAATTCCCTTTACCCCTACTATACTCTAGTCTAACAGTTTCGACTGCGATTTTGAGGTTGAGCCTCAAGATTTAACAGTTGACTTATTTGACCACCTACAGACGCTTTACGCCCAGTGATTCCGGATAACACTTGCATCCTCCGTC
>M02308.154.ATB7U.1.2108.17471.9647.KBDT35.16S
CCCATTTGCTACCCTAGCTTTCGTCTCTGAGTGTTAGTAATAGCCCAGTAAAGTGCCTTCGCCATCGGTGTTCCTTCCAATCTCTACGCATTTCACCGCTCCACTGGAAATTCCCTTTACCCCTACTATACTCTAGTCTAACAGTTTCGACTGCGATTTTGAGGTTGAGCCTCAAGATTTAACAGTTGACTTATTTGACCACCTACAGACGCTTTACGCCCAGTGATTCCGGATAACACTTGCATCCTCCGTC
>M02308.154.ATB7U.1.2108.26286.11646.KBDT35.16S
CCCATTTGCTACCCTAGCTTTCGTCTCTGAGTGTTAGTAATAGCCCAGTAAAGTGCCTTCGCCATCGGTGTTCCTTCCAATCTCTACGCATTTCACCGCTCCACTGGAAATTCCCTTTACCCCTACTATACTCTAGTCTAACAGTTTCGACTGCGATTTTGAGGTTGAGCCTCAAGATTTAACAGTTGACTTATTTGACCACCTACAGACGCTTTACGCCCAGTGATTCCGGATAACACTTGCATCCTCCGTC
>M02308.154.ATB7U.1.2108.15382.13982.KBDT35.16S
CCCATTTGCTACCCTAGCTTTCGTCTCTGAGTGTTAGTAATAGCCCAGTAAAGTGCCTTCGCCATCGGTGTTCCTTCCAATCTCTACGCATTTCACCGCTCCACTGGAAATTCCCTTTACCCCTACTATACTCTAGTCTAACAGTTTCGACTGCGATTTTGAGGTTGAGCCTCAAGATTTAACAGTTGACTTATTTGACCACCTACAGACGCTTTACGCCCAGTGATTCCGGATAACACTTGCATCCTCCGTA
>M02308.154.ATB7U.1.2108.14786.25865.KBDT35.16S
CCCATTTGCTACCCTAGCTTTCGTCTCTGAGTGTTAGTAATAGCCCAGTAAAGTGCCTTCGCCATCGGTGTTCCTTCCAATCTCTACGCATTTCACCGCTCCACTGGAAATTCCCTTTACCCCTACTATACTCTAGTCTAACAGTTTCGACTGCGATTTTGAGGTTGAGCCTCAAGATTTAACAGTTGACTTATTTGACCACCTACAGACGCTTTACGCCCAGTGATTCCGGATAACACTTGCATCCTCCGTC
>M02308.154.ATB7U.1.2109.21162.6600.KBDT35.16S
CCCATTTGCTACCCTAGCTTTCGTCTCTGAGTGTTAGTAATAGCCCAGTAAAGTGCCTTCGCCATCGGTGTTCCTTCCAATCTCTACGCATTTCACCGCTCCACTGGAAATTCCCTTTACCCCTACTATACTCTAGTCTAACAGTTTCGACTGCGATTTTGAGGTTGAGCCTCAAGATTTAACAGTTGACTTATTTGACCACCTACAGACGCTTTACGCCCAGTGATTCCGGATAACACTTGCATCCTCCGTC
>M02308.154.ATB7U.1.2109.24513.8910.KBDT35.16S
CCCATTTGCTACCCTAGCTTTCGTCTCTGAGTGTTAGTAATAGCCCAGTAAAGTGCCTTCGCCATCGGTGTTCCTTCCAATCTCTACGCATTTCACCGCTCCACTGGAAATTCCCTTTACCCCTACTATACTCTAGTCTAACAGTTTCGACTGCGATTTTGAGGTTGAGCCTCAAGATTTAACAGTTGACTTATTTGACCACCTACAGACGCTTTACGCCCAGTGATTCCGGATAACACTTGCATCCTCCGTC
>M02308.154.ATB7U.1.2109.20760.18830.KBDT35.16S
CCCATTTGCTACCCTAGCTTTCGTCTCTGAGTGTTAGTAATAGCCCAGTAAAGTGCCTTCGCCATCGGTGTTCCTTCCAATCTCTACGCATTTCACCGCTCCACTGGAAATTCCCTTTACCCCTACTATACTCTAGTCTAACAGTTTCGACTGCGATTTTGAGGTTGAGCCTCAAGATTTAACAGTTGACTTATTTGACCACCTACAGACGCTTTACGCCCAGTGATTCCGGATAACACTTGCATCCTCCGTC
>M02308.154.ATB7U.1.2109.5075.19597.KBDT35.16S
CCCATTTGCTACCCTAGCTTTCGTCTCTGAGTGTTAGTAATAGCCCAGTAAAGTGCCTTCGCCATCGGTGTTCCTTCCAATCTCTACGCATTTCACCGCTCCACTGGAAATTCCCTTTACCCCTACTATACTCTAGTCTAACAGTTTCGACTGCGATTTTGAGGTTGAGCCTCAAGATTTAACAGTTGACTTATTTGACCACCTACAGACGCTTTACGCCCAGTGATTCCGGATAACACTTGCATCCTCCGTC
>M02308.154.ATB7U.1.2109.16450.23736.KBDT35.16S
CCCATTTGCTACCCTAGCTTTCGTCTCTGAGTGTTAGTAATAGCCCAGTAAAGTGCCTTCGCCATCGGTGTTCCTTCCAATCTCTACGCATTTCACCGCTCCACTGGAAATTCCCTTTACCCCTACTATACTCTAGTCTAACAGTTTCGACTGCGATTTTGAGGTTGAGCCTCAAGATTTAACAGTTGACTTATTTGACCACCTACAGACGCTTTACGCCCAGTGATTCCGGATAACACTTGCATCCTCCGTC
>M02308.154.ATB7U.1.2109.20999.24655.KBDT35.16S
CCCATTTGCTACCCTAGCTTTCGTCTCTGAGTGTTAGTAATAGCCCAGTAAAGTGCCTTCGCCATCGGTGTTCCTTCCAATCTCTACGCATTTCACCGCTCCACTGGAAATTCCCTTTACCCCTACTATACTCTAGTCTAACAGTTTCGACTGCGATTTTGAGGTTGAGCCTCAAGATTTAACAGTTGACTTATTTGACCACCTACAGACGCTTTACGCCCAGTGATTCCGGATAACACTTGCATCCTCCGTC
>M02308.154.ATB7U.1.2110.4929.9722.KBDT35.16S
CCCATTTGCTACCCTAGCTTTCGTCTCTGAGTGTTAGTAATAGCCCAGTAAAGTGCCTTCGCCATCGGTGTTCCTTCCAATCTCTACGCATTTCACCGCTCCACTGGAAATTCCCTTTACCCCTACTATACTCTAGTCTAACAGTTTCGACTGCGATTTTGAGGTTGAGCCTCAAGATTTAACAGTTGACTTATTTGACCACCTACAGACGCTTTACGCCCAGTGATTCCGGATAACACTTGCATCCTCCGTC
>M02308.154.ATB7U.1.2110.16352.15101.KBDT35.16S
CCCATTTGCTACCCTAGCTTTCGTCTCTGAGTGTTAGTAATAGCCCAGTAAAGTGCCTTCGCCATCGGTGTTCCTTCCAATCTCTACGCATTTCACCGCTCCACTGGAAATTCCCTTTACCCCTACTATACTCTAGTCTAACAGTTTCGACTGCGATTTTGAGGTTGAGCCTCAAGATTTAACAGTTGACTTATTTGACCACCTACAGACGCTTTACGCCCAGTGATTCCGGATAACACTTGCATCCTCCGTC
>M02308.154.ATB7U.1.2110.7582.18325.KBDT35.16S
CCCATTTGCTACCCTAGCTTTCGTCTCTGAGTGTTAGTAATAGCCCAGTAAAGTGCCTTCGCCATCGGTGTTCCTTCCAATCTCTACGCATTTCACCGCTCCACTGGAAATTCCCTTTACCCCTACTATACTCTAGTCTAACAGTTTCGACTGCGATTTTGAGGTTGAGCCTCAAGATTTAACAGTTGACTTATTTGACCACCTACAGACGCTTTACGCCCAGTGATTCCGGATAACACTTGCATCCTCCGTC
>M02308.154.ATB7U.1.2110.9383.20002.KBDT35.16S
CCCATTTGCTACCCTAGCTTTCGTCTCTGAGTGTTAGTAATAGCCCAGTAAAGTGCCTTCGCCATCGGTGTTCCTTCCAATCTCTACGCATTTCACCGCTCCACTGGAAATTCCCTTTACCCCTACTATACTCTAGTCTAACAGTTTCGACTGCGATTTTGAGGTTGAGCCTCAAGATTTAACAGTTGACTTATTTGACCACCTACAGACGCTTTACGCCCAGTGATTCCGGATAACACTTGCATCCTCCGTC
>M02308.154.ATB7U.1.2110.14179.24318.KBDT35.16S
CCCATTTGCTACCCTAGCTTTCGTCTCTGAGTGTTAGTAATAGCCCAGTAAAGTGCCTTCGCCATCGGTGTTCCTTCCAATCTCTACGCATTTCACCGCTCCACTGGAAATTCCCTTTACCCCTACTATACTCTAGTCTAACAGTTTCGACTGCGATTTTGAGGTTGAGCCTCAAGATTTAACAGTTGACTTATTTGACCACCTACAGACGCTTTACGCCCAGTGATTCCGGATAACACTTGCATCCTCCGTC
>M02308.154.ATB7U.1.2111.21106.3731.KBDT35.16S
CCCATTTGCTACCCTAGCTTTCGTCTCTGAGTGTTAGTAATAGCCCAGTAAAGTGCCTTCGCCATCGGTGTTCCTTCCAATCTCTACGCATTTCACCGCTCCACTGGAAATTCCCTTTACCCCTACTATACTCTAGTCTAACAGTTTCGACTGCGATTTTGAGGTTGAGCCTCAAGATTTAACAGTTGACTTATTTGACCACCTACAGACGCTTTACGCCCAGTGATTCCGGATAACACTTGCATCCTCCGTC
>M02308.154.ATB7U.1.2112.10743.7374.KBDT35.16S
CCCATTTGCTACCCTAGCTTTCGTCTCTGAGTGTTAGTAATAGCCCAGTAAAGTGCCTTCGCCATCGGTGTTCCTTCCAATCTCTACGCATTTCACCGCTCCACTGGAAATTCCCTTTACCCCTACTATACTCTAGTCTAACAGTTTCGACTGCGATTTTGAGGTTGAGCCTCAAGATTTAACAGTTGACTTATTTGACCACCTACAGACGCTTTACGCCCAGTGATTCCGGATAACACTTGCATCCTCCGTC
>M02308.154.ATB7U.1.2112.10751.17988.KBDT35.16S
CCCATTTGCTACCCTAGCTTTCGTCTCTGAGTGTTAGTAATAGCCCAGTAAAGTGCCTTCGCCATCGGTGTTCCTTCCAATCTCTACGCATTTCACCGCTCCACTGGAAATTCCCTTTACCCCTACTATACTCTAGTCTAACAGTTTCGACTGCGATTTTGAGGTTGAGCCTCAAGATTTAACAGTTGACTTATTTGACCACCTACAGACGCTTTACGCCCAGTGATTCCGGATAACACTTGCATCCTCCGTC
>M02308.154.ATB7U.1.2113.28163.12740.KBDT35.16S
CCCATTTGCTACCCTAGCTTTCGTCTCTGAGTGTTAGTAATAGCCCAGTAAAGTGCCTTCGCCATCGGTGTTCCTTCCAATCTCTACGCATTTCACCGCTCCACTGGAAATTCCCTTTACCCCTACTATACTCTAGTCTAACAGTTTCGACTGCGATTTTGAGGTTGAGCCTCAAGATTTAACAGTTGACTTATTTGACCACCTACAGACGCTTTACGCCCAGTGATTCCGGATAACACTTGCATCCTCCGTC
>M02308.154.ATB7U.1.2113.8893.14042.KBDT35.16S
CCCATTTGCTACCCTAGCTTTCGTCTCTGAGTGTTAGTAATAGCCCAGTAAAGTGCCTTCGCCATCGGTGTTCCTTCCAATCTCTACGCATTTCACCGCTCCACTGGAAATTCCCTTTACCCCTACTATACTCTAGTCTAACAGTTTCGACTGCGATTTTGAGGTTGAGCCTCAAGATTTAACAGTTGACTTATTTGACCACCTACAGACGCTTTACGCCCAGTGATTCCGGATAACACTTGCATCCTCCGTC
>M02308.154.ATB7U.1.2113.11905.18011.KBDT35.16S
CCCATTTGCTACCCTAGCTTTCGTCTCTGAGTGTTAGTAATAGCCCAGTAAAGTGCCTTCGCCATCGGTGTTCCTTCCAATCTCTACGCATTTCACCGCTCCACTGGAAATTCCCTTTACCCCTACTATACTCTAGTCTAACAGTTTCGACTGCGATTTTGAGGTTGAGCCTCAAGATTTAACAGTTGACTTATTTGACCACCTACAGACGCTTTACGCCCAGTGATTCCGGATAACACTTGCATCCTCCGTC
>M02308.154.ATB7U.1.2113.11245.19479.KBDT35.16S
CCCATTTGCTACCCTAGCTTTCGTCTCTGAGTGTTAGTAATAGCCCAGTAAAGTGCCTTCGCCATCGGTGTTCCTTCCAATCTCTACGCATTTCACCGCTCCACTGGAAATTCCCTTTACCCCTACTATACTCTAGTCTAACAGTTTCGACTGCGATTTTGAGGTTGAGCCTCAAGATTTAACAGTTGACTTATTTGACCACCTACAGACGCTTTACGCCCAGTGATTCCGGATAACACTTGCATCCTCCGTC
>M02308.154.ATB7U.1.2114.22635.7531.KBDT35.16S
CCCATTTGCTACCCTAGCTTTCGTCTCTGAGTGTTAGTAATAGCCCAGTAAAGTGCCTTCGCCATCGGTGTTCCTTCCAATCTCTACGCATTTCACCGCTCCACTGGAAATTCCCTTTACCCCTACTATACTCTAGTCTAACAGTTTCGACTGCGATTTTGAGGTTGAGCCTCAAGATTTAACAGTTGACTTATTTGACCACCTACAGACGCTTTACGCCCAGTGATTCCGGATAACACTTGCATCCTCCGTC
>M02308.154.ATB7U.1.2114.24923.7670.KBDT35.16S
CCCATTTGCTACCCTAGCTTTCGTCTCTGAGTGTTAGTAATAGCCCAGTAAAGTGCCTTCGCCATCGGTGTTCCTTCCAATCTCTACGCATTTCACCGCTCCACTGGAAATTCCCTTTACCCCTACTATACTCTAGTCTAACAGTTTCGACTGCGATTTTGAGGTTGAGCCTCAAGATTTAACAGTTGACTTATTTGACCACCTACAGACGCTTTACGCCCAGTGATTCCGGATAACACTTGCATCCTCCGTC
>M02308.154.ATB7U.1.2114.8046.8297.KBDT35.16S
CCCATTTGCTACCCTAGCTTTCGTCTCTGAGTGTTAGTAATAGCCCAGTAAAGTGCCTTCGCCATCGGTGTTCCTTCCAATCTCTACGCATTTCACCGCTCCACTGGAAATTCCCTTTACCCCTACTATACTCTAGTCTAACAGTTTCGACTGCGATTTTGAGGTTGAGCCTCAAGATTTAACAGTTGACTTATTTGACCACCTACAGACGCTTTACGCCCAGTGATTCCGGATAACACTTGCATCCTCCGTC
>M02308.154.ATB7U.1.2114.26401.16600.KBDT35.16S
CCCATTTGCTACCCTAGCTTTCGTCTCTGAGTGTTAGTAATAGCCCAGTAAAGTGCCTTCGCCATCGGTGTTCCTTCCAATCTCTACGCATTTCACCGCTCCACTGGAAATTCCCTTTACCCCTACTATACTCTAGTCTAACAGTTTCGACTGCGATTTTGAGGTTGAGCCTCAAGATTTAACAGTTGACTTATTTGACCACCTACAGACGCTTTACGCCCAGTGATTCCGGATAACACTTGCATCCTCCGTC
>M02308.154.ATB7U.1.2114.16086.18879.KBDT35.16S
CCCATTTGCTACCCTAGCTTTCGTCTCTGAGTGTTAGTAATAGCCCAGTAAAGTGCCTTCGCCATCGGTGTTCCTTCCAATCTCTACGCATTTCACCGCTCCACTGGAAATTCCCTTTACCCCTACTATACTCTAGTCTAACAGTTTCGACTGCGATTTTGAGGTTGAGCCTCAAGATTTAACAGTTGACTTATTTGACCACCTACAGACGCTTTACGCCCAGTGATTCCGGATAACACTTGCATCCTCCGTC
>M02308.154.ATB7U.1.2109.6822.14366.KBDT35.16S
CCCATTTGCTACCCTAGCTTTCGTCTCTGAGTGTTAGTAATAGCCCAGTAAAGTGCCTTCGCCATCGGTGTTCCTTCCAATCTCTACGCATTTCACCGCTCCACTGGAAATTCCCTTTACCCCTACTATACTCTAGTCTAACAGTTTCGACTGCGATTTTGAGGTTGAGCCTCAAGATTTAACAGTTGACTTATTTGACCACCTACAGACGCTTTACGCCCAGTGTTTCCGGATAACACTTGCATCCTCCGTC
>M02308.154.ATB7U.1.1109.12155.12612.KBDT35.16S
CCCATTTGCTACCCTAGCTTTCGTCTCTGAGTGTTAGTAATAGCCCAGTAAAGTGCCTTCGCCATCGGTGTTCCTTCCAATCTCTACGCATTTCACCGCTCCACTGGAAATTCCCTTTACCCCTACTATACTCTAGTCTAACAGTTTCGACTGCGATTTTGAGGTTGAGCCTCAAGATTTAACAGTTGACTTATTTGACCCCCTACAGACGCTTTACGCCCAGTGATTCCGGATAACACTTGCATCCTCCGTC
>M02308.154.ATB7U.1.2101.21335.14592.KBDT35.16S
CCCATTTGCTACCCTAGCTTTCGTCTCTGAGTGTTAGTAATAGCCCAGTAAAGTGCCTTCGCCATCGGTGTTCCTTCCAATCTCTACGCATTTCACCGCTCCACTGGAAATTCCCTTTACCCCTACTATACTCTAGTCTAACAGTTTCGACTGCGATTTTGAGGTTGAGCCTCAAGATTTAACAGTTGACTTATTTGACCGCCTACAGACGCTTTACGCCCAGTGATTCCGGATAACACTTGCATCCTCCGTC
>M02308.154.ATB7U.1.1113.20279.26357.KBDT35.16S
CCCATTTGCTACCCTAGCTTTCGTCTCTGAGTGTTAGTAATAGCCCAGTAAAGTGCCTTCGCCATCGGTGTTCCTTCCAATCTCTACGCATTTCACCGCTCCACTGGAAATTCCCTTTACCCCTACTATACTCTAGTCTAACAGTTTCGACTGCGATTTTGAGGTTGAGCCTCTAGATTTAACAGTTGACTTATTTGACCACCTACAGACGCTTTACGCCCAGTGATTCCGGATAACACTTGCATCCTCCGTC
>M02308.154.ATB7U.1.2109.14051.19785.KBDT35.16S
CCCATTTGCTACCCTAGCTTTCGTCTCTGAGTGTTAGTAATAGCCCAGTAAAGTGCCTTCGCCATCGGTGTTCCTTCCAATCTCTACGCATTTCACCGCTCCACTGGAAATTCCCTTTACCCCTACTATACTCTAGTCTAACAGTTTCGACTGCGATTTTGTGGTTGAGCCTCAAGATTTAACAGTTGACTTATTTGACCACCTACAGACGCTTTACGCCCAGTGATTCCGGATAACACTTGCATCCTCCGTC
>M02308.154.ATB7U.1.1108.23882.25299.KBDT35.16S
CCCATTTGCTACCCTAGCTTTCGTCTCTGAGTGTTAGTAATAGCCCAGTAAAGTGCCTTCGCCATCGGTGTTCCTTCCAATCTCTACGCATTTCACCGCTCCACTGGAAATTCCCTTTACCCCTACTATACTCTAGTCTAACAGTTTCGACTGCGGTTTTGAGGTTGAGCCTCAAGATTTAACAGTTGACTTATTTGACCACCTGCAGACGCTTTACGCCCAGTGATTCCGGATAACACTTGCATCCTCCGTC
>M02308.154.ATB7U.1.1114.9450.13882.KBDT35.16S
CCCATTTGCTACCCTAGCTTTCGTCTCTGAGTGTTAGTAATAGCCCAGTAAAGTGCCTTCGCCATCGGTGTTCCTTCCAATCTCTACGCATTTCACCGCTCCACTGGAAATTCCCTTTACCCCTACTATACTCTAGTCTAACAGTTTCGACTGCTATTTTGAGGTTGAGCCTCAAGATTTAACAGTTGGCTTATTTGACCACCTACAGACGCTTTACGCCCAGTGATTCCGGATAACACTTGCATCCTCCGTC
>M02308.154.ATB7U.1.2108.16501.14130.KBDT35.16S
CCCATTTGCTACCCTAGCTTTCGTCTCTGAGTGTTAGTAATAGCCCAGTAAAGTGCCTTCGCCATCGGTGTTCCTTCCAATCTCTACGCATTTCACCGCTCCACTGGAAATTCCCTTTACCCCTACTATACTCTAGTCTAACGGTTTCGACTGCGATTTTGAGGTTGAGCCTCAAGATTTAACAGTTGACTTATTTGACCACCTACAGACGCTTTACGCCCAGTGATTCCGGATAACACTTGCATCCTCCGTC
>M02308.154.ATB7U.1.2109.8591.26676.KBDT35.16S
CCCATTTGCTACCCTAGCTTTCGTCTCTGAGTGTTAGTAATAGCCCAGTAAAGTGCCTTCGCCATCGGTGTTCCTTCCAATCTCTACGCATTTCACCGCTCCACTGGAAATTCCCTTTACCCCTACTATACTCTAGTCTAACNGNTTCGACTGCGATTTTGNNGTTGAGCCTCAAGATTTAACATTTGACTTATTTGACCACCTACAGACGCTTTACGCCCAGTGATTCCGGATAACACTTGCATCCTCCGTC
>M02308.154.ATB7U.1.1106.25457.22026.KBDT35.16S
CCCATTTGCTACCCTAGCTTTCGTCTCTGAGTGTTAGTAATAGCCCAGTAAAGTGCCTTCGCCATCGGTGTTCCTTCCAATCTCTACGCATTTCACCGCTCCACTGGAAATTCCCTTTACCCCTACTATACTCTAGTCTAATAGTTTCGACTGCGATTTTGAGGTTGAGCCTCAAGATTTAACAGTTGACTTATTTGACCACCTACAGACGCTTTACGCCCAGTGATTCCGGATAACACTTGCATCCTCCGTC
>M02308.154.ATB7U.1.2109.26221.12905.KBDT35.16S
CCCATTTGCTACCCTAGCTTTCGTCTCTGAGTGTTAGTAATAGCCCAGTAAAGTGCCTTCGCCATCGGTGTTCCTTCCAATCTCTACGCATTTCACCGCTCCACTGGAAATTCCTTTTACCCCTACTATACTCTAGTCTAACAGTTTCGACTGCGATTATGAGGTTGAGCCTCAAGATTTAACAGTTGACTTATTTGACCACCTACAGACGCTTTACGCCCAGTGATTCCGGATAACACTTGCATCCTCCGTA
>M02308.154.ATB7U.1.2111.23640.6655.KBDT35.16S
CCCATTTGCTACCCTAGCTTTCGTCTCTGAGTGTTAGTAATAGCCCAGTAAAGTGCCTTCGCCATCGGTGTTCCTTCCAATCTCTACGCATTTCACCGCTCCACTGGAAATTGCCTTTACCCCTACTATACTCTAGTCTAACAGTTTCGACTGCGATTTTGAGGTTGAGCCTCAAGATTTAACAGTTGACTTATTTGACCACCTACAGACGCTTTACGCCCAGTGATTCCGGATAACACTTGCATCCTCCGTC
>M02308.154.ATB7U.1.1114.8715.23113.KBDT35.16S
CCCATTTGCTACCCTAGCTTTCGTCTCTGAGTGTTAGTAATAGCCCAGTAAAGTGCCTTCGCCATCGGTGTTCCTTCCAATCTCTACGCATTTCACCGCTCCACTGGGAATTCCCTTTACCCCTACTATACTCTAGTCTAACAGTTTCGACTGCGATTTTGAGGTTGAGCCTCAAGATTTAACAGTTGACTTATTTGACCACCTACAGACGCTTTACGCCCAGTGATTCCGGATAACACTTGCATCCTCCGTC
>M02308.154.ATB7U.1.2110.7511.20826.KBDT35.16S
CCCATTTGCTACCCTAGCTTTCGTCTCTGAGTGTTAGTAATAGCCCAGTAAAGTGCCTTCGCCATCGGTGTTCCTTCCAATCTCTACGCATTTCACCGNTCCACTGGAAATTCCCTTTACCCCTACTATACTCTAGTCTAACAGTTTCGACTGCGATTTTGAGGTTGAGCCTCAAGATTTAACAGTTGACTTATTTGACCACCTACAGACGCTTTACGCCCAGTGATTCCGGATAACACTTGCATCCTCCGTC
>M02308.154.ATB7U.1.2111.7817.14618.KBDT35.16S
CCCATTTGCTACCCTAGCTTTCGTCTCTGAGTGTTAGTAATAGCCCAGTAAAGTGCCTTCGCCGTCGGTGTTCCTTCCAATCTCTACGCATTTCACCGCTCCACTGGAAATTCCCTTTACCCCTACTATACTCTAGTCTAACAGTTTCGACTGCGATTTTGAGGTTGAGCCTCAAGATTTAACAGTTGACTTATTTGACCACCTACAGACGCTTTACGCCCAGTGATTCCGGATAACACTTGCATCCTCCGTC
>M02308.154.ATB7U.1.1108.13429.6774.KBDT35.16S
CCCATTTGCTACCCTAGCTTTCGTCTCTGAGTGTTAGTAATAGCCCAGTAAAGTGCCTTCGCTATCGGTGTTCCTTCCAATCTCTACGCATTTCACCGCTCCACTGGAAATTCCCTTTACCCCTACTATACTCTAGTCTAACAGTTTCGACTGCGATTTTGAGGTTGAGCCTCAAGATTTAACAGTTGACTTATTTGACCACCTACAGACGCTTTACGCCCAGTGATTCCGGATAACACTTGCATCCTCCGTA
>M02308.154.ATB7U.1.2104.13129.16291.KBDT35.16S
CCCATTTGCTACCCTAGCTTTCGTCTCTGAGTGTTAGTAATAGCCCAGTAAANTGCCTTCGCCATCGGTGTTCCTTCCAATCTCTACGCATTTCACCGCTCCACTGGAAATTCCCTTTACCCCTACTATACTCTAGTCTAACAGTTTCGACTGCGATTTTGAGGTTGAGCCTCAAGATTTAACAGTTGACTTATTTGACCACCTACAGACGCTTTACGCCCAGTGATTCCGGATAACACTTGCATCCTCCGTC
>M02308.154.ATB7U.1.1113.14269.24924.KBDT35.16S
CCCATTTGCTACCCTAGCTTTCGTCTCTGAGTGTTAGTAATAGCCCAGTAAGGTGCCTTCGCCATCGGTGTTCCTTCCAATCTCTACGCATTTCACCGCTCCACTGGAAATTCCCTTTACCCCTACTATACTCTAGTCTAACAGTTTCGACTGCGATTTTGAGGTTGAGCCTCAAGATTTAACAGTTGACTTATTTGACCACCTACAGACGCTTTACGCCCAGTGATTCCGGATAACACTTGCATCCTCCGTC
>M02308.154.ATB7U.1.2112.13786.28670.KBDT35.16S
CCCATTTGCTACCCTAGCTTTCGTCTCTGAGTGTTAGTAATAGCCCAGTAANGTGCCTTCGCCATCGGTGTTCCTTCCAATCTCTACGCATTTCACCGCTCCACTGGAAATTCCCTTTACCCCTACTATACTCTAGTCTAACAGTTTCGACTGCGATTTTGAGGTTGAGCCTCGAGATTTAACAGTTGACTTATTTGACCACCTACAGACGCTTTACGCCCAGTGATTCCGGATAACACTTGCATCCTCCGTC
>M02308.154.ATB7U.1.1106.15086.7255.KBDT35.16S
CCCATTTGCTACCCTAGCTTTCGTCTCTGAGTGTTAGTAATGGCCCAGTAAAGTGCCTTCGCCATCGGTGTTCCTTCCAATCTCTACGCATTTCACCGCTCCACTGGAAATTCCCTTTACCCCTACTATACTCTAGTCTAACAGTTTCGACTGCGATTTTGAGGTTGAGCCTCAAGATTTAACAGTTGACTTATTTGACCACCTACAGACGCTTTACGCCCAGTGATTCCGGATAACACTTGCATCCTCCGTC
>M02308.154.ATB7U.1.2105.11759.9365.KBDT35.16S
CCCATTTGCTACCCTAGCTTTCGTCTCTGAGTGTTAGTTATAGCCCAGTAAAGTGCCTTCGCCATCGGTGTTCCTTCCAATCTCTACGCATTTCACCGCTCCACTGGAAATTCCCTTTACCCCTACTATACTCTAGTCTAACAGTTTCGACTGCGACTTTGAGGTTGAGCCTCAAGATTTAACAGTTGACCTATTTGACCACCTACAGACGCTTTACGCCCAGTGATTCCGGATAACACTTGCATCCTCCGTC
>M02308.154.ATB7U.1.1103.7780.4904.KBDT35.16S
CCCATTTGCTACTCTAGCTTTCGTCTCTGAGTGTTAGTAATAGCCCAGTAAAGTGCCTTCGCCATCGGTGTTCCTTCCAATCTCTACGCATTTCACCGCTCCACTGGAAATTCCCTTTACCCCTACTATACTCTAGTCTAACAGTTTCGACTGCGATTTTGAGGTTGAGCCTCAAGATTTAACAGTTGACTTATTTGACCACCTACAGACGCTTTACGCCCAGTGATTCCGGATAACACTTGCATCCTCCGTC
>M02308.154.ATB7U.1.1104.24848.16062.KBDT35.16S
CCCATTTGCTCCCCTAGCTGTCGTCTCTCAGTGTCAGTTATGGCCCAGTAAAGTGCCTTCGCCATTGGTGTTCTTCCTAATATCTACGCATTTCACCGCTACACTAGGAATTCCCTTTACCTCTACCACACTCAAGTCTGNCAGTTTCCACTGCTTTTCTGGGGTTGAGCCCCAGTCTTTAACAGCAGACTTACCAGACCACCTACAGACGCTTTATGCCCAGTGATTCCGGATAACGCTTGCATCCTCTGTA
>M02308.154.ATB7U.1.1111.17515.14407.KBDT35.16S
CCCATTTGCTNCCCTAGCTTTCGTCTCTGAGTGTTAGTAATAGCCCAGTAAAGTGCCTTCGCCATCGGTGTTCCTTCCAATCTCTACGCATTTCACCGCTCCACTGGAAATTCCCTTTACCCCTACTATACTCTAGTCTAACAGTTTCGACTGCGATTTTGAGGTTGAGCCTCAAGATTTAACAGTTGACTTATTTGACCACCTACAGACGCTTTACGCCCAGTGATTCCGGATAACACTTGCATCCTCCGTC
>M02308.154.ATB7U.1.1112.7866.24867.KBDT35.16S
CCCATTTGCTNCCCTAGCTTTCGTCTCTGAGTGTTAGTAATAGCCCAGTAAAGTGCCTTCGCCATCGGTGTTCCTTCCAATCTCTACGCATTTCACCGCTCCACTGGAAATTCCCTTTACCCCTACTATACTCTAGTCTAACAGTTTCGACTGCGATTTTGAGGTTGAGCCTCAAGATTTAACAGTTGACTTATTTGACCACCTACAGACGCTTTACGCCCAGTGATTCCGGATCACACTTGCATCCTCCGTC
>M02308.154.ATB7U.1.1110.25494.15483.KBDT35.16S
CCCATTTGCTNNCCTAGCTTTCGTCTCTGAGTGTTAGTAATAGCCCAGTAAAGTGCCTTCGCCATCGGTGTTCCTTCCAATCTCTACGCATTTCACCGCTCCACTGGAAATTCCCTTTACCCCTACTATACTCTAGTCTAACAGTTTCGACTGCGATTTTGAGGTTGAGCCTCAAGATTTAACAGTTGACTTATTTGACCACCTACAGACGCTTTACGCCCAGTGATTCCGGATAACACTTGCATCCTNCGTC
>M02308.154.ATB7U.1.1114.23420.21923.KBDT35.16S
CCCGTTTCGCTCCCCTNGCTTTCGNNCATGAGCGTCAGTGANGGTCCAGCNNCNCGCCTTCGCCACTGGTGTTCTTCCCGATATCTACGCATTTCACCGCTACACCGGGAATTCCNTCTGCCCCTACCACACTCAAGCCCAACAGTTTCNACTGCCATGATGGAGTTAAGCTCCACTTTTTAACAGCAGACTTGNAAGGCCGCCTGCGGACGCTTTACGCCCAATAATTCCGGATAACGCTTGCCACTCCCGTA
>M02308.154.ATB7U.1.2108.19731.10357.KBDT35.16S
CCCGTTTGCTACCCACGCTTTCGCACCTCAGCGTCAGTGTCGAGCCAGGAGGCCGCCTTCGCCACCGGTATTCCTCCATATATCTACGCATTTCACCGCTACACATGGAATTCTACCTCCCTCTCTCGCACTCAAGTCGGCCAGTATCGGGTGCAGTTCCCAGGTTGAGCCCGGGGCTTTCACATCCGACTTAACAAACCGCCTACGCGCGCTTTACGCCCAGTAATTCCGATTAACGCTCGCACCCTCCGTA
>M02308.154.ATB7U.1.2102.10727.19250.KBDT35.16S
CCCGTTTGCTACCCTAGCTTTCGTCTCTGAGTGTTAGTAATAGCCCAGTAAAGTGCCTTCGCCATCGGTGTTCCTTCCAATCTCTACGCATTTCACCGCTCCACTGGAAATTCCCTTTACCCCTACTATACTCTAGTCTAACAGTTTCGACTGCGATTTTGAGGTTGAGCCTCAAGATTTAACAGTTGACTTATTTGACCACCTACAGACGCTTTACGCCCAGTGATTCCGGATAACACTTGCATCCTCCGTC
>M02308.154.ATB7U.1.1113.9401.19168.KBDT35.16S
CCCGTTTGCTCCCCACGCTTTCGCACCTCAGCGTCAATGTCGAGCCAGGAGGCCGCCTTCGCCACTGGTATTCCTCCATATATCTACGCATTTCACTGCTACACATGGAATTCTACCTCCCTCTCCCGCATTCTAGTCATTCAGTATCGGATGCAATTCCCAGGTTGAGCCCGGGGCTTTCACATCCGACTTAAAAAACCGCCTACGCGCGCTTTACGCCCAGTAATTCCGATTAACGCTTGCACCCTCCGTA
>M02308.154.ATB7U.1.2101.5138.12886.KBDT35.16S
CCCGTTTGCTCCCCACGCTTTCGCGNCTCAGCGTCAGTCATTGCCCAGAGGGCCATCTTCACCACAGGCCTTCCTCCTGATATCTACGCATTTCACCGCTACACCAGGAATTCCGCCCTCCCATACACGACTCAATCCCGACAGTTTCAAATGCAATTCTTGGGTTAAGCCCAAGGCTTCCACATCTGACTTACCGGGACNCCTACACGCCCTTTAAGCCCAGTAANTCCGAACAACGCTTGCCACCTCTGTC
>M02308.154.ATB7U.1.2114.24314.17778.KBDT35.16S
CCCGTTTGCTCCCCTGGCTTTCGTGCCTCAGCGTCAGTTAAGACCCAGTGTGCCGCTTTCGCCAACGGTGTTCCCTCCGATATCAACACATTTCACCGCTCCACCGGAAGTTCCGCACACCTCTATCTCACTCAAGTTACCCAGTTTAGAACGCAGTTCCCCGGTTGAGCCGGGAGATTTCACATCCTACTTAAGTAACCGCCTACGCACCCTTTAAGCCCAGTGATTCCGAATAACGTTCGCACAGTTCGTA
>M02308.154.ATB7U.1.1101.18896.11047.KBDT35.16S
CCCNNTTGCTACCCTAGCTCTCGNCTCTGAGTGNTAGTAATAGCCCAGTAAAGTGCCTTCGCCATCGGTGTTCCTTCCAATCTCTACGCATTTCACCGCTCCACTGGAAATTCCCTTTACCCCTACTATACTCTAGTCTAACAGTTTCGACTGCGATTTTGAGGTTGAGCCTCAAGATTTAACAGTTGACTTATTTGACCACCTACAGACGCTTTACGCCCAGTGATTCCGGATAACACTTGCATCCTCCGTC
>M02308.154.ATB7U.1.1111.16784.27491.KBDT35.16S
CCCTTTTGCTACCCTAGCTTTCGTCTCTGAGTGTTAGTAATAGCCCAGTAAAGTGCCTCCGCCATCGGTGTTCCTTCCAATCTCTACGCATTTCACCGCTCCACTGGAAATTCCCTTTACCCCTACTATACTCTAGTCTAACAGTTTCGACTGCGATTTCGAGGTTGAGCCTCAAGATTTAACAGTTGACTTATTTGACCACCTACAGACGCTTTACGCCCAGTGATTCCGGATAACACTTGCATCCTCCGTC
>M02308.154.ATB7U.1.1110.24787.17847.KBDT35.16S
CCTATTTGCTCCCCTAGCTGTCGTCTCTCAGTGTCAGTTATGGCCCAGTAAAGTGCCTTCGCCATTGGTGTTCTTCCTAATATCTACGCATTTCACCGCTACACTAGGAATTCCCTTTACCTCTGCCACACTCAAGTCTGGCAGTTTCCACTGCTTTTCTGGGGTTGAGCCCNAGTCTTTAACAGCAGACTTACCAAACCNCCTACAGACGCTTTATGCCCAGTGATTCCGGATAACGCTTGCATCCTNTGTA
>M02308.154.ATB7U.1.2110.23682.7857.KBDT35.16S
CCTGTCTGCTACCCACGCTTTCGCACCTCAGCGTCAGTGTCGAGCCAGGAGGCCGCCTTCGCCACCGGTATTCCTCCATATATCTACGCATTTCACCGCTACACATGGAATTCTACCTCCCTCTCTCGCACTCAAGTCGGCCAGTATCGGGTGCAGTTCCCAGGTTGAGCCCGGGGCTTTCACATCCGACTTAACAAACCGCCTACGCGCGCTTTACGCCCAGTAATTCCGATCAACGCTCGCACCCTCCGTA
>M02308.154.ATB7U.1.1102.16015.26864.KBDT35.16S
CCTGTTCGCTACCCACACTTTCGCACATGAGCGTCAGTCTTCGGCCAGGGAGTCGCCCTCGCCACTGATGTTCCTCCAGATATCTACGCATTTCACCGCTACACCTGGAATTCCACTCCCCTCTCCAAGACTCTAGTCTGCCAGTTCTAAATGACCATCCCAGGTTGAGCCCGGGGCTTTCACATCTAGCTTAACAAACCGCCTGCGTGCGCTTTACGCCCAGTAATTCCGATTAACGCTCGCACCCTCCGTA
>M02308.154.ATB7U.1.1112.11093.5398.KBDT35.16S
CCTGTTCGCTACCCACACTTTCGCACATGAGCGTCAGTCTTTGGCCAGGGAGTCGCCTTCGCCACTGATGCTCCTCCAGATATCTACGCATCTCACCGCTACACCTGGAATTCCACTCCCCTCTCCAAGACTCTAGTCTGCCAGTTCTAAATGACCATCCCAGGTTGAGCCCGGGGCTTTCACATCTAGCTTAACAAACCGCCTGCGTGCGCTTTACGCCCAGTAATTCCGATTAACGCTCGCACCCTCCGTA
>M02308.154.ATB7U.1.1105.25603.19644.KBDT35.16S
CCTGTTCGCTACCCACACTTTCGCACATGAGCGTCAGTCTTTGGCCAGGGAGTCGCCTTCGCCACTGATGTTCCTCCAGATATCTACACATTTCACCGCTACACCTGGAATTCCACTCCCCTCTCCAAGACTCTAGTCTGCCAGTTCTAAATGACCATCCCAGGTTGAGCCCGGGGCTTTCACATCTAGCTTAACAAACCGCCTGCGTGCGCTTTACGCCCAGTAATTCCGATTAACGCTCGCACCCTCCGTA
>M02308.154.ATB7U.1.2105.24734.15575.KBDT35.16S
CCTGTTCGCTACCCACACTTTCGCACATGAGCGTCAGTCTTTGGCCAGGGAGTCGCCTTCGCCACTGATGTTCCTCCAGATATCTACGCATTTCACCGCTACACCTGAAATTCCACTCCCCTCTCCAAGACTCTAGTCTGCCAGTTCTAAATGACCATCCCAGGTTGAGCCCGGGGCTTTCACATCTAGCTTAACAAACCGCCTGCGTGCGCTTTACGCCCAGTAATTCCGATTAACGCTCGCACCCTCCGTA
>M02308.154.ATB7U.1.2103.29264.12412.KBDT35.16S
CCTGTTCGCTACCCACACTTTCGCACATGAGCGTCAGTCTTTGGCCAGGGAGTCGCCTTCGCCACTGATGTTCCTCCAGATATCTACGCATTTCACCGCTACACCTGGAATTCCACTCCCCTCTCCAAGACNCTAGTCTGCCAGTTCTAAATGACCATCCCAGGTTGAGCCCGGGGCTTTCACATCTAGCTTAACAAACCGCCTGCGTGCGCTTTACGCCTAGTAATTCCGAACAACGCTAACCCCCTCCGTA
>M02308.154.ATB7U.1.1103.4217.14468.KBDT35.16S
CCTGTTCGCTACCCACACTTTCGCACATGAGCGTCAGTCTTTGGCCAGGGAGTCGCCTTCGCCACTGATGTTCCTCCAGATATCTACGCATTTCACCGCTACACCTGGAATTCCACTCCCCTCTCCAAGACTCTAGTCTGCCAGTTCTAAATGACCATCCCAGGTTGAGCCCGGGGCTTTCACATCTAGCTTAACAAACCGCCTGCGTGCGCTTTACGCCCAGTAATTCCGATTAACGCTCGCACCCTCCGTA
>M02308.154.ATB7U.1.1105.20704.3318.KBDT35.16S
CCTGTTCGCTACCCACACTTTCGCACATGAGCGTCAGTCTTTGGCCAGGGAGTCGCCTTCGCCACTGATGTTCCTCCAGATATCTACGCATTTCACCGCTACACCTGGAATTCCACTCCCCTCTCCAAGACTCTAGTCTGCCAGTTCTAAATGACCATCCCAGGTTGAGCCCGGGGCTTTCACATCTAGCTTAACAAACCGCCTGCGTGCGCTTTACGCCCAGTAATTCCGATTAACGCTCGCACCCTCCGTA
>M02308.154.ATB7U.1.1106.26897.13500.KBDT35.16S
CCTGTTCGCTACCCACACTTTCGCACATGAGCGTCAGTCTTTGGCCAGGGAGTCGCCTTCGCCACTGATGTTCCTCCAGATATCTACGCATTTCACCGCTACACCTGGAATTCCACTCCCCTCTCCAAGACTCTAGTCTGCCAGTTCTAAATGACCATCCCAGGTTGAGCCCGGGGCTTTCACATCTAGCTTAACAAACCGCCTGCGTGCGCTTTACGCCCAGTAATTCCGATTAACGCTCGCACCCTCCGTA
>M02308.154.ATB7U.1.1106.20166.14411.KBDT35.16S
CCTGTTCGCTACCCACACTTTCGCACATGAGCGTCAGTCTTTGGCCAGGGAGTCGCCTTCGCCACTGATGTTCCTCCAGATATCTACGCATTTCACCGCTACACCTGGAATTCCACTCCCCTCTCCAAGACTCTAGTCTGCCAGTTCTAAATGACCATCCCAGGTTGAGCCCGGGGCTTTCACATCTAGCTTAACAAACCGCCTGCGTGCGCTTTACGCCCAGTAATTCCGATTAACGCTCGCACCCTCCGTA
>M02308.154.ATB7U.1.1107.22312.20761.KBDT35.16S
CCTGTTCGCTACCCACACTTTCGCACATGAGCGTCAGTCTTTGGCCAGGGAGTCGCCTTCGCCACTGATGTTCCTCCAGATATCTACGCATTTCACCGCTACACCTGGAATTCCACTCCCCTCTCCAAGACTCTAGTCTGCCAGTTCTAAATGACCATCCCAGGTTGAGCCCGGGGCTTTCACATCTAGCTTAACAAACCGCCTGCGTGCGCTTTACGCCCAGTAATTCCGATTAACGCTCGCACCCTCCGTA
>M02308.154.ATB7U.1.1109.24256.14111.KBDT35.16S
CCTGTTCGCTACCCACACTTTCGCACATGAGCGTCAGTCTTTGGCCAGGGAGTCGCCTTCGCCACTGATGTTCCTCCAGATATCTACGCATTTCACCGCTACACCTGGAATTCCACTCCCCTCTCCAAGACTCTAGTCTGCCAGTTCTAAATGACCATCCCAGGTTGAGCCCGGGGCTTTCACATCTAGCTTAACAAACCGCCTGCGTGCGCTTTACGCCCAGTAATTCCGATTAACGCTCGCACCCTCCGTA
>M02308.154.ATB7U.1.1110.22045.17393.KBDT35.16S
CCTGTTCGCTACCCACACTTTCGCACATGAGCGTCAGTCTTTGGCCAGGGAGTCGCCTTCGCCACTGATGTTCCTCCAGATATCTACGCATTTCACCGCTACACCTGGAATTCCACTCCCCTCTCCAAGACTCTAGTCTGCCAGTTCTAAATGACCATCCCAGGTTGAGCCCGGGGCTTTCACATCTAGCTTAACAAACCGCCTGCGTGCGCTTTACGCCCAGTAATTCCGATTAACGCTCGCACCCTCCGTA
>M02308.154.ATB7U.1.1112.15438.12784.KBDT35.16S
CCTGTTCGCTACCCACACTTTCGCACATGAGCGTCAGTCTTTGGCCAGGGAGTCGCCTTCGCCACTGATGTTCCTCCAGATATCTACGCATTTCACCGCTACACCTGGAATTCCACTCCCCTCTCCAAGACTCTAGTCTGCCAGTTCTAAATGACCATCCCAGGTTGAGCCCGGGGCTTTCACATCTAGCTTAACAAACCGCCTGCGTGCGCTTTACGCCCAGTAATTCCGATTAACGCTCGCACCCTCCGTA
>M02308.154.ATB7U.1.1114.6459.5709.KBDT35.16S
CCTGTTCGCTACCCACACTTTCGCACATGAGCGTCAGTCTTTGGCCAGGGAGTCGCCTTCGCCACTGATGTTCCTCCAGATATCTACGCATTTCACCGCTACACCTGGAATTCCACTCCCCTCTCCAAGACTCTAGTCTGCCAGTTCTAAATGACCATCCCAGGTTGAGCCCGGGGCTTTCACATCTAGCTTAACAAACCGCCTGCGTGCGCTTTACGCCCAGTAATTCCGATTAACGCTCGCACCATCCGTC
>M02308.154.ATB7U.1.1114.20692.13886.KBDT35.16S
CCTGTTCGCTACCCACACTTTCGCACATGAGCGTCAGTCTTTGGCCAGGGAGTCGCCTTCGCCACTGATGTTCCTCCAGATATCTACGCATTTCACCGCTACACCTGGAATTCCACTCCCCTCTCCAAGACTCTAGTCTGCCAGTTCTAAATGACCATCCCAGGTTGAGCCCGGGGCTTTCACATCTAGCTTAACAAACCGCCTGCGTGCGCTTTACGCCCAGTAATTCCGATTAACGCTCGCACCCTCCGTA
>M02308.154.ATB7U.1.2101.21215.7705.KBDT35.16S
CCTGTTCGCTACCCACACTTTCGCACATGAGCGTCAGTCTTTGGCCAGGGAGTCGCCTTCGCCACTGATGTTCCTCCAGATATCTACGCATTTCACCGCTACACCTGGAATTCCACTCCCCTCTCCAAGACTCTAGTCTGCCAGTTCTAAATGACCATCCCAGGTTGAGCCCGGGGCTTTCACATCTAGCTTAACAAACCGCCTGCGTGCGCTTTACGCCCAGTAATTCCGATTAACGCTCGCACCCTCCGTA
>M02308.154.ATB7U.1.2102.10599.18461.KBDT35.16S
CCTGTTCGCTACCCACACTTTCGCACATGAGCGTCAGTCTTTGGCCAGGGAGTCGCCTTCGCCACTGATGTTCCTCCAGATATCTACGCATTTCACCGCTACACCTGGAATTCCACTCCCCTCTCCAAGACTCTAGTCTGCCAGTTCTAAATGACCATCCCAGGTTGAGCCCGGGGCTTTCACATCTAGCTTAACAAACCGCCTGCGTGCGCTTTACGCCCAGTAATTCCGATTAACGCTCGCACCCTCCGTA
>M02308.154.ATB7U.1.2110.10396.20441.KBDT35.16S
CCTGTTCGCTACCCACACTTTCGCACATGAGCGTCAGTCTTTGGCCAGGGAGTCGCCTTCGCCACTGATGTTCCTCCAGATATCTACGCATTTCACCGCTACACCTGGAATTCCACTCCCCTCTCCAAGACTCTAGTCTGCCAGTTCTAAATGACCATCCCAGGTTGAGCCCGGGGCTTTCACATCTAGCTTAACAAACCGCCTGCGTGCGCTTTACGCCCAGTAATTCCGATTAACGCTCGCACCCTCCGTA
>M02308.154.ATB7U.1.2110.23449.20680.KBDT35.16S
CCTGTTCGCTACCCACACTTTCGCACATGAGCGTCAGTCTTTGGCCAGGGAGTCGCCTTCGCCACTGATGTTCCTCCAGATATCTACGCATTTCACCGCTACACCTGGAATTCCACTCCCCTCTCCAAGACTCTAGTCTGCCAGTTCTAAATGACCATCCCAGGTTGAGCCCGGGGCTTTCACATCTAGCTTAACAAACCGCCTGCGTGCGCTTTACGCCCAGTAATTCCGATTAACGCTCGCACCCTCCGTA
>M02308.154.ATB7U.1.2111.11930.9997.KBDT35.16S
CCTGTTCGCTACCCACACTTTCGCACATGAGCGTCAGTCTTTGGCCAGGGAGTCGCCTTCGCCACTGATGTTCCTCCAGATATCTACGCATTTCACCGCTACACCTGGAATTCCACTCCCCTCTCCAAGACTCTAGTCTGCCAGTTCTAAATGACCATCCCAGGTTGAGCCCGGGGCTTTCACATCTAGCTTAACAAACCGCCTGCGTGCGCTTTACGCCCAGTAATTCCGATTAACGCTCGCACCCTCCGTA
>M02308.154.ATB7U.1.2105.21949.24277.KBDT35.16S
CCTGTTCGCTACCCACACTTTCGCACNTGAGCGTCAGTCTTTGGCCAGGGAGTCGCCTTCGCCACTGATGTTCCTCCAGACATCTACGCATTTCACCGCTACACATGGAATTCTACCTCCCTCTCTCGCACTCAAGTCGGCCAGTATCGGGTGCAGTTCCCAGGTTGAGCCCGGGGCTTTCACATCCGACTTAACAAACCGCCTACGCGCGCTTTACGCCCAGTAATTCCGATTAACGCTCGCACCCTCCGTA
>M02308.154.ATB7U.1.1105.23920.12411.KBDT35.16S
CCTGTTCGCTACCCACACTTTCGCACNTGAGCGTCAGTCTTTGGCCAGGGAGTCGCCTTCGCCACTGATGTTCCTCCAGATATCTACGCATTTCACCGCTACACCTGGAATTCCACTCCCCTCTCCAAGACTCTAGTCTGCCAGTTCTAAATGACCATCCCAGGTTGAGCCCGGGGCTTTCACATCTAGCTTAACAAACCGCCTACGTGCGCTTTACGCCCAGTAATTCCGATTAACGCTCGCACCCTCCGTA
>M02308.154.ATB7U.1.1103.24401.10970.KBDT35.16S
CCTGTTCGCTACCCACACTTTCGCACNTGAGCGTCAGTCTTTGGCCAGGGAGTCGCCTTCGCCACTGATGTTCCTCCAGATATCTACGCATTTCACCGCTACACCTGGAATTCCACTCCCCTCTCCAAGACTCTAGTCTGCCAGTTCTAAATGACCATCCCAGGTTGAGCCCGGGGCTTTCACATCTAGCTTAACAAACCGCCTGCGTGCGCTTTACGCCCAGTAATTCCGATTAACGCTCGCACCCTCCGTA
>M02308.154.ATB7U.1.1101.13553.3802.KBDT35.16S
CCTGTTCGCTACCCACGCTTTCGCACCTCAGCGTCAGTGTCGAGCCAGGAGGCCGCCTTCGCCACCGGTATTCCTCCATATATCTACGCATTTCACCGCTACACATGGAATTCTACCTCCCTCTCTCGCACTCAAGTCGGCCAGTATCGGGTGCAGTTCCCAGGTTGAGCCCGGGGCTTTCACATCCGACTTAACAAACCGCCTACGCGCGCTTTACGCCCAGTAATTCCGATTAACGCTCGCACCCTCCGTA
>M02308.154.ATB7U.1.1111.16037.16067.KBDT35.16S
CCTGTTCGCTACCCACGCTTTCGTCCCTGAGCGTCAGTATATTGTTAGTGATCTGCCTTCGCAATTGGTATTCTGTGTGATATCTATGCATTTCACCGCTACACCACACATTCTAACCACTTCACAATAACTCAAGTCTTTCAGTATCAAAGGCAATTCTACAGTTGAGCTGCAGGATTTCACCTCTGACTTAAAAAACCGCCTACGGACCCTTTAAACCCAATGATTCCGGATAACGCTTGGATCCTCCGTA
>M02308.154.ATB7U.1.2112.24527.19772.KBDT35.16S
CCTGTTCGCTCCCCACGCTTTCGTCCATCAGCGTCAATCCATTGTTAGTAACCTGCCTTCGCAATTGGTATTCCATGTAATATCTAAGCATTTCACCGCTACACTACATATTCTAGTTACTTCACAATAATTCAAGCCCTACAGTATCAATGGCAGTTCCATCGTTGAGCGATGGGCTTTCACCACTGACTTATAAGGCCGCCTACGGACCCTTTAAACCCAATGATTCCGGATAACGCTTGGATCCTCCGTA
>M02308.154.ATB7U.1.1108.19843.9198.KBDT35.16S
CCTGTTCGCTCCCCACGCTTTCGTCCCTCAGCGTCAGTTACAGCTTAGTTGGCTGCCTTCGCAATCGGTGTTCTAGGTCATATCTAAGCATTTCACCGCTACATGACCTATTCCGCCAACTTCAAATGTACTCAAGATGATCAGTATCAATGGCAGTTCCACAGTTGAGCTGTGGGCTTTCACCACTGACTTAATCATCCGCCTACGGACCCTTTAAACCCAATAAATCCGGATAACGCTTGCACCCTCCGTA
>M02308.154.ATB7U.1.1103.5414.24449.KBDT35.16S
CCTGTTCGCTCCCCACGCTTTCGTTCATTAGCGTCAATAATACTTTAGTCAGCTGCCTTCGCAATCGGTGTTCTGNGTCATATCTAAGCATTTCACCGCTACATGACACATTCCGCCAACTTCNGGNATANTCAAGAGTACCAGTATCAATGGCAATTCTNCAGTTAAGCTGTAGGCTTTCACCNCTGACTTAATANCCCGCCTACGNACCCTTTANNCCCAATAAATCCGGATAACGCTTGCACCCTCCGTA
>M02308.154.ATB7U.1.1101.5831.23337.KBDT35.16S
CCTGTTCGCTCCCCACGCTTTCNTGCCTCAGCGTCAATGTCGGCTTAGNAGACTGCCTTCGCAATCGGTGTTCTATAACATATCTAAGCATTTCACCGCTACATGTTATATTCCATCTACCTCAACCGAATTCAAGACACACAGTTCCAATGGCAGTTCCATAGTTGAGCTATGGGATTTCACCACTGGCTTAAGTGTCCGCCTACGCATCCTTTAAACCCAGTAAATCCGGACAACGCTTGGATCCTTCGTC
>M02308.154.ATB7U.1.2101.21833.23746.KBDT35.16S
CCTGTTTGCTACCCACGCTTCCGCACCTCAGCGTCAGTGTCGAGCCAGGAGGCCGCCTTCGCCACCGGTATTCCTCCATATATCTACGCATTTCACCGCTACACATGGAATTCTACCTCCCTCTCTCGCACTCAAGTCGGCCAGTATCGGGTGCAGTTCCCAGGTTGAGCCCGGGGCTTTCACATCCGACTTAACAAACCGCCTACGCGCGCTTTACGCCCAGTAATTCCGATTAACGCTCGCACCCTCCGTA
>M02308.154.ATB7U.1.1107.25701.12903.KBDT35.16S
CCTGTTTGCTACCCACGCTTTCGCACCTCAGCGTCAGTGTCGAGCCAGGAGGCCGCCTTCGCCACCGGTATTCCCCCATATATCTACGCATTTCACCGCTACACATGGAATTCTGCCTCCCTCTCTCGCACTCAAGTCGGCCAGTATCGGGTGCAGTTCCCAGGTTGAGCCCGGGGCTTTCACATCCGACTTAACAAACCGCCTACGCGCGCCTTACGCCCAGTAATTCCGATTAACGCTCGCACCCTCCGTA
>M02308.154.ATB7U.1.2112.2420.18400.KBDT35.16S
CCTGTTTGCTACCCACGCTTTCGCACCTCAGCGTCAGTGTCGAGCCAGGAGGCCGCCTTCGCCACCGGTATTCCTCCATACATCTACGCATTTCACCGCTACACATGGAATTCTACCTCCCTCTCTCGCACTCAAGTCGGCCAGTATCGGGTGCAGTTCCCAGGTTGAGCCCGGGGCTTTCACATCCGACTTAACAAACCGCCTACGCGCGCTTTACGCCCAGTAATTCCGATTAACGCTCGCACCCTCCGTA
>M02308.154.ATB7U.1.1108.23378.15177.KBDT35.16S
CCTGTTTGCTACCCACGCTTTCGCACCTCAGCGTCAGTGTCGAGCCAGGAGGCCGCCTTCGCCACCGGTATTCCTCCATATATCTACGCATATCACCGCTACACATGGAATTCTACCTCCCTCTCTCGCACTCAAGTCGGCCAGTATCGGGTGCAGTTCCCAGGTTGAGCCCGGGGCTTTCACATCCGACTTAACAAACCGCCTACGCGCGCTTTACGCCCAGTAATTCCGATTAACGCTCGCACCCTCCGTA
>M02308.154.ATB7U.1.2113.9228.10253.KBDT35.16S
CCTGTTTGCTACCCACGCTTTCGCACCTCAGCGTCAGTGTCGAGCCAGGAGGCCGCCTTCGCCACCGGTATTCCTCCATATATCTACGCATTCCACCGCTACACATGGAATTCTACCTCCCTCTCTCGCACTCAAGTCGGCCAGTATCGGGTGCAGTTCCCAGGTTGAGCCCGGGGCTTTCACATCCGACTTAACAAACCGCCTACGCGCGCTTTACGCCCAGTAATTCCGATTAACGCTCGCACCCTCCGTA
>M02308.154.ATB7U.1.2102.21740.5471.KBDT35.16S
CCTGTTTGCTACCCACGCTTTCGCACCTCAGCGTCAGTGTCGAGCCAGGAGGCCGCCTTCGCCACCGGTATTCCTCCATATATCTACGCATTTCACCGCTACACATGGAATTCTACCTCCCTCTCTCACACTCAAGTCGGCCAGTATCGGGTGCAGTTCCCAGGTTGAGCCCGGGGCTTTCACATCCGACTTAACAAACCGCCTACGCGCGCTTTACGCCCAGTAATTCCGATTAACGCTCGCACCCTCCGTA
>M02308.154.ATB7U.1.2107.4020.17155.KBDT35.16S
CCTGTTTGCTACCCACGCTTTCGCACCTCAGCGTCAGTGTCGAGCCAGGAGGCCGCCTTCGCCACCGGTATTCCTCCATATATCTACGCATTTCACCGCTACACATGGAATTCTACCTCCCTCTCTCGCACTCAAGTCGGCCAGTATCGGGCGCAGTTCCCAGGTTGAGCCCGGGGCTTTCACATCCGACTTAACAAACCGCCTACGCGCGCTTTACGCCCAGTAATTCCGATTAACGCTCGCACCCTCCGTA
>M02308.154.ATB7U.1.2112.18158.10858.KBDT35.16S
CCTGTTTGCTACCCACGCTTTCGCACCTCAGCGTCAGTGTCGAGCCAGGAGGCCGCCTTCGCCACCGGTATTCCTCCATATATCTACGCATTTCACCGCTACACATGGAATTCTACCTCCCTCTCTCGCACTCAAGTCGGCCAGTATCGGGTGCAGTTCCCAGGTTGAGCCCGGGGCTTTCACATCCGACTTAACAAACCGCCTACGCGCGCATTACGCCCAGTAATTCCGATTAACGCTCGCACCCTCCGTA
>M02308.154.ATB7U.1.1113.27430.18881.KBDT35.16S
CCTGTTTGCTACCCACGCTTTCGCACCTCAGCGTCAGTGTCGAGCCAGGAGGCCGCCTTCGCCACCGGTATTCCTCCATATATCTACGCATTTCACCGCTACACATGGAATTCTACCTCCCTCTCTCGCACTCAAGTCGGCCAGTATCGGGTGCAGTTCCCAGGTTGAGCCCGGGGCTTTCACATCCGACTTAACAAACCGCCTACGCGCGCTTNACGCCCAGTAATTCCGATTAACGCTCGCACCCTCCGTA
>M02308.154.ATB7U.1.1102.15897.15780.KBDT35.16S
CCTGTTTGCTACCCACGCTTTCGCACCTCAGCGTCAGTGTCGAGCCAGGAGGCCGCCTTCGCCACCGGTATTCCTCCATATATCTACGCATTTCACCGCTACACATGGAATTCTACCTCCCTCTCTCGCACTCAAGTCGGCCAGTATCGGGTGCAGTTCCCAGGTTGAGCCCGGGGCTTTCACATCCGACTTAACAAACCGCCTACGCGCGCTTTACGCCCAGTAATTCCGATTAACGCTCGCACCCTCCGTA
>M02308.154.ATB7U.1.1102.8055.16480.KBDT35.16S
CCTGTTTGCTACCCACGCTTTCGCACCTCAGCGTCAGTGTCGAGCCAGGAGGCCGCCTTCGCCACCGGTATTCCTCCATATATCTACGCATTTCACCGCTACACATGGAATTCTACCTCCCTCTCTCGCACTCAAGTCGGCCAGTATCGGGTGCAGTTCCCAGGTTGAGCCCGGGGCTTTCACATCCGACTTAACAAACCGCCTACGCGCGCTTTACGCCCAGTAATTCCGATTAACGCTCGCACCCTCCGTA
>M02308.154.ATB7U.1.1106.19058.9330.KBDT35.16S
CCTGTTTGCTACCCACGCTTTCGCACCTCAGCGTCAGTGTCGAGCCAGGAGGCCGCCTTCGCCACCGGTATTCCTCCATATATCTACGCATTTCACCGCTACACATGGAATTCTACCTCCCTCTCTCGCACTCAAGTCGGCCAGTATCGGGTGCAGTTCCCAGGTTGAGCCCGGGGCTTTCACATCCGACTTAACAAACCGCCTACGCGCGCTTTACGCCCAGTAATTCCGATTAACGCTCGCACCCTCCGTA
>M02308.154.ATB7U.1.1106.25367.12657.KBDT35.16S
CCTGTTTGCTACCCACGCTTTCGCACCTCAGCGTCAGTGTCGAGCCAGGAGGCCGCCTTCGCCACCGGTATTCCTCCATATATCTACGCATTTCACCGCTACACATGGAATTCTACCTCCCTCTCTCGCACTCAAGTCGGCCAGTATCGGGTGCAGTTCCCAGGTTGAGCCCGGGGCTTTCACATCCGACTTAACAAACCGCCTACGCGCGCTTTACGCCCAGTAATTCCGATTAACGCTCGCACCCTCCGTA
>M02308.154.ATB7U.1.1107.13803.15488.KBDT35.16S
CCTGTTTGCTACCCACGCTTTCGCACCTCAGCGTCAGTGTCGAGCCAGGAGGCCGCCTTCGCCACCGGTATTCCTCCATATATCTACGCATTTCACCGCTACACATGGAATTCTACCTCCCTCTCTCGCACTCAAGTCGGCCAGTATCGGGTGCAGTTCCCAGGTTGAGCCCGGGGCTTTCACATCCGACTTAACAAACCGCCTACGCGCGCTTTACGCCCAGTAATTCCGATTAACGCTCGCACCCTCCGTA
>M02308.154.ATB7U.1.1108.18894.10324.KBDT35.16S
CCTGTTTGCTACCCACGCTTTCGCACCTCAGCGTCAGTGTCGAGCCAGGAGGCCGCCTTCGCCACCGGTATTCCTCCATATATCTACGCATTTCACCGCTACACATGGAATTCTACCTCCCTCTCTCGCACTCAAGTCGGCCAGTATCGGGTGCAGTTCCCAGGTTGAGCCCGGGGCTTTCACATCCGACTTAACAAACCGCCTACGCGCGCTTTACGCCCAGTAATTCCGATTAACGCTCGCACCCTCCGTA
>M02308.154.ATB7U.1.1109.25471.25228.KBDT35.16S
CCTGTTTGCTACCCACGCTTTCGCACCTCAGCGTCAGTGTCGAGCCAGGAGGCCGCCTTCGCCACCGGTATTCCTCCATATATCTACGCATTTCACCGCTACACATGGAATTCTACCTCCCTCTCTCGCACTCAAGTCGGCCAGTATCGGGTGCAGTTCCCAGGTTGAGCCCGGGGCTTTCACATCCGACTTAACAAACCGCCTACGCGCGCTTTACGCCCAGTAATTCCGATTAACGCTCGCACCCTCCGTA
>M02308.154.ATB7U.1.1111.21491.12674.KBDT35.16S
CCTGTTTGCTACCCACGCTTTCGCACCTCAGCGTCAGTGTCGAGCCAGGAGGCCGCCTTCGCCACCGGTATTCCTCCATATATCTACGCATTTCACCGCTACACATGGAATTCTACCTCCCTCTCTCGCACTCAAGTCGGCCAGTATCGGGTGCAGTTCCCAGGTTGAGCCCGGGGCTTTCACATCCGACTTAACAAACCGCCTACGCGCGCTTTACGCCCAGTAATTCCGATTAACGCTCGCACCCTCCGTA
>M02308.154.ATB7U.1.1111.13148.13607.KBDT35.16S
CCTGTTTGCTACCCACGCTTTCGCACCTCAGCGTCAGTGTCGAGCCAGGAGGCCGCCTTCGCCACCGGTATTCCTCCATATATCTACGCATTTCACCGCTACACATGGAATTCTACCTCCCTCTCTCGCACTCAAGTCGGCCAGTATCGGGTGCAGTTCCCAGGTTGAGCCCGGGGCTTTCACATCCGACTTAACAAACCGCCTACGCGCGCTTTACGCCCAGTAATTCCGATTAACGCTCGCACCCTCCGTA
>M02308.154.ATB7U.1.1111.28549.14922.KBDT35.16S
CCTGTTTGCTACCCACGCTTTCGCACCTCAGCGTCAGTGTCGAGCCAGGAGGCCGCCTTCGCCACCGGTATTCCTCCATATATCTACGCATTTCACCGCTACACATGGAATTCTACCTCCCTCTCTCGCACTCAAGTCGGCCAGTATCGGGTGCAGTTCCCAGGTTGAGCCCGGGGCTTTCACATCCGACTTAACAAACCGCCTACGCGCGCTTTACGCCCAGTAATTCCGATTAACGCTCGCACCCTCCGTA
>M02308.154.ATB7U.1.1111.14844.17946.KBDT35.16S
CCTGTTTGCTACCCACGCTTTCGCACCTCAGCGTCAGTGTCGAGCCAGGAGGCCGCCTTCGCCACCGGTATTCCTCCATATATCTACGCATTTCACCGCTACACATGGAATTCTACCTCCCTCTCTCGCACTCAAGTCGGCCAGTATCGGGTGCAGTTCCCAGGTTGAGCCCGGGGCTTTCACATCCGACTTAACAAACCGCCTACGCGCGCTTTACGCCCAGTAATTCCGATTAACGCTCGCACCCTCCGTA
>M02308.154.ATB7U.1.1112.15288.6710.KBDT35.16S
CCTGTTTGCTACCCACGCTTTCGCACCTCAGCGTCAGTGTCGAGCCAGGAGGCCGCCTTCGCCACCGGTATTCCTCCATATATCTACGCATTTCACCGCTACACATGGAATTCTACCTCCCTCTCTCGCACTCAAGTCGGCCAGTATCGGGTGCAGTTCCCAGGTTGAGCCCGGGGCTTTCACATCCGACTTAACAAACCGCCTACGCGCGCTTTACGCCCAGTAATTCCGATTAACGCTCGCACCCTCCGTA
>M02308.154.ATB7U.1.1112.27370.13647.KBDT35.16S
CCTGTTTGCTACCCACGCTTTCGCACCTCAGCGTCAGTGTCGAGCCAGGAGGCCGCCTTCGCCACCGGTATTCCTCCATATATCTACGCATTTCACCGCTACACATGGAATTCTACCTCCCTCTCTCGCACTCAAGTCGGCCAGTATCGGGTGCAGTTCCCAGGTTGAGCCCGGGGCTTTCACATCCGACTTAACAAACCGCCTACGCGCGCTTTACGCCCAGTAATTCCGATTAACGCTCGCACCCTCCGTA
>M02308.154.ATB7U.1.1112.15849.13724.KBDT35.16S
CCTGTTTGCTACCCACGCTTTCGCACCTCAGCGTCAGTGTCGAGCCAGGAGGCCGCCTTCGCCACCGGTATTCCTCCATATATCTACGCATTTCACCGCTACACATGGAATTCTACCTCCCTCTCTCGCACTCAAGTCGGCCAGTATCGGGTGCAGTTCCCAGGTTGAGCCCGGGGCTTTCACATCCGACTTAACAAACCGCCTACGCGCGCTTTACGCCCAGTAATTCCGATTAACGCTCGCACCCTCCGTA
>M02308.154.ATB7U.1.1113.10454.8836.KBDT35.16S
CCTGTTTGCTACCCACGCTTTCGCACCTCAGCGTCAGTGTCGAGCCAGGAGGCCGCCTTCGCCACCGGTATTCCTCCATATATCTACGCATTTCACCGCTACACATGGAATTCTACCTCCCTCTCTCGCACTCAAGTCGGCCAGTATCGGGTGCAGTTCCCAGGTTGAGCCCGGGGCTTTCACATCCGACTTAACAAACCGCCTACGCGCGCTTTACGCCCAGTAATTCCGATTAACGCTCGCACCCTCCGTA
>M02308.154.ATB7U.1.1114.7358.6669.KBDT35.16S
CCTGTTTGCTACCCACGCTTTCGCACCTCAGCGTCAGTGTCGAGCCAGGAGGCCGCCTTCGCCACCGGTATTCCTCCATATATCTACGCATTTCACCGCTACACATGGAATTCTACCTCCCTCTCTCGCACTCAAGTCGGCCAGTATCGGGTGCAGTTCCCAGGTTGAGCCCGGGGCTTTCACATCCGACTTAACAAACCGCCTACGCGCGCTTTACGCCCAGTAATTCCGATTAACGCTCGCACCCTCCGTA
>M02308.154.ATB7U.1.1114.26498.16812.KBDT35.16S
CCTGTTTGCTACCCACGCTTTCGCACCTCAGCGTCAGTGTCGAGCCAGGAGGCCGCCTTCGCCACCGGTATTCCTCCATATATCTACGCATTTCACCGCTACACATGGAATTCTACCTCCCTCTCTCGCACTCAAGTCGGCCAGTATCGGGTGCAGTTCCCAGGTTGAGCCCGGGGCTTTCACATCCGACTTAACAAACCGCCTACGCGCGCTTTACGCCCAGTAATTCCGATTAACGCTCGCACCCTCCGTA
>M02308.154.ATB7U.1.2102.2611.10660.KBDT35.16S
CCTGTTTGCTACCCACGCTTTCGCACCTCAGCGTCAGTGTCGAGCCAGGAGGCCGCCTTCGCCACCGGTATTCCTCCATATATCTACGCATTTCACCGCTACACATGGAATTCTACCTCCCTCTCTCGCACTCAAGTCGGCCAGTATCGGGTGCAGTTCCCAGGTTGAGCCCGGGGCTTTCACATCCGACTTAACAAACCGCCTACGCGCGCTTTACGCCCAGTAATTCCGATTAACGCTCGCACCCGCCGTA
>M02308.154.ATB7U.1.2103.9641.7939.KBDT35.16S
CCTGTTTGCTACCCACGCTTTCGCACCTCAGCGTCAGTGTCGAGCCAGGAGGCCGCCTTCGCCACCGGTATTCCTCCATATATCTACGCATTTCACCGCTACACATGGAATTCTACCTCCCTCTCTCGCACTCAAGTCGGCCAGTATCGGGTGCAGTTCCCAGGTTGAGCCCGGGGCTTTCACATCCGACTTAACAAACCGCCTACGCGCGCTTTACGCCCAGTAATTCCGATTAACGCTCGCACCCTCCGTA
>M02308.154.ATB7U.1.2106.8099.6526.KBDT35.16S
CCTGTTTGCTACCCACGCTTTCGCACCTCAGCGTCAGTGTCGAGCCAGGAGGCCGCCTTCGCCACCGGTATTCCTCCATATATCTACGCATTTCACCGCTACACATGGAATTCTACCTCCCTCTCTCGCACTCAAGTCGGCCAGTATCGGGTGCAGTTCCCAGGTTGAGCCCGGGGCTTTCACATCCGACTTAACAAACCGCCTACGCGCGCTTTACGCCCAGTAATTCCGATTAACGCTCGCACCCTCCGTA
>M02308.154.ATB7U.1.2107.5685.11600.KBDT35.16S
CCTGTTTGCTACCCACGCTTTCGCACCTCAGCGTCAGTGTCGAGCCAGGAGGCCGCCTTCGCCACCGGTATTCCTCCATATATCTACGCATTTCACCGCTACACATGGAATTCTACCTCCCTCTCTCGCACTCAAGTCGGCCAGTATCGGGTGCAGTTCCCAGGTTGAGCCCGGGGCTTTCACATCCGACTTAACAAACCGCCTACGCGCGCTTTACGCCCAGTAATTCCGATTAACGCTCGCACCCTCCGTA
>M02308.154.ATB7U.1.2107.22470.22869.KBDT35.16S
CCTGTTTGCTACCCACGCTTTCGCACCTCAGCGTCAGTGTCGAGCCAGGAGGCCGCCTTCGCCACCGGTATTCCTCCATATATCTACGCATTTCACCGCTACACATGGAATTCTACCTCCCTCTCTCGCACTCAAGTCGGCCAGTATCGGGTGCAGTTCCCAGGTTGAGCCCGGGGCTTTCACATCCGACTTAACAAACCGCCTACGCGCGCTTTACGCCCAGTAATTCCGATTAACGCTCGCACCCTCCGTA
>M02308.154.ATB7U.1.2107.21694.25028.KBDT35.16S
CCTGTTTGCTACCCACGCTTTCGCACCTCAGCGTCAGTGTCGAGCCAGGAGGCCGCCTTCGCCACCGGTATTCCTCCATATATCTACGCATTTCACCGCTACACATGGAATTCTACCTCCCTCTCTCGCACTCAAGTCGGCCAGTATCGGGTGCAGTTCCCAGGTTGAGCCCGGGGCTTTCACATCCGACTTAACAAACCGCCTACGCGCGCTTTACGCCCAGTAATTCCGATTAACGCTCGCACCCTCCGTA
>M02308.154.ATB7U.1.2107.24343.25833.KBDT35.16S
CCTGTTTGCTACCCACGCTTTCGCACCTCAGCGTCAGTGTCGAGCCAGGAGGCCGCCTTCGCCACCGGTATTCCTCCATATATCTACGCATTTCACCGCTACACATGGAATTCTACCTCCCTCTCTCGCACTCAAGTCGGCCAGTATCGGGTGCAGTTCCCAGGTTGAGCCCGGGGCTTTCACATCCGACTTAACAAACCGCCTACGCGCGCTTTACGCCCAGTAATTCCGATTAACGCTCGCACCCTCCGTA
>M02308.154.ATB7U.1.2108.3161.9571.KBDT35.16S
CCTGTTTGCTACCCACGCTTTCGCACCTCAGCGTCAGTGTCGAGCCAGGAGGCCGCCTTCGCCACCGGTATTCCTCCATATATCTACGCATTTCACCGCTACACATGGAATTCTACCTCCCTCTCTCGCACTCAAGTCGGCCAGTATCGGGTGCAGTTCCCAGGTTGAGCCCGGGGCTTTCACATCCGACTTAACAAACCGCCTACGCGCGCTTTACGCCCAGTAATTCCGATTAACGCTCGCACCCTCCGTA
>M02308.154.ATB7U.1.2109.13636.6076.KBDT35.16S
CCTGTTTGCTACCCACGCTTTCGCACCTCAGCGTCAGTGTCGAGCCAGGAGGCCGCCTTCGCCACCGGTATTCCTCCATATATCTACGCATTTCACCGCTACACATGGAATTCTACCTCCCTCTCTCGCACTCAAGTCGGCCAGTATCGGGTGCAGTTCCCAGGTTGAGCCCGGGGCTTTCACATCCGACTTAACAAACCGCCTACGCGCGCTTTACGCCCAGTAATTCCGATTAACGCTCGCACCCTCCGTA
>M02308.154.ATB7U.1.2109.13545.13202.KBDT35.16S
CCTGTTTGCTACCCACGCTTTCGCACCTCAGCGTCAGTGTCGAGCCAGGAGGCCGCCTTCGCCACCGGTATTCCTCCATATATCTACGCATTTCACCGCTACACATGGAATTCTACCTCCCTCTCTCGCACTCAAGTCGGCCAGTATCGGGTGCAGTTCCCAGGTTGAGCCCGGGGCTTTCACATCCGACTTAACAAACCGCCTACGCGCGCTTTACGCCCAGTAATTCCGATTAACGCTCGCACCCTCCGTA
>M02308.154.ATB7U.1.2110.10908.13101.KBDT35.16S
CCTGTTTGCTACCCACGCTTTCGCACCTCAGCGTCAGTGTCGAGCCAGGAGGCCGCCTTCGCCACCGGTATTCCTCCATATATCTACGCATTTCACCGCTACACATGGAATTCTACCTCCCTCTCTCGCACTCAAGTCGGCCAGTATCGGGTGCAGTTCCCAGGTTGAGCCCGGGGCTTTCACATCCGACTTAACAAACCGCCTACGCGCGCTTTACGCCCAGTAATTCCGATTAACGCTCGCACCCTCCGTA
>M02308.154.ATB7U.1.2110.12407.27422.KBDT35.16S
CCTGTTTGCTACCCACGCTTTCGCACCTCAGCGTCAGTGTCGAGCCAGGAGGCCGCCTTCGCCACCGGTATTCCTCCATATATCTACGCATTTCACCGCTACACATGGAATTCTACCTCCCTCTCTCGCACTCAAGTCGGCCAGTATCGGGTGCAGTTCCCAGGTTGAGCCCGGGGCTTTCACATCCGACTTAACAAACCGCCTACGCGCGCTTTACGCCCAGTAATTCCGATTAACGCTCGCACCCTCCGTA
>M02308.154.ATB7U.1.2111.21679.6554.KBDT35.16S
CCTGTTTGCTACCCACGCTTTCGCACCTCAGCGTCAGTGTCGAGCCAGGAGGCCGCCTTCGCCACCGGTATTCCTCCATATATCTACGCATTTCACCGCTACACATGGAATTCTACCTCCCTCTCTCGCACTCAAGTCGGCCAGTATCGGGTGCAGTTCCCAGGTTGAGCCCGGGGCTTTCACATCCGACTTAACAAACCGCCTACGCGCGCTTTACGCCCAGTAATTCCGATTAACGCTCGCACCCTCCGTA
>M02308.154.ATB7U.1.2111.15082.9517.KBDT35.16S
CCTGTTTGCTACCCACGCTTTCGCACCTCAGCGTCAGTGTCGAGCCAGGAGGCCGCCTTCGCCACCGGTATTCCTCCATATATCTACGCATTTCACCGCTACACATGGAATTCTACCTCCCTCTCTCGCACTCAAGTCGGCCAGTATCGGGTGCAGTTCCCAGGTTGAGCCCGGGGCTTTCACATCCGACTTAACAAACCGCCTACGCGCGCTTTACGCCCAGTAATTCCGATTAACGCTCGCACCCTCCGTA
>M02308.154.ATB7U.1.2111.20361.11533.KBDT35.16S
CCTGTTTGCTACCCACGCTTTCGCACCTCAGCGTCAGTGTCGAGCCAGGAGGCCGCCTTCGCCACCGGTATTCCTCCATATATCTACGCATTTCACCGCTACACATGGAATTCTACCTCCCTCTCTCGCACTCAAGTCGGCCAGTATCGGGTGCAGTTCCCAGGTTGAGCCCGGGGCTTTCACATCCGACTTAACAAACCGCCTACGCGCGCTTTACGCCCAGTAATTCCGATTAACGCTCGCACCCTCCGTA
>M02308.154.ATB7U.1.2111.25812.16975.KBDT35.16S
CCTGTTTGCTACCCACGCTTTCGCACCTCAGCGTCAGTGTCGAGCCAGGAGGCCGCCTTCGCCACCGGTATTCCTCCATATATCTACGCATTTCACCGCTACACATGGAATTCTACCTCCCTCTCTCGCACTCAAGTCGGCCAGTATCGGGTGCAGTTCCCAGGTTGAGCCCGGGGCTTTCACATCCGACTTAACAAACCGCCTACGCGCGCTTTACGCCCAGTAATTCCGATTAACGCTCGCACCCTCCGTA
>M02308.154.ATB7U.1.2111.9977.20951.KBDT35.16S
CCTGTTTGCTACCCACGCTTTCGCACCTCAGCGTCAGTGTCGAGCCAGGAGGCCGCCTTCGCCACCGGTATTCCTCCATATATCTACGCATTTCACCGCTACACATGGAATTCTACCTCCCTCTCTCGCACTCAAGTCGGCCAGTATCGGGTGCAGTTCCCAGGTTGAGCCCGGGGCTTTCACATCCGACTTAACAAACCGCCTACGCGCGCTTTACGCCCAGTAATTCCGATTAACGCTCGCACCCTCCGTA
>M02308.154.ATB7U.1.2112.24410.15851.KBDT35.16S
CCTGTTTGCTACCCACGCTTTCGCACCTCAGCGTCAGTGTCGAGCCAGGAGGCCGCCTTCGCCACCGGTATTCCTCCATATATCTACGCATTTCACCGCTACACATGGAATTCTACCTCCCTCTCTCGCACTCAAGTCGGCCAGTATCGGGTGCAGTTCCCAGGTTGAGCCCGGGGCTTTCACATCCGACTTAACAAACCGCCTACGCGCGCTTTACGCCCAGTAATTCCGATTAACGCTCGCACCCTCCGTA
>M02308.154.ATB7U.1.2114.12025.3845.KBDT35.16S
CCTGTTTGCTACCCACGCTTTCGCACCTCAGCGTCAGTGTCGAGCCAGGAGGCCGCCTTCGCCACCGGTATTCCTCCATATATCTACGCATTTCACCGCTACACATGGAATTCTACCTCCCTCTCTCGCACTCAAGTCGGCCAGTATCGGGTGCAGTTCCCAGGTTGAGCCCGGGGCTTTCACATCCGACTTAACAAACCGCCTACGCGCGCTTTACGCCCAGTAATTCCGATTAACGCTCGCACCCTCCGTA
>M02308.154.ATB7U.1.2114.24306.20265.KBDT35.16S
CCTGTTTGCTACCCACGCTTTCGCACCTCAGCGTCAGTGTCGAGCCAGGAGGCCGCCTTCGCCACCGGTATTCCTCCATATATCTACGCATTTCACCGCTACACATGGAATTCTACCTCCCTCTCTCGCACTCAAGTCGGCCAGTATCGGGTGCAGTTCCCAGGTTGAGCCCGGGGCTTTCACATCCGACTTAACAAACCGCCTACGCGCGCTTTACGCCCAGTAATTCCGATTAACGCTCGCACCCTCCGTA
>M02308.154.ATB7U.1.2114.20078.27405.KBDT35.16S
CCTGTTTGCTACCCACGCTTTCGCACCTCAGCGTCAGTGTCGAGCCAGGAGGCCGCCTTCGCCACCGGTATTCCTCCATATATCTACGCATTTCACCGCTACACATGGAATTCTACCTCCCTCTCTCGCACTCAAGTCGGCCAGTATCGGGTGCAGTTCCCAGGTTGAGCCCGGGGCTTTCACATCCGACTTAACAAACCGCCTACGCGCGCTTTACGCCCAGTAATTCCGATAAACGCTCGCACCCTCCGTA
>M02308.154.ATB7U.1.1101.14739.1910.KBDT35.16S
CCTGTTTGCTACCCACGCTTTCGCACCTCAGCGTCAGTGTCGAGCCAGGAGGCCGCCTTCGCCACCGGTATTCCTCCATATATCTACGCATTTCACCGCTACACATGGAATTCTACCTCCCTCTCTCGCACTCAAGTCGGCCAGTATCGGGTGCAGTTCCCAGGTTGAGCCCGGGGCTTTCACATCCGACTTAACAAACCGCCTACGCGTGCTTTACGCCCAGTAATTCCGAACAACGCTAACCCCCTCCGTA
>M02308.154.ATB7U.1.2105.19110.27309.KBDT35.16S
CCTGTTTGCTACCCACGCTTTCGCACCTCAGCGTCAGTGTCGAGCCAGGAGGCCGCCTTCGCCACCGGTATTCCTCCATATATCTACGCATTTCACCGCTACACATGGAATTCTACCTCCCTCTCTCGCACTCAAGTCGGCCAGTATCGGGTGCAGTTCCCAGGTTGAGCCCGGGGCTTTCACATCCGACTTGACAAACCGCCTACGCGCGCTTTACGCCCAGTAATTCCGATTAACGCTCGCATCCTCCGTC
>M02308.154.ATB7U.1.1112.19986.6252.KBDT35.16S
CCTGTTTGCTACCCACGCTTTCGCACCTCAGCGTCAGTGTCGAGCCAGGAGGCCGCCTTCGCCACCGGTATTCCTCCATATATCTACGCATTTCACCGCTACACATGGAATTCTACCTCCCTCTCTCGCACTCAAGTCGGCCAGTATCGGGTGCAGTTCCCAGGTTGAGCCCGGGGCTTTCACATCTAGCTTAACAAACCGCATGCGTGCGCTTTACGCCCAGTAATTCCGATTAACGCTCGCACCCTCCGTA
>M02308.154.ATB7U.1.2112.9991.18175.KBDT35.16S
CCTGTTTGCTACCCACGCTTTCGCACCTCAGCGTCAGTGTCGAGCCAGGAGGCCGCCTTCGCCACCGGTATTCCTCCATATATCTACGCATTTCACTGCTACACATGGAATTCTACCTCCCTCTCTCGCACTCAAGTCGGCCAGTATCGGGTGCAGTTCCCAGGTTGAGCCCGGGGCTTTCACATCCGACTTAACAAACCGCCTACGCGCGCTTTACGCCCAGTAATTCCGATTAACGCNCGCACCCTCCGTA
>M02308.154.ATB7U.1.1107.20273.5686.KBDT35.16S
CCTGTTTGCTACCCACGCTTTCGCACCTCAGCGTCAGTGTCGAGCCAGGAGGCCGCCTTCGCCACCGGTATTCCTCCATATATCTACGCGTTTCACCGCTACACATGGAATTCTACCTCCCTCTCTCGCACTCAAGTCGGCCAGTATCGGGTGCAGTTCCCAGGTTGAGCCCGGGGCTTTCACATCCGACTTAACAAACCGCCTACGCGCGCTTTACGCCCAGTAATTCCGATTAACGCTCGCACCCTCCGTA
>M02308.154.ATB7U.1.2102.19329.19832.KBDT35.16S
CCTGTTTGCTACCCACGCTTTCGCACCTCAGCGTCAGTGTCGAGCCTGGAGGCCGCCTTCGCCACCGGTATTCCTCCATATATCTACGCATTTCACCGCTACACATGGAATTCTACCTCCCTCTCTCGCACTCAAGTCGGCCAGTATCGGGTGCAGTTCCCAGGTTGAGCCCGGGGCTTTCACATCCGACTTAACAAACCGCCTACGCGCGCTTTACGCCCAGTAATTCCGATTAACGCTCGCACCCTCCGTA
>M02308.154.ATB7U.1.1110.25304.14850.KBDT35.16S
CCTGTTTGCTACCCACGCTTTCGCACCTCAGCGTCAGTGTCGGGCCAGGAGGCCGCCTTCGCCACCGGTATTCCTCCATATATCTACGCATTTCACCGCTACACATGGAATTCTACCTCCCTCTCTCGCACTCAAGTCGGCCAGTATCGGGTGCAGTTCCCAGGTTGAGCCCGGGGCTTTCACATCCGACTTAACAAACCGCCTACGCGCGCTTTACGCCCAGTAATTCCGATTAACGCTCGCACCCTCCGTA
>M02308.154.ATB7U.1.1111.2449.13941.KBDT35.16S
CCTGTTTGCTACCCACGCTTTCGCACCTCAGCGTCAGTGTCNAACCAGNAAGCCGCCTTCGCCACCGGTATTCCTCCANATATCTACGCATTTCACCGCTACACATGGAATTCTACCTCCCTCTNNCGCACTCAAGTCGNCCAGTNTCGNGTGCAGTTCCCAGGTTGAGCCCGGGGCTTTCACATCCGACTTAACAAACCGCCTACGCGCGCTTTACGCCCAGTAATTCCGATTAACGCTCGCACCCTCCGTA
>M02308.154.ATB7U.1.2106.22395.5773.KBDT35.16S
CCTGTTTGCTACCCACGCTTTCGCACCTCAGCGTCAGTNTCGANCCAGGAGGCCGCCTTCGCCACCGGTATTCCTCCATATATCTACGCATTTCACCGCTACACATGGAATTCTACCTCCCTCTCTCGCACTCAAGTCGGCCAGTATCGGGTGCAGTTCCCAGGTTGAGCCCGGGGCTTTCACATCCGACTTGACAAACCGCCTACGCGCGCTTTACGCCCAGTAATTCCGATTAACGCTCGCACCCNCCGTA
>M02308.154.ATB7U.1.1103.17153.20588.KBDT35.16S
CCTGTTTGCTACCCATATTTTCCTTTAATGAGTGTCAGTTTTTACTAAAAATTTGTTTACACTTTTTGATGTTCCTTTTTACATTTTAAAATTTTACCTTTACTTAAAAAATTCCAATTTTTTGTAAAAAACTCTAGTAATATAGTATTTATAGCTATTTTTAAGTTAAGCTTAAAACTTTAACTAAAAACTTAAATTACAACCNACAAACTTTTTGCGCCTAGTCAATAAAAATAACGCTTGCTCTTCACCGTT
>M02308.154.ATB7U.1.1113.26636.22512.KBDT35.16S
CCTGTTTGCTACCCATATTTTCGTTTAATGAGTGTCAGTTTTTACTAAAAATTTGTTTACACTTTTTGATGTTACTTTTTACATTTTAAAATTTTACCTTTACTTAAAAAATTCCAATTTTTTGTAAAAAACTCTAGTAATATAGTATTTATAGCTATTTTTAAGATAAGCTTAAAACTTTAACTAAAAACTTAAATTACAACCTACAAACTTTTTGCGCCTAGTCAATAAAAATAACGCTTGCTCTTCACCGTT
>M02308.154.ATB7U.1.1109.14249.20309.KBDT35.16S
CCTGTTTGCTACCCATATTTTCGTTTAATGAGTGTCAGTTTTTACTAAAAATTTGTTTACACTTTTTGATGTTCCTTTTTACATTTTAAAATTTTACCTTTACTTAAAAAATTCCAATTTTTTGTAAAAAACTCTAGTAATATAGTATCTATAGCTATTTTTAAGTTAAGCTTAAAACTTTAACTAAAACTTAAATTACAACCTACAAACTTTTTGCGCCTAGTCAATAAAAATAACGCTTGCTCTTCACCGTG
>M02308.154.ATB7U.1.1109.8655.4811.KBDT35.16S
CCTGTTTGCTACCCATATTTTCGTTTAATGAGTGTCAGTTTTTACTAAAAATTTGTTTACACTTTTTGATGTTCCTTTTTACATTTTAAAATTTTACCTTTACTTAAAAAATTCCAATTTTTTGTAAAAAACTCTAGTAATATAGTATTTATAGCTATTTTTAAGTTAAGCTTAAAACTTTAACTAAAAACTTAAATTACAACCTACAAACTTTTTGCGCCTAGTCAATAAAAATAACGCTTGNTCTTCACCGTT
>M02308.154.ATB7U.1.2104.3962.12166.KBDT35.16S
CCTGTTTGCTACCTACACTTTCGCACCTCAGCGTCAGTATCGAGCCAGTGAGCCGCCTTCGCCACTGGTGTTCCTCCGAATATCTACGAATTTCACCTCTACACTCGGAATTCCACTCACCTCTCTCGAACTCAAGACCAGGAGTTTTGGAGGCCGTTCCGGGGTTGAGCCCCGGGATTTCACCCCCAACTTTCTGGTCCGCCTACGCGCGCTTTACGCCCAGTAATTCCGAACAACGCTAACCCCCTCCGTA
>M02308.154.ATB7U.1.2104.5344.18914.KBDT35.16S
CCTGTTTGCTACTCACGCTTTCGCACCACAGCGTCAGTGTCGAGCCAGGAGGCCGCCTTCGCCACCGGTATTCCTCCATATATCTACGCATTTCACCGCTACACATGGAATTCTACCTCCCTCTCTCGCACTCAAGTCGGCCAGTATCGGGTGCAGTTCCCAGGTTGAGCCCGGGGCTTTCACATCCGACTTAACAAACCGCCTACGCGCGCTTTACGCCCAGTAATTCCGATTAACGCTCGCACCCTCCGTA
>M02308.154.ATB7U.1.2114.8475.18173.KBDT35.16S
CCTGTTTGCTCCCCAAACCTTCGTGCCTCAGCGTCAGTAGTTCTATAGATTATTGCTTTCGCGAGAGGTATTCTTACTTATATTGCCGGATTTTACCCCTCCACAAGTCGTTCTAAAATCTTCTAGACTACTCTAGTTTCTTATTTATTTACAGCCATTTTAAATTGTTATTTAAACTTTCACTGTAAATTTTAAAATACCACCTACGCACCCTTTACGCCTAATCAATGTGAATAACGCTAGCCCCCTCTGTA
>M02308.154.ATB7U.1.1106.10890.28357.KBDT35.16S
CCTGTTTGCTCCCCACACTTTCGCACCCCAGCGTCAGTATCGAGCCAGTGAGCCGCCTTCGCCACTGGTGTTCCTCCAAATATCTACGAATTTCACCTCTACACTTGGAATTCCACTCACCTCTCTCGAACTCTAGACTAGGAGTTTTGGAGGCAGTTCCGAGGTTGAGCCCCGGGATTTCACCCCCAACTTTCTAATCCGCCTGCGTGCGCTTTACGCCCAGTAATTCCGAACAACGCTAACCCCCTCCGTA
>M02308.154.ATB7U.1.2114.24158.22566.KBDT35.16S
CCTGTTTGCTCCCCACACTTTCGCACCTAAGCGTCAGTATCGAGCCAGTGAGCCGCCTTCGCCACTGGTGTTCCTCCAAATATCTACGAATTTCACCTCTACACTTGGAATTCCACTCACCTCTCTCGAACTCTAGACTAGGAGTTTTGGAGGCAGTTCCGAGGTTGAGCCCCGGGATTTCACCCCCAACTTTCTAATCCGCCTACGTGCGCTTTACGCCCAGTAATTCCGAACAACGCTAACCCCCTCCGTA
>M02308.154.ATB7U.1.1111.22142.11523.KBDT35.16S
CCTGTTTGCTCCCCACACTTTCGCACCTCAGCGTCAGTATCGAGCCAGTGAGCCGCCTTCGCCACCGGTATTCCTCCATATATCTACGCATTTCACCGCTACACATGGAATTCTACCTCCCTCTCTCGCACTCAAGTCGGCCAGTATCGGGTGCAGTTCCCAGGTTGAGCCCGGGGCTTTCACATCCGACTTAACAAACCGCCTACGCGCGCTTTACGCCCAGTAATTCCNATTAACGCTCGCACCCTCCGTA
>M02308.154.ATB7U.1.1103.10537.19799.KBDT35.16S
CCTGTTTGCTCCCCACACTTTCGCACCTCAGCGTCAGTATCGAGCCAGTGAGCCGCCTTCGCCACTGGTGTTCCCCCGAATATCTACGAATTTCACCTCTACACTCGGAATTCCACTCACCTCCCTCGAACTCAAGACCAGGAGTTTTGGAGGCCGTTCCGGGGTTGAGCCCCGGGATTTCACCCCCAACCTTCTGGTCCGCCTACGCGCGCTTTACGCCCAGTAATTCCGAACAACGCTAACCCCCTCCGTA
>M02308.154.ATB7U.1.1101.24345.21447.KBDT35.16S
CCTGTTTGCTCCCCACACTTTCGCACCTCAGCGTCAGTATCGAGCCAGTGAGCCGCCTTCGCCACTGGTGTTCCTCCAAATATCTACGAATTTCACCTCCACACTTGGAATTCCACTCACCTCTCTCGAACTCTAGACTAGGAGTTTTGGAGGCAGTTCCGAGGTTGAGCCCCGGGATTTCACCCCCAACTTTCTAATCCGCCTACGTGCGCTTACGCCCAGTAATTCCGAACAACGCTAACCCCCTCCGTA
>M02308.154.ATB7U.1.2103.17281.11634.KBDT35.16S
CCTGTTTGCTCCCCACACTTTCGCACCTCAGCGTCAGTATCGAGCCAGTGAGCCGCCTTCGCCACTGGTGTTCCTCCAAATATCTACGAATTTCACCTCTACACTTGGAATTCCACTCACCTCTCTCGAACTCTAGACTAGGAGTTTTGGAGGCAGTTCCGAGGCTGAGCCCCGGGATTTCACCCCCAACTTTCTAATCCGCCTACGTGCGCTTTACGCCCAGTAATTCCGAACAACGCTAACCCCCTCCGTA
>M02308.154.ATB7U.1.1110.8760.11919.KBDT35.16S
CCTGTTTGCTCCCCACACTTTCGCACCTCAGCGTCAGTATCGAGCCAGTGAGCCGCCTTCGCCACTGGTGTTCCTCCAAATATCTACGAATTTCACCTCTACACTTGGAATTCCACTCACCTCTCTCGAACTCTAGACTAGGAGTTTTGGAGGCAGTTCCGAGGTTGAGCCCCGGGATTTCACCCCCAACTTTCTAATCCGCCTACGTGCGCTTTACGCCCAGTAATTCCGAACAACGCTAACCCCCTCCGTA
>M02308.154.ATB7U.1.2110.22163.18437.KBDT35.16S
CCTGTTTGCTCCCCACACTTTCGCACCTCAGCGTCAGTATCGAGCCAGTGAGCCGCCTTCGCCACTGGTGTTCCTCCAAATATCTACGAATTTCACCTCTACACTTGGAATTCCACTCACCTCTCTCGAACTCTAGACTAGGAGTTTTGGAGGCAGTTCCGAGGTTGAGCCCCGGGATTTCACCCCCAACTTTCTAATCCGCCTACGTGCGCTTTACGCCCAGTAATTCCGAACAACGCTAACCCCCTCCGTA
>M02308.154.ATB7U.1.2111.6475.17946.KBDT35.16S
CCTGTTTGCTCCCCACACTTTCGCACCTCAGCGTCAGTATCGAGCCAGTGAGCCGCCTTCGCCACTGGTGTTCCTCCAAATATCTACGAATTTCACCTCTACACTTGGAATTCCACTCACCTCTCTCGAACTCTAGACTAGGAGTTTTGGAGGCAGTTCCGAGGTTGAGCCCCGGGATTTCACCCCCAACTTTCTAATCCGCCTACGTGCGCTTTACGCCCAGTAATTCCGAACAACGCTAACCCCCTCCGTA
>M02308.154.ATB7U.1.2105.14049.26687.KBDT35.16S
CCTGTTTGCTCCCCACACTTTCGCACCTCAGCGTCAGTATCGAGCCAGTGAGCCGCCTTCGCCACTGGTGTTCCTCCGAATACCTACGAATTTCACCTCTACACTCGGAATTCCACTCACCTCTCTCGAACTCAAGACCAGGAGTTTTGGAGGCCGTTCCGGGGTTGAGCCCCGGGATTTCACCCCCAACTTTCTGGTCCGCCTACGCGCGCTTTACGCCCAGTAATTCCGAACAACGCTAACCCCCTCCGTA
>M02308.154.ATB7U.1.1108.2214.16457.KBDT35.16S
CCTGTTTGCTCCCCACACTTTCGCACCTCAGCGTCAGTATCGAGCCAGTGAGCCGCCTTCGCCACTGGTGTTCCTCCGAATATCCACGAATTTCACCTCTACACTCGGAATTCCACTCACCTCTCTCGAACTCAAGACCAGGAGTTTTGGAGGCCGTTCCGGGGTTGAGCCCCGGGATTTCACCCCCAACTTTCTGGTCCGCCTACGCGCGCTTTACGCCCAGTAATTCCGAACAACGCTAACCCCCTCCGTA
>M02308.154.ATB7U.1.1109.19734.11873.KBDT35.16S
CCTGTTTGCTCCCCACACTTTCGCACCTCAGCGTCAGTATCGAGCCAGTGAGCCGCCTTCGCCACTGGTGTTCCTCCGAATATCTACGAATTTCACCTCTACACTCGGAATCCCACTCACCTCTCTCGAACTCAAGACCAGGAGTTTTGGAGGCCGTTCCGGGGTTGAGCCCCGGGATTTCACCCCCAACCTTCTGGTCCGCCTACGCGCGCTTTACGCCCAGTAATTCCGAACAACGCTGACCCCCTCCGTA
>M02308.154.ATB7U.1.1110.28608.15900.KBDT35.16S
CCTGTTTGCTCCCCACACTTTCGCACCTCAGCGTCAGTATCGAGCCAGTGAGCCGCCTTCGCCACTGGTGTTCCTCCGAATATCTACGAATTTCACCTCTACACTCGGAATTCCACTCACCTCTCTCGAACTCAAGACCAGGAGTTTTGGAGGCCGTTCCAGGGTTGAGCCCCGGGATTTCACCCCCAACTTTCTGGTCCGCCTACGCGCGCTTTACGCCCAGTAATTCCGAACAACGCTAACCCCCTNCGTA
>M02308.154.ATB7U.1.1101.19070.4753.KBDT35.16S
CCTGTTTGCTCCCCACACTTTCGCACCTCAGCGTCAGTATCGAGCCAGTGAGCCGCCTTCGCCACTGGTGTTCCTCCGAATATCTACGAATTTCACCTCTACACTCGGAATTCCACTCACCTCTCTCGAACTCAAGACCAGGAGTTTTGGAGGCCGTTCCGGGGTTGAGCCCCGGGATTTCACCCCCAACTTTCTGGTCCGCCTACGCGCGCTTTACGCCCAGTAATTCCGAACAACGCTAACCCCCTCCGTA
>M02308.154.ATB7U.1.1106.12486.15081.KBDT35.16S
CCTGTTTGCTCCCCACACTTTCGCACCTCAGCGTCAGTATCGAGCCAGTGAGCCGCCTTCGCCACTGGTGTTCCTCCGAATATCTACGAATTTCACCTCTACACTCGGAATTCCACTCACCTCTCTCGAACTCAAGACCAGGAGTTTTGGAGGCCGTTCCGGGGTTGAGCCCCGGGATTTCACCCCCAACTTTCTGGTCCGCCTACGCGCGCTTTACGCCCAGTAATTCCGAACAACGCTAACCCCCTCCGTA
>M02308.154.ATB7U.1.1109.7074.4447.KBDT35.16S
CCTGTTTGCTCCCCACACTTTCGCACCTCAGCGTCAGTATCGAGCCAGTGAGCCGCCTTCGCCACTGGTGTTCCTCCGAATATCTACGAATTTCACCTCTACACTCGGAATTCCACTCACCTCTCTCGAACTCAAGACCAGGAGTTTTGGAGGCCGTTCCGGGGTTGAGCCCCGGGATTTCACCCCCAACTTTCTGGTCCGCCTACGCGCGCTTTACGCCCAGTAATTCCGAACAACGCTAACCCCCTCCGTA
>M02308.154.ATB7U.1.1111.21823.18621.KBDT35.16S
CCTGTTTGCTCCCCACACTTTCGCACCTCAGCGTCAGTATCGAGCCAGTGAGCCGCCTTCGCCACTGGTGTTCCTCCGAATATCTACGAATTTCACCTCTACACTCGGAATTCCACTCACCTCTCTCGAACTCAAGACCAGGAGTTTTGGAGGCCGTTCCGGGGTTGAGCCCCGGGATTTCACCCCCAACTTTCTGGTCCGCCTACGCGCGCTTTACGCCCAGTAATTCCGAACAACGCTAACCCCCTCCGTA
>M02308.154.ATB7U.1.1114.15369.15150.KBDT35.16S
CCTGTTTGCTCCCCACACTTTCGCACCTCAGCGTCAGTATCGAGCCAGTGAGCCGCCTTCGCCACTGGTGTTCCTCCGAATATCTACGAATTTCACCTCTACACTCGGAATTCCACTCACCTCTCTCGAACTCAAGACCAGGAGTTTTGGAGGCCGTTCCGGGGTTGAGCCCCGGGATTTCACCCCCAACTTTCTGGTCCGCCTACGCGCGCTTTACGCCCAGTAATTCCGAACAACGCTAACCCCCTCCGTA
>M02308.154.ATB7U.1.2110.27084.11159.KBDT35.16S
CCTGTTTGCTCCCCACACTTTCGCACCTCAGCGTCAGTATCGAGCCAGTGAGCCGCCTTCGCCACTGGTGTTCCTCCGAATATCTACGAATTTCACCTCTACACTCGGAATTCCACTCACCTCTCTCGAACTCAAGACCAGGAGTTTTGGAGGCCGTTCCGGGGTTGAGCCCCGGGATTTCACCCCCAACTTTCTGGTCCGCCTACGCGCGCTTTACGCCCAGTAATTCCGAACAACGCTAACCCCCTCCGTA
>M02308.154.ATB7U.1.2111.4924.7088.KBDT35.16S
CCTGTTTGCTCCCCACACTTTCGCACCTCAGCGTCAGTATCGAGCCAGTGAGCCGCCTTCGCCACTGGTGTTCCTCCGAATATCTACGAATTTCACCTCTACACTCGGAATTCCACTCACCTCTCTCGAACTCAAGACCAGGAGTTTTGGAGGCCGTTCCGGGGTTGAGCCCCGGGATTTCACCCCCAACTTTCTGGTCCGCCTACGCGCGCTTTACGCCCAGTAATTCCGAACAACGCTAACCCCCTCCGTC
>M02308.154.ATB7U.1.2111.9369.7501.KBDT35.16S
CCTGTTTGCTCCCCACACTTTCGCACCTCAGCGTCAGTATCGAGCCAGTGAGCCGCCTTCGCCACTGGTGTTCCTCCGAATATCTACGAATTTCACCTCTACACTCGGAATTCCACTCACCTCTCTCGAACTCAAGACCAGGAGTTTTGGAGGCCGTTCCGGGGTTGAGCCCCGGGATTTCACCCCCAACTTTCTGGTCCGCCTACGCGCGCTTTACGCCCAGTAATTCCGAACAACGCTAACCCCCTCCGTA
>M02308.154.ATB7U.1.1114.18172.7793.KBDT35.16S
CCTGTTTGCTCCCCACACTTTCGCACCTCAGCGTCAGTATCGAGCCAGTGAGCCGCCTTCGCCACTGGTGTTCCTCCGAATATCTACGAATTTCACCTCTACACTCGGAATTCCACTCACCTCTCTCGAACTCAAGACCAGGAGTTTTGGAGTCCGTTCCGGGGTTGAGCCCCGGGATTTCACCCCCAACTTTCTGGTCCGCCTACGCGCGCTTTACGCCCAGTAATTCCGAACAACGCTAACCCCCTCCGTA
>M02308.154.ATB7U.1.1109.20224.18313.KBDT35.16S
CCTGTTTGCTCCCCACACTTTCGCACCTCAGCGTCAGTATCGAGCCAGTGAGCCGCCTTCGCCACTGGTGTTCCTCCGAATATCTACGAATTTCACCTCTACACTCGGAATTCCACTCACCTCTCTCGAACTCTAGACTAGCAGTTTTGGAGGCAGTTCCGGGGTTGAGCCCCGGGATTTCACCCCCAACTTTCTAATCCGCCTACGCGCGCTTTACGCCCAGTAATTCCGAACAACGCTAACCCCCTCCGTA
>M02308.154.ATB7U.1.2107.21673.3897.KBDT35.16S
CCTGTTTGCTCCCCACACTTTCGCACCTCAGCGTCAGTATCGAGCCAGTGAGCCGCCTTCGCCACTGGTGTTCCTCCNAATATCTACGAATTTCACCNCTACACNCGGAATTCCACTCACCTCTCTCGAACTCAAGACCAGGAGTTTTGGAGGCCGTTCCGGGGTTGAGCCCCGGGATTTCACCCCCAACTTTCTGGTCCGCCTACGNGCGCTTTACGCCCAGTAANTCCGAACAACGCTAACCCCCACCGTA
>M02308.154.ATB7U.1.2103.20838.17845.KBDT35.16S
CCTGTTTGCTCCCCACACTTTCGCACCTCAGCGTCAGTATCGAGCCAGTGAGCCGCCTTCGCCGCTGGTGTTCCTCCAAATATCTACGAATTTCACCTCTACACTTGGAATTCCACTCACCTCTCTCGAACTCTAGACTAGGAGTTTTGGAGGCAGTTCCGAGGTTGAGCCCCGGGATTTCACCCCCAACTTTCTAATCCGCCTACGTGCGCTTTACGCCCAGTAATTCCGAACAACGCTAACCCCCTCCGTA
>M02308.154.ATB7U.1.1113.24077.4466.KBDT35.16S
CCTGTTTGCTCCCCACACTTTCGCCCCTCAGCGTCAGTATCGAGCCAGTGAGCCGCCTTCGCCACTGGTGTTCCTCCGAATATCTACGAATTTCACCTCTACACTCGGAATTCCACTCACCTCTCTCGAACTCAAGACCAGGAGTTTTGGAGGCCGTTCCGGGGTTGAGCCCCGGGATTTCACCCCCAACTTTCTGGTCCGCCTACGCGCGCTTTACGCCCAGTAATTCCGAACAACGCTAACCCCCTCCGTA
>M02308.154.ATB7U.1.2107.3604.17765.KBDT35.16S
CCTGTTTGCTCCCCACGCTTTCGANCNTCAGCGTCAGTGCAGGCCCAGGGGNTTGCCTTCGCCATCGGTGTTCCTCCGCANNTCTACGCATTTCACNGCTACACNCGGAATTCCATCCCCCTCTGCNGCACTCAAGCCTTGCAGTNNCAAANGCAGTTCCCNGGTTAAGCCCGGGGATTTCACATCTATCTTACAAAGCCGCCTGCGCACGCTTTACGCCCAGTAANTCCGATTAACGCTCGCACCCTACGTA
>M02308.154.ATB7U.1.1113.20491.5888.KBDT35.16S
CCTGTTTGCTCCCCACGCTTTCGCACCTCAGCGTCAGTACTGGACCAGTGAGCCGCCTTCGCCTCTGGTGTTCCTCCGAATATCTACGAATTTCACCTCTACACTAGGAGTTCCACTTTCCTCTCTATTTCTCTAGCTTGCTAGTATTAAACGCAGTTCCCAGGTTGAGCCCGGGGATTTCACGTCTAACTGTTCAAGCAGCCTGCGAGCCCTTTACGCCCAATAATTCCGAATAACGCTCGCCCCCTTCGTA
>M02308.154.ATB7U.1.1113.5747.9476.KBDT35.16S
CCTGTTTGCTCCCCACGCTTTCGCACCTCAGCGTCAGTATTGGTCCAGATGGCCGCCTTCGCCACTGATGTTCCTTCCTATATCTACGCATTTCACCGCTACACAGGAAATTCCGCCATCCTCTACCATACTCTAGCTAGGCAGTTTTGGATGCAGTTCCCAGGTTGAGCCCGGGGCTTTCACATCCAACTTACCAAGCCGCCTACGCGCGCTTTACGCCCAGTAATTCCGATTAACGCTTGCACCTTCCGTA
>M02308.154.ATB7U.1.1114.16274.18857.KBDT35.16S
CCTGTTTGCTCCCCACGCTTTCGCACCTCAGCGTCAGTATTGGTCCAGATGGCCGCCTTCGCCACTGATGTTCCTTCCTATATCTACGCATTTCACCGCTACACAGGAAATTCCGCCATCCTCTACCATACTCTAGCTAGGCAGTTTTGGATGCAGTTCCCAGGTTGAGCCCGGGGCTTTCACATCCAACTTACCAAGCCGCCTACGCGCGCTTTACGCCCAGTAATTCCGATTAACGCTTGCACCTTTCGTA
>M02308.154.ATB7U.1.1102.21280.7086.KBDT35.16S
CCTGTTTGCTCCCCACGCTTTCGCACCTCAGCGTCAGTGTCAGTCCAGGAGGCCGCCTTCGCCACTGGTGTTCCTCCAGATATCAACGCATTTCACCGCTACACCTGGAATTCCACCTCCCTCTACTGCACTCTAGCTTGCCAGTTTCAAATGCAATTCCCAGGTTGAGCCCGGGGCTTTCACATCTGACTTAACAAGCCGCCTACGCGCGCTTTACGCCCAGTAATTCCGATTAACGTTCGCACCCTCCGTA
>M02308.154.ATB7U.1.2109.20335.12288.KBDT35.16S
CCTGTTTGCTCCCCACGCTTTCGCACCTCAGCGTCAGTGTCAGTCCAGGAGGCCGCCTTCGCCACTGGTGTTCCTCCAGATATCTACGCATTTCACCGCTACACCTGGAATTCCACCTCCCTCTACTGCACTCTAGCCTGCCAGTTTCAAATGCAATTCCCAGGCTGAGCCCGGGGCTCTCACATCTGACTTAACAAGCCGCCTACGCGCGCTTTACGCCCAGTAATTCCGATTAACGCTCGCACCCTCCGTA
>M02308.154.ATB7U.1.1112.23002.24139.KBDT35.16S
CCTGTTTGCTCCCCACGCTTTCGCACCTCAGCGTCAGTGTCAGTCCAGGAGGCCGCCTTCGCCACTGGTGTTCCTCCAGATATCTACGCATTTCACCGCTACACCTGGAATTCCACCTCCCTCTACTGCACTCTAGCTTGCCAGTTTCAAATGCAATTCCCAGGTTGAGCCCGGGGCTTTCACATCTGACTTAACAAGCCGCCTACGCGCGCTTTACGCCCAGTAATTCCGATTAACGTTCGCACCCTCCGTA
>M02308.154.ATB7U.1.1105.18524.24305.KBDT35.16S
CCTGTTTGCTCCCCACGCTTTCGCNCCTCAGCGTCAGTGTTGGNCCAGGNAGCNGCCTTCGCCACTGGTGTTCCTCCGGATATCTACGCATTTCACCGCTACACCCGGAATTCCACNCCCCTCTACCACACTCNAGCCTGCCAGTATCAAATGCAATTCCCAGGTTGAGCCCGGGGCTTTCACATCTGACTTAACAAACCGCCTACGCNCGCTTTACGCCCAGTAATTCCGATTAACGCTTGCACCCTACGTA
>M02308.154.ATB7U.1.2102.19602.23158.KBDT35.16S
CCTGTTTGCTCCCCACGCTTTCGTCCATGAGCGTCAATTCAGGCCTAGTAAGCTGCCTTCGCTATCGGTGTTCTGTGTCATATCTATGCATTTCACCGCTACATGACACATTCCGCCTACTTCGACCGAATTCAAGACTAACAGTATCAATGGCAGTTTCCCAGTTAAGCTGAGAGATTTCACCACTGACTTATTAACCCGCCTGCGGACCCTTTAAACCCAATGATTCCGGATAACGCTCGGATCCTCCGTC
>M02308.154.ATB7U.1.2106.19830.13090.KBDT35.16S
CCTGTTTGCTCCCCACGCTTTCGTGCATGAGCGTCAGTACAGGCCCAGGGGATTGCCTTCGCCATTGGTGTTCCTCCGCATATCTACGCATTTCACTGCTACACGCGGAATTCCATCCCCCTCTGCCGTACTCTAGCCTTGCAGTCACAAAGGCAGTTCCCAGGTTGAGCCCGGGGATTTCACCTCTGTCTTGCAAAGCCGCCTGCGCACGCTTTACGCCCAGTAATTCCGATTAACGCTCGCACCCTACGTA
>M02308.154.ATB7U.1.2107.9575.27035.KBDT35.16S
CCTGTTTGGCTACCCACGCTTTCGCACCTCAGCGTCAGTGTCGAGCCAGGAGGCCGCCTTCGCCACCGGTATTCCTCCATATATCTACGCATTTCACCGCTACACATGGAATTCTACCTCCCTCTCTCGCACTCAAGTCGGCCAGTATCGGGTGCAGTTCCCAGGTTGAGCCCGGGGCTTTCACATCCGACTTAACAAACCGCCTACGCGCGCTTTACGCCCAGTAATTCCGATTAACGCTCGCACCCTCCGTA
>M02308.154.ATB7U.1.2108.5748.7002.KBDT35.16S
CTCATTTGCTACCCTAGCTTTCGTCTCTGAGTGTTAGTAATAGCCCAGTAAAGTGCCTTCGCCATCGGTGTTCCTTCCAATCTCTACGCATTTCACCGCTCCACTGGAAATTCCCTTTACCCCTACTATACTCTAGTCTAACAGTTTCGACTGCGATTTTGAGGTTGAGCCTCAAGATTTAACAGTTGACTTATTTGACCACCTACAGACGCTTTACGCCCAGTGATTCCGGATAACACTTGCATCCTCCGTC
>M02308.154.ATB7U.1.1107.11912.9727.KBDT35.16S
CTTGTTTGNTCCCCACACTTTCGCACCTCAGCGTCAGTATCGAGCCNGTGAGCCGCCTTCGCCACTGGTGTTCCTCCGAATATCTACGAATTCCACCTCTACACTCGGAATTCCACTCACCTCTCTCGAACTCAAGACCAGGAGTTTTGGAGGCCGTTCCGGGGTTGAGCCCCGGGATTTCACCCCCAACTTTCTGGTCCGCCTACGCGCGCTTTACGCCCAGTAATTCCGAACACACGCTAACCCCCTCCGTA
>M02308.154.ATB7U.1.1101.4796.14518.KBDT35.16S
GCAATTTGCTACCTTAGCTTTCGTNNCTGAGTGTTAGTAATAGCCCAGTAAANTGCCTTCGCCATCGGTGTTCCTTCCAATCTCTACGCATTTCACCGCTCCACTGGAAATTCCCTTTACCCCTACTATACTCTAGTCTAACAGTTTCGACTGCGATTTTGAGGTTGAGCCTCAAGATTTAACAGTTGACTTATTTGACCACCTACAGATGCTTTACGCCCAGTGATTCCGGATAACACTTGCATCCTCCGTC
>M02308.154.ATB7U.1.1101.21084.7993.KBDT35.16S
GCAATTTGCTACNCTAGCTTTCGTCTCTGAGTGTTAGTAATAGCCCAGTAAAGTGCCTTCGCCATCGGTGTTCCTTCCAATNTCTACGCATTTCACCGCTCCACTGGAAATTCCCTTTACCCCTACTATACTCTAGTCTAACAGTTTCGACTGCGATTTTGAGGTTGAGCCTCAAGATTTAACAGTTGACTTATTTGACCACCTACAGACGCTTTACGCCCAGTGATTCCGGATAACACTTGCATCCTCCGTC
>M02308.154.ATB7U.1.1101.16661.5639.KBDT35.16S
GCCATTTGCTACCCTAGCTTTCGTCTCTGAGTGTTAGTAATAGCCCAGTAAAGTGCCTTCGCCATCGGTGCTCCTTCCAATCTCTACGCATTTCACCGCTCCACTGGAAATTCCCTTTACCCCTACTATACTCTAGTCTAACAGTTTCGACTGCGATTTTGAGGTTGAGCCTCAAGATTTAACAGTTGACTTATTTGACCACCTACAGACGCTTTACGCCCAGTGATTCCGGATAACACTTGCATCCTCCGTC
>M02308.154.ATB7U.1.2105.9496.21092.KBDT35.16S
GCCATTTGCTACCCTAGCTTTCGTCTCTGAGTGTTAGTAATAGCCCAGTAAAGTGCCTTCGCCATCGGTGTTCCTTCCAATCTCTACGCATTTCACCGCTCCACTGGAAATTCCCTTACCCCTACTATACTCTAGTCTAACAGTTTCGACTGCGATTTTGAGGTTGAGCCTCAAGATTTAACAGTTGACTTATTTGACCACCTACAGACGCTTTACGCCCAGTGATTCCGGATAACACTTGCATCCTCCGTC
>M02308.154.ATB7U.1.1101.12582.17477.KBDT35.16S
GCCATTTGCTACCCTAGCTTTCGTCTCTGAGTGTTAGTAATAGCCCAGTAAAGTGCCTTCGCCATCGGTGTTCCTTCCAATCTCTACGCATTTCACCGCTCCACTGGAAATTCCCTTTACCCCTACTATACTCTAGTCTAACAGTTTCGACTGCGATTTTGAGGTTGAGCCTCAAGATTTAACAGTTGACTTATTTGACCACCTACAGACGCTTTACGCCCAGTGATTCCGGATAACACTTGCATCCTCCGTC
>M02308.154.ATB7U.1.1102.8629.14843.KBDT35.16S
GCCATTTGCTACCCTAGCTTTCGTCTCTGAGTGTTAGTAATAGCCCAGTAAAGTGCCTTCGCCATCGGTGTTCCTTCCAATCTCTACGCATTTCACCGCTCCACTGGAAATTCCCTTTACCCCTACTATACTCTAGTCTAACAGTTTCGACTGCGATTTTGAGGTTGAGCCTCAAGATTTAACAGTTGACTTATTTGACCACCTACAGACGCTTTACGCCCAGTGATTCCGGATAACACTTGCGTCCTCCGTC
>M02308.154.ATB7U.1.1103.17551.15205.KBDT35.16S
GCCATTTGCTACCCTAGCTTTCGTCTCTGAGTGTTAGTAATAGCCCAGTAAAGTGCCTTCGCCATCGGTGTTCCTTCCAATCTCTACGCATTTCACCGCTCCACTGGAAATTCCCTTTACCCCTACTATACTCTAGTCTAACAGTTTCGACTGCGATTTTGAGGTTGAGCCTCAAGATTTAACAGTTGACTTATTTGACCACCTACAGACGCTTTACGCCCAGTGATTCCGGATAACACTTGCATCCTCCGTC
>M02308.154.ATB7U.1.1106.20852.21932.KBDT35.16S
GCCATTTGCTACCCTAGCTTTCGTCTCTGAGTGTTAGTAATAGCCCAGTAAAGTGCCTTCGCCATCGGTGTTCCTTCCAATCTCTACGCATTTCACCGCTCCACTGGAAATTCCCTTTACCCCTACTATACTCTAGTCTAACAGTTTCGACTGCGATTTTGAGGTTGAGCCTCAAGATTTAACAGTTGACTTATTTGACCACCTACAGACGCTTTACGCCCAGTGATTCCGGATAACACTTGCATCCTCCGTC
>M02308.154.ATB7U.1.1107.10867.26311.KBDT35.16S
GCCATTTGCTACCCTAGCTTTCGTCTCTGAGTGTTAGTAATAGCCCAGTAAAGTGCCTTCGCCATCGGTGTTCCTTCCAATCTCTACGCATTTCACCGCTCCACTGGAAATTCCCTTTACCCCTACTATACTCTAGTCTAACAGTTTCGACTGCGATTTTGAGGTTGAGCCTCAAGATTTAACAGTTGACTTATTTGACCACCTACAGACGCTTTACGCCCAGTGATTCCGGATAACACTTGCATCCTCCGTC
>M02308.154.ATB7U.1.1110.14600.28578.KBDT35.16S
GCCATTTGCTACCCTAGCTTTCGTCTCTGAGTGTTAGTAATAGCCCAGTAAAGTGCCTTCGCCATCGGTGTTCCTTCCAATCTCTACGCATTTCACCGCTCCACTGGAAATTCCCTTTACCCCTACTATACTCTAGTCTAACAGTTTCGACTGCGATTTTGAGGTTGAGCCTCAAGATTTAACAGTTGACTTATTTGACCACCTACAGACGCTTTACGCCCAGTGATTCCGGATAGCACTTGCATCCTCCGTC
>M02308.154.ATB7U.1.2107.9467.24394.KBDT35.16S
GCCATTTGCTACCCTAGCTTTCGTCTCTGAGTGTTAGTAATAGCCCAGTAAAGTGCCTTCGCCATCGGTGTTCCTTCCAATCTCTACGCATTTCACCGCTCCACTGGAAATTCCCTTTACCCCTACTATACTCTAGTCTAACAGTTTCGACTGCGATTTTGAGGTTGAGCCTCAAGATTTAACAGTTGACTTATTTGACCACCTACAGACGCTTTACGCCCAGTGATTCCGGATAACACTTGCATCCTCCGTC
>M02308.154.ATB7U.1.2109.24679.11596.KBDT35.16S
GCCATTTGCTACCCTAGCTTTCGTCTCTGAGTGTTAGTAATAGCCCAGTAAAGTGCCTTCGCCATCGGTGTTCCTTCCAATCTCTACGCATTTCACCGCTCCACTGGAAATTCCCTTTACCCCTACTATACTCTAGTCTAACAGTTTCGACTGCGATTTTGAGGTTGAGCCTCAAGATTTAACAGTTGACTTATTTGACCACCTACAGACGCTTTACGCCCAGTGATTCCGGATAACACTTGCATCCTCCGTC
>M02308.154.ATB7U.1.2113.19313.19758.KBDT35.16S
GCCATTTGCTACCCTAGCTTTCGTCTCTGAGTGTTAGTAATAGCCCAGTAAAGTGCCTTCGCCATCGGTGTTCCTTCCAATCTCTACGCATTTCACCGCTCCACTGGAAATTCCCTTTACCCCTACTATACTCTAGTCTAACAGTTTCGACTGCGATTTTGAGGTTGAGCCTCAAGATTTAACAGTTGACTTATTTGACCACCTACAGACGCTTTACGCCCAGTGATTCCGGATAACACTTGCATCCTCCGTC
>M02308.154.ATB7U.1.2114.12166.11845.KBDT35.16S
GCCATTTGCTACCCTAGCTTTCGTCTCTGAGTGTTAGTAATAGCCCAGTAAAGTGCCTTCGCCATCGGTGTTCCTTCCAATCTCTACGCATTTCACCGCTCCACTGGAAATTCCCTTTACCCCTACTATACTCTAGTCTAACAGTTTCGACTGCGATTTTGAGGTTGAGCCTCAAGATTTAACAGTTGACTTATTTGACCACCTACAGACGCTTTACGCCCAGTGATTCCGGATAACACTTGCATCCTCCGTC
>M02308.154.ATB7U.1.2102.6368.12893.KBDT35.16S
GCCATTTGCTACCCTAGCTTTCGTCTCTGAGTGTTAGTAATAGCCCAGTAAGGTGCCTTCGCCATCGGTGTTCCTTCCAATCTCTACGCATTTCACCGCTCCACTGGAAATTCCCTTTACCCCTACTATACTCTAGTCTAACAGTTTCGACTGCGATTTTGAGGTTGAGCCTCAAGATTTAACAGTTGACTTATTTGACCACCTACAGACGCTTTACGCCCAGTGATTCCGGATAACACTTGCATCCTCCGTC
>M02308.154.ATB7U.1.1111.26191.6524.KBDT35.16S
GCCATTTGCTNCCCTAGCTTTCGTCTCTGAGTGTTAGTAATAGCCCAGTAAAGTGCCTTCGCCATCGGTGTTCCTTCCAATCTCTACGCATTTCACCGCTCCACTGGAAATTCCCTTTACCCCTACTATACTCTAGTCTAACAGTTTCGACTGCGATTTTGAGGTTGAGCCTCAAGATTTAACAGTTGACTTATTTGACCACCTACAGACGCTTTACGCCCAGTGATTCCGGATAACACTTGCATCCTCCGTC
>M02308.154.ATB7U.1.2101.14639.16407.KBDT35.16S
GCCATTTGCTNCCCTAGCTTTCGTCTCTGAGTGTTAGTAATAGCCCAGTAAAGTGCCTTCGCCATCGGTGTTCCTTCCAATCTCTACGCATTTCACCGCTCCACTGGAAATTCCCTTTACCCCTACTATACTCTAGTCTAACAGTTTCGACTGCGATTTTGAGGTTGAGCCTCAAGATTTAACAGTTGACTTATTTGACCACCTACAGACGCTTTACGCCCAGTGATTCCGGATAACACTTGCATCCTCCGTC
>M02308.154.ATB7U.1.1106.11996.18414.KBDT35.16S
GCTGTTCGCTACCCACACTTTCGCACATGAGCGTCAGTCTTTGGCCAGGGAGTCGCCTTCGCCACTGATGTTCCTCCAGATATCTACGCATTTCACCGCTACACCTGGAATTCCACTCCCCTCTCCAAGACTCTAGTCTGCCAGTTCTAAATGACCATCCCAGGTTGAGCCCGGGGCTTTCACATCTAGCTTAACAAACCGCCTGCGTGCGCTTTACGCCCAGTAATTCCGATTAACGCTCGCACCCTCCGTA
>M02308.154.ATB7U.1.2113.18145.14178.KBDT35.16S
GCTGTTCGCTACCCACACTTTCGCACATGAGCGTCAGTCTTTGGCCAGGGAGTCGCCTTCGCCACTGATGTTCCTCCAGATATCTACGCATTTCACCGCTACACCTGGAATTCCACTCCCCTCTCCAAGACTCTAGTCTGCCAGTTCTAAATGACCATCCCAGGTTGAGCCCGGGGCTTTCACATCTAGCTTAACAAACCGCCTGCGTGCGCTTTACGCCCAGTAATTCCGATTAACGCTCGCACCCTCCGTA
>M02308.154.ATB7U.1.1109.11181.3547.KBDT35.16S
GCTGTTTGCTACCCACGCTTTCGCACCTCAGCGTCAGTGTCGAGCCAGGAGGCCGCCTTCGCCACCGGTATTCCTCCATATATCTACGCATTTCACCGCTACACATGGAATTCTACCTCCCTCTCTCGCACTCAAGTCGGCCAGTATCGGGTGCAGTTCCCAGGTTGAGCCCGGGGCTTTCACATCCGACTTAACAAACCGCCTACGCGCGCTTTACGCCCAGTAATTCCGATTAACGCTCGCACCCTCCGTA
>M02308.154.ATB7U.1.2105.8420.14315.KBDT35.16S
GCTGTTTGCTACCCACGCTTTCGCACCTCAGCGTCAGTGTCGAGCCAGGAGGCCGCCTTCGCCACCGGTATTCCTCCATATATCTACGCATTTCACCGCTACACATGGAATTCTACCTCCCTCTCTCGCACTCAAGTCGGCCAGTATCGGGTGCAGTTCCCAGGTTGAGCCCGGGGCTTTCACGTCCGACTTAACAAACCGCCTACGCGCGCTTTACGCCCAGTAATTCCGATTAACGCTCGCACCCTCCGTA
>M02308.154.ATB7U.1.1111.23086.12668.KBDT35.16S
GCTGTTTGCTCCCCACACTTTCGCACCTCAGCGTCAGTACCGAGCCAGTGAGCCGCCTTCGCCACTGGTGTTCCTCCAAATATCTACGAATTTCACCTCTACACTTGGAATTCCACTCACCTCCCTCGAACTCTAGACTAGGAGTTTTGGAGGCAGTTCCGAGGTTGAGCCCCGGGATTTCACCCCCAACTTTCTAATCCGCCTACGTGCGCTTTACGCCCAGTAATTCCGAACAACGCTAACCCCCTCCGTA
>M02308.154.ATB7U.1.2110.13392.12649.KBDT35.16S
GCTGTTTGCTCCCCACACTTTCGCACCTCAGCGTCAGTATCGAGCCAGTGAGCCGCCNTCGCCACTGGTGTTCCTCCGAATATCTACGAATTTCACCTCTACACTCGGAATTCCACTCACCTCTCTCGAACTCAAGACCAGGAGTTTTGGAGGCCGTTCCGGGGTTGAGCCCCGGGATTTCACCCCCAACTTTCTGGTCCGCCTACGCGCGCTTTACGCCCAGTAATTCCGAACAACGCTAACCCCCTCCGTA
>M02308.154.ATB7U.1.2112.23064.13213.KBDT35.16S
GCTGTTTGCTCCCCACACTTTCGCACCTCAGCGTCAGTATCGAGCCAGTGAGCCGCCTTCGCCACTGGTGTTCCTCCAAATATCTACGAATTTCACCTCTACACTTGGAATTCCACTCACCCCTCTCGAACTCTAGACTAGGAGTTTTGGAGGCAGTTCCGAGGTTGAGCCCCGGGATTTCACCCCCAACTTTCTAATCCGCCTACGTGCGCTTTACGCCCAGTAATTCCGAACAACGCTAACCCCCTCCGTA
>M02308.154.ATB7U.1.2109.18538.15294.KBDT35.16S
GCTGTTTGCTCCCCACACTTTCGCACCTCAGCGTCAGTATCGAGCCAGTGAGCCGCCTTCGCCACTGGTGTTCCTCCAAATATCTACGAATTTCACCTCTACACTTGGAATTCCACTCACCTCTCTCGAACTCTAGACTAGGAGTTTTGGAGGCAGTTCCGAGGTTGAGCCCCGGGATTTCACCCCCAACTTTCTAATCCGCCTACGTGCGCTTTACCCCCAGTAATTCCGAACAACGCTAACCCCCTCCGTA
>M02308.154.ATB7U.1.2108.7795.17263.KBDT35.16S
GCTGTTTGCTCCCCACACTTTCGCACCTCAGCGTCAGTATCGAGCCAGTGAGCCGCCTTCGCCACTGGTGTTCCTCCAAATATCTACGAATTTCACCTCTACACTTGGAATTCCACTCACCTCTCTCGAACTCTAGACTAGGAGTTTTGGAGGCAGTTCCGAGGTTGAGCCCCGGGATTTCACCCCCAACTTTCTAATCCGCCTACGTGCGCTTTACGCCCAGTAATTCCGAACAACGCTAACCCGCTCCGTA
>M02308.154.ATB7U.1.2103.11055.9861.KBDT35.16S
GCTGTTTGCTCCCCACACTTTCGCACCTCAGCGTCAGTATCGAGCCAGTGAGCCGCCTTCGCCACTGGTGTTCCTCCGAATATCTACGAATTTCACCTCTACACTCGGAATTCCACTCACCTCTCTCGAACTCAAGACCAGGAGTTTTGGAGGCCGTTCCGGGGTTGAGCCCCGGGATTTCACCCCCAACTTTCTGGTCCGCCTACGCGCGCTTTACGCCCAGTAATTCCGAACAACGCTAACCCCCTCCGTA
>M02308.154.ATB7U.1.2108.20142.12821.KBDT35.16S
GCTGTTTGCTCCCCACACTTTCGCACCTCAGCGTCAGTATCGAGCCAGTGAGCCGCCTTCGCCACTGGTGTTCCTCCGAATATCTACGAATTTCACCTCTACACTCGGAATTCCACTCACCTCTCTCGAACTCAAGACCAGGAGTTTTGGAGGCCGTTCCGGGGTTGAGCCCCGGGATTTCACCCCCAACTTTCTGGTCCGCCTACGCGCGCTTTACGCCCAGTAATTCCGAACAGCGCTAACCCCCTCCGTA
>M02308.154.ATB7U.1.2109.14068.13293.KBDT35.16S
GCTGTTTGCTCCCCACGCTTTCGCACCTCAGCGTCAGTGTCAGTCCAGGAGGCCGCCCTCGCCACTGGTGTTCCTCCAGATATCTACGCATTTCACAGCTACACCTGGAATTCCACCTCCCTCTACTGCACTCTAGCTTGCCAGTTTCAAATGCAATTCCCAGGTTGAGCCCGGGGCTTTCACATCTGACTTAACAAGCCGCCTACGCGCGCTTTACGCCCAGTAATTCCGATTAACGTTCGCACCCTCCGTA
>M02308.154.ATB7U.1.2114.24938.24171.KBDT35.16S
GCTGTTTGCTNCCCACGCTTTCCCACCTCAGCGTCAGTGTCGAGCCAGGAGGCCGCCTTCGCCACCGGTATTCCTCCATATATCTACGCATTTCACCGCTACACATGGAATTCTACCTCCCTCTCTCGCACTCAAGTCGGCCAGTATCGGGTGCAGTTCCCAGGTTGAGCCCGGGGCTTTCACATCCGACTTAACAAACCGCCTACGCGCGCTTTACGCCCAGTAATTCCGATTAACGCTCGCACCCTCCGTA
>M02308.154.ATB7U.1.2109.10670.28017.KBDT35.16S
GCTNTTTGCTACCCACGCTTTCGCACCTCAGCGTCAGTTTCGAGCCAGGAGGCCGCCTTCGCCACCGGTATTCCTCCATTCATCTACGCATTTCACCGCTACACATGGAATTCTACCTCCCTCTCTCGCACTCAAGTCGGCCAGTATCGGGTGCAGTTCCCAGGTAGAGCCCGGGGCTTTCACATCCGACTTAACAAACCGCTTACGCGCGCTTTACGCCCAGTAATTCCGATTAACGCTCGCACCCTCCGTA
>M02308.154.ATB7U.1.2102.8351.3626.KBDT35.16S
GTTTGNTACCCNCGCTTNCGCNNCTCCAGCNTCAGTGTCNATGCTNAGGAGGCCTGCCTCTCGCAACCNNTNNNNCTCCATATATCTACGCATTTCNCCNCTACACATGGANNTCTACCTNCCTCTCTCGCAGCTCAAGTCGGCCAGTATCGGGTGCACGTTCCCAGGTTGAGCCCGGGGCTTTCACATCCGACTTAACAAACCGCCTACGCGCGCTTTACGCCCAGTAATTCCGATTAACGCACGCACCCTCCGTA
>M02308.154.ATB7U.1.2106.16505.22955.KBDT35.16S
TCAATAAAGAGCGGTAAAGGATACAAACGAGTTTAAACCCTAGTTCGCTCCCCACGCTTTCGTCCCTCAGCGTCAATATATAGTTAGTGATNTGCCTTCGCAATCGGTATTCTATGTGATATTCTATGCATTTCACCGCTACACCACATATTCTAACCACTTCACTACAATTCAAGACTATCAGTATCAAAGNCAATTTTACAGTTGAGCTGCAAACTTTCACCATCTGACTTAATAGCCCGCCTACGGACCCTTTAAACCCAATGATTCCGGATAACGCTTGGACCCTCCGTA
>M02308.154.ATB7U.1.1111.7592.7814.KBDT35.16S
TCCATTTGCTACCCTAGCTTTCGTCTCTCAGTGTTAGTAATAGCCCAGTAAAGTGCCTTCGCCATCGGTGTTCTTTCCAATCTCTACGCATTTCACCGCTCCACTGGAAATTCCCTTTACCCCTACTATACTCTAGTCTAATAGTTTCGACTGCGATTTCGAAGTTGAGCTTCGAGATTTAACAGTTGACTTATTAAACCACCTACAGACGCTTTACGCCCAGTGATTCCGGATAACACTTGCATCCTCCGTC
