# Supplementary material for: Bacterial inoculations can perturb the growth trajectory of diatoms with an existing microbiome
Source: PeerJ. 2020 Jan 27;8:e8352. doi: 10.7717/peerj.8352 (PMC6991125; doi:10.7717/peerj.8352)
Supplement: Supplemental Information 8 — Raw sequence data of bacteria cocultured with Chaetoceros KBDT32 awaiting approval from NCBI, PRJNA563321 [file peerj-08-8352-s008.txt]

>M02308.154.ATB7U.1.2110.8835.10444.KBDT32.16S
AAAAAGCAAGACACAACTTCTCCACCCCGTGAATTATTCGTTGTTCGCTACCCNCNCCTTCNCNCATGAGCGTCNGTCTTTGGCCAGGGAGTCGCCTTCGCCACTGATGTNCCTCCAGATATCTACGCATTTCACCGCTACACCTGGAATTCCACTCCCCTCTCCAAGACTCNAGTCTACCAGTTCTAAATGACCATCCCAGGTTGAGCCCGGGGCTTTCACATCTATNCTTAACAAACCGCCTGCNTGCGCTTTACGCCCAGTAATTCCGATTAACGCTCGCACCCTCCGTA
>M02308.154.ATB7U.1.1107.23298.9592.KBDT32.16S
AAAACGAGAGTCAGACCCTCTGGCTACTCTGGGATCTTCTGTTGTTCGNTACCCACACTTTCNCACATGAGCGCCANTCTTTGGCCNGGGAGTNGCCTTCGCCACTGATGTTCCTCCNGATATCTACGCATTTCACCGCTACACATGGAATTCTACCTCCCTCTCCCGCATTCTAGTCTTCCAGTATCGGATGCAGTTCCCAGGTTGAGCCCGGGGCTTTCACATCCCACTTAAAAAACCGCCTACGCGCGCTTTACGCCCAGTAATTCCGATTAACGCTTGCACCCTCCGTA
>M02308.154.ATB7U.1.1101.17802.8490.KBDT32.16S
AAAGTTTGCTCCCCACGCTTTCGCACCTCAGCGTCAATGTCGAGCCAGGAGGCCGCCTTCGCCACTGGTATTCCTCCATATATCTACGCATTTCACTGCTACACATGGAATTCTACCTCCCTCTCCCGCATTCTAGTCTTCCAGTATCGGATGCAGTTCCCAGGTTGAGCCCGGGGCTTTCACATCCGACTTAAAAAACCGCCTACGCGCGCTTTACGCCCAGTAATTCCGATTAACGCTTGCACCCTCCGTA
>M02308.154.ATB7U.1.1103.13843.16054.KBDT32.16S
AACATTTGCTACCCTAGCTTTCGTCTCTGAGTGTCAGTAACNGCCCAGTAAAGTGCCTTCGNCATCGGTGTTCTTTCCAATATCTACGCATTTCACCGCTCCACTGGAAATTCCCTTTACCCCTACTATACTCTAGTCAAGCAGTTTCGACTGCGATTTTGAAGTTGAGCCTCAAGATTTAACAGTTGACTTGCTTAACCACCTACAGACGCTTTACGCCCAGTGATTCCGGATAACACTTGCATCCTCCGTC
>M02308.154.ATB7U.1.2106.14792.20195.KBDT32.16S
AACATTTGCTACCCTAGCTTTCGTCTCTGAGTGTCAGTAATAGCCCAGTAAAGTGCCTTCGCCATCGGTGTTCTTTCCAATATCTACGCATTTCACCGCTCCACTGGAAATTCCCTTTACCCCTACTATACTCTAGTCAAGCAGTTTCGACTGCGATTTTGAAGTTGAGCCTCAAGATTTAACAGTTGACTTGCTTAACCACCTACAGACGCTTTACGCCCAGTGATTCCGGATAACGCTTGCATCCTCCGTC
>M02308.154.ATB7U.1.1105.15099.21291.KBDT32.16S
AAGCCGAGAAAAAGTCAGCCGTACAACTGGGGTGTGCTTCACATTTGCTANCCTAGCTTTCGTCTCTGAGTGTCAGTNATAGNCCAGTAAAGTGCCTTCGCCATCGGTGCTCTTTCCAATATCTACGCATTTCACCGCTCCACTGGAAATTCCCTTTACCCCTACTATACTCTAGTCAAGCAGTTTCGACTGCGATTTTGAAGTTGAGCCTCAAGATTTAACAGTTGACTTGCTTAACCACCTACAGACGCTTTACGCCCAGTGATTCCGGATAACACTTGCATCCTCCGTC
>M02308.154.ATB7U.1.1102.22784.25288.KBDT32.16S
AAGGTTTGCTCCCCACACTNTCGCACCTCAGCGTCAGTATCGAGCCAGTGAGCCGCCTTCGCCACTGGTNTTCCTCCGAATATCTACGAATTTCACCTCTACACTCGGAATTCCACTCACCTCTCTCGAACTCTAGACTAGCAGTTTTGGAGGCAGTTCCGAGGTTGAGCCCCGGGATTTCACCCCCAACTTTCTAGTCCGCCTACGCGCGCTTTACGCCCAGTAATTCCGAACAACGCTAACCCCCTCCGTA
>M02308.154.ATB7U.1.2110.7971.23755.KBDT32.16S
AAGTCGAGAAGTATTCAGACTGATGACGAAGTGACCGTAAACCATTTGCGTACCCTAGCTTTCGNCTCTGAGTGTCAGTAATAGCCCAGTAAAGTGCCTTCGCCATCGGTGTTCTTTCCAATATCTACGCATTATCACCGCTCCACTGGAAATTCCCTTTACCCCTACTATACTCTAGTCAAGCAGTTTCGACTGCGATTTTGAAGTTGAGCCTCAAGATTTAACAGTTGACTTGCTTAACCACCTACAGACGCTTTACGCCCAGTGATTCCGGATAACACTTGCATCCTCCGTC
>M02308.154.ATB7U.1.1110.9276.3989.KBDT32.16S
AAGTCGAGAGGCAGTCAGAAGGAAGAGTATCTCATCTTGTTTGCTCCCCACACTTTCGCACATGANCGTCAGTCTTTGGCCAGGGAGTCGCCTTCGCCACTGATGTTCCTCCNGATATCTACGCATTTCACCGCTACACCTGGAATTCCACTCCCCTCTCCAAGACTCTAGTCTGCCAGTTCTAAATGACCATCCCAGGTTGAGCCCGGGGCTTTCACATCTACGCTTAACAAACCGCCTGCGTGCGCTTTACGCCCAGTAATTCCGATTAACGCTCGCACCCTTCGTA
>M02308.154.ATB7U.1.1103.10890.27999.KBDT32.16S
AAGTCGTGATACCTTCAGTTTCGTCACTTAACAATAGTTTCTTGNTTGCTCCCTACACTCTTCGTCCCTCAACGTCAGTTTTTGNCAAAGAGTCGCCTTCGCTACTGATATTCCTTCATGTGTCTGCAGTCGTTACTCCTCGACATGAAATTCTACTCTTCTGCACAAAACTCTAGTATAGTAGTATTAAATGCTTTTCTAGAGTTAAGCTCTAGGATTTAACAAATAACTTACAATACAGTCTACGAACCCTTTACGCCCAATTATTCCAGATAACGCTTGCCCCTCCCGTA
>M02308.154.ATB7U.1.1109.5074.22705.KBDT32.16S
AATGTTCGCTACCCACACTNTCGCACATGAGCGTCAGTCTTNGGCCNGGGAGTCGCCTTCGCCACTGATGTTCCTCCAGATATCTACGCATTTCACCGCTACACCTGGAATTCCACTCCCCTCTCCAAGACTCTAGTCTGCCAGTTCTAAATGACCATCCCAGGTTGAGCCCGGGGCTTTCACATCTAGCTTAACAAACCGCCTGCGTGCGCTTTACGCCCAGTAATTCCGATTAACGCTCGCACCCTCCGTA
>M02308.154.ATB7U.1.2105.7527.17313.KBDT32.16S
AATGTTCGCTACCCACACTTTCGCACATGAGCGTCAGTCTTTGGCCAGGGAGTCGCCTTCGCCACTGATGTTCCTCCAGATATCTNCGCATTTCACCGCTACACCTGGAATTCCACTCCCCTCTCCAAGACTCTAGTCTGCCAGTTCTAAATGACCATCCCAGGTTGAGCCCGGGGCTTTCACATCTAGCTTAACAAACCGCCTGCGTGCGCTTTACGCCCAGTAATTCCGATTAACNCTCGCACCCTCCGTA
>M02308.154.ATB7U.1.2104.21713.17357.KBDT32.16S
AATGTTNGCTACCCACACTTTCGCACANGAGCGTCAGTCTTTGGCCAGGGANTCGCCTTCGCCACTGATGTTCCTCCTGNTATCTACGCATTTCACCGCTACACCTGGAATTCCACTCCCNTCTCCAAGACTCTAGTCTGCCAGTTCTAAATGACCATCCCAGGTTGAGCCCGGGGCTTTCACATCATAGCTTAACAAACCGCCTGCGTGCGCTTTACGCCCAGTAATTCCGATTAACGCTCGCACCCTCCGTA
>M02308.154.ATB7U.1.1110.10348.12699.KBDT32.16S
AATGTTTGCTCCCCACANTTTCGCACCTCAGCGTCAGTATCGAGCCAGTGAGCCGCCTTCGCCACTGGTGTTCCTCCGAATATCTACGAATTTCACCTCTACCACTCGGAATTCCACTCACCTCTCTCGAACTCAAGACCAGGAGTTTTGGAGGCCGTTCCGGGGTTGAGCCCCGGGATTTCACCCCCAACTTTCTGGTCCGCCTACGCGCGCTTTACGCCCAGTAATTCCGAACAACGCTAACCCCCTTCGTA
>M02308.154.ATB7U.1.2108.20643.20571.KBDT32.16S
AATGTTTGCTCCNCACACTNNCGCACCTCAGCGTCAGTATCGAGCCAGTGAGCCGCCTTCGCCACTGGTGTTCCTCCGAATATCTACGAATTTCACCTCTACACTCGGAATTCCACTCACCTCTCTCGAACTCAAGACCAGGAGTTTTGGAGGCCGTTCCGGGGTTGAGCCCCGGGATTTCACCCCCAACTTTCTGGTCCGCCTACGCGCGCTTTACGCCCAGTAATTCCGAACAACGCTCAACCCCCTCCGTA
>M02308.154.ATB7U.1.2102.28710.15139.KBDT32.16S
ACAATTTGCTACCCTAGCTTTCGTCTCTGAGTGTCAGTAATAGCCCAGTAAAGTGCCTTCGCCATCGGTGTTCTTTCCAATATCTACGCATTTCACCGCTCCACTGGAAATTCCCTTTACCCCTACTATACTCTAGTCAAGCAGTTTCGACTGCGATTTTGAAGTTGAGCCTCAAGATTTAACAGTTGACTTGCTTAACCACCTACAGACGCTTTACGCCCAGTGATTCCGGATAACACTTGCATCCTCCGTC
>M02308.154.ATB7U.1.1101.26505.15094.KBDT32.16S
ACCATTTGCTACCCTAGCTTTCGTCTCTGAGTGTCAGTAATAGCCCAGTAAAGTGCCTTCGCCATCGGTGTTCTTTCCAATATCTACGCATTTCACCGCTCCACTGGAAATTCCCTTTACCCCTACTATACTCTAGTCAAGCAGTTTCGACTGCGATTTTGAAGTTGAGCCTCAAGATTTAACAGTTGACTTGCTTAACCACCTACAGACGCTTTACGCCCAGTGATTCCGGATAACACATGCATCCTCCGTC
>M02308.154.ATB7U.1.1104.16019.27418.KBDT32.16S
ACCATTTGCTACCCTAGCTTTCGTCTCTGAGTGTCAGTAATAGCCCAGTAAAGTGCCTTCGCCATCGGTGTTCTTTCCAATATCTACGCATTTCACCGCTCCACTGGAAATTCCCTTTACCCCTACTATACTCTAGTCAAGCAGTTTCGACTGCGATTTTGAAGTTGAGCCTCAAGATTTAACAGTTGACTTGCTTAACCACCTACAGACGCTTTACGCCCAGTGATTCCGGATAACACTTGCATCCTCCGTC
>M02308.154.ATB7U.1.1107.16811.5346.KBDT32.16S
ACCATTTGCTACCCTAGCTTTCGTCTCTGAGTGTCAGTAATAGCCCAGTAAAGTGCCTTCGCCATCGGTGTTCTTTCCAATATCTACGCATTTCACCGCTCCACTGGAAATTCCCTTTACCCCTACTATACTCTAGTCAAGCAGTTTCGACTGCGATTTTGAAGTTGAGCCTCAAGATTTAACAGTTGACTTGCTTAACCACCTACAGACGCTTTACGCCCAGTGATTCCGGATAACACTTGCATCCTCCGTC
>M02308.154.ATB7U.1.2101.14964.6708.KBDT32.16S
ACCATTTGCTACCCTAGCTTTCGTCTCTGAGTGTCAGTAATAGCCCAGTAAAGTGCCTTCGCCATCGGTGTTCTTTCCAATATCTACGCATTTCACCGCTCCACTGGAAATTCCCTTTACCCCTACTATACTCTAGTCAAGCAGTTTCGACTGCGATTTTGAAGTTGAGCCTCAAGATTTAACAGTTGACTTGCTTAACCACCTACAGACGCTTTACGCCCAGTGATTCCGGATAACACTTGCATCCTCCGTC
>M02308.154.ATB7U.1.2101.7523.13231.KBDT32.16S
ACCATTTGCTACCCTAGCTTTCGTCTCTGAGTGTCAGTAATAGCCCAGTAAAGTGCCTTCGCCATCGGTGTTCTTTCCAATATCTACGCATTTCACCGCTCCACTGGAAATTCCCTTTACCCCTACTATACTCTAGTCAAGCAGTTTCGACTGCGATTTTGAAGTTGAGCCTCAAGATTTAACAGTTGACTTGCTTAACCACCTACAGACGCTTTACGCCCAGTGATTCCGGATAACACTTGCATCCTCCGTC
>M02308.154.ATB7U.1.2101.19697.23116.KBDT32.16S
ACCATTTGCTACCCTAGCTTTCGTCTCTGAGTGTCAGTAATAGCCCAGTAAAGTGCCTTCGCCATCGGTGTTCTTTCCAATATCTACGCATTTCACCGCTCCACTGGAAATTCCCTTTACCCCTACTATACTCTAGTCAAGCAGTTTCGACTGCGATTTTGAAGTTGAGCCTCAAGATTTAACAGTTGACTTGCTTAACCACCTACAGACGCTTTACGCCCAGTGATTCCGGATAACACTTGCATCCTCCGTA
>M02308.154.ATB7U.1.1106.7836.26816.KBDT32.16S
ACCATTTGCTACCCTAGCTTTCGTCTCTGAGTGTCAGTAATAGCCCAGTAAAGTGCCTTCGCCATCGGTGTTCTTTCCAATATCTACGCATTTCACCGCTCCACTGGAAATTCCCTTTACCCCTACTATACTCTAGTCAAGCAGTTTCGACTGCGATTTTGAAGTTGAGTCTCAAGATTTAACAGTTGACTTGCTTAACCACCTACAGACGCTTTACGCCCAGTGATTCCGGATAACACTTGCATCCTCCGTC
>M02308.154.ATB7U.1.2110.8459.4131.KBDT32.16S
ACCATTTGCTACCCTAGCTTTCGTCTCTGAGTGTCAGTAATAGCCCAGTAAAGTGCCTTCGCCATCGGTGTTCTTTCCAATATCTACGCATTTCACCGCTCCANTGGAAATTCCCTTTACCCCTACTATACTCTAGTCAAGCAGTTTCGACTGCGATTTTGAAGTTGAGCCTCAAGATTTAACAGTTGACTTGCTTAACCACCTACAGACGCTTTACGCCCAGTGATTCCGGATAACACTTGCANCCTCCGTC
>M02308.154.ATB7U.1.2107.17808.20679.KBDT32.16S
ACCATTTGCTACNCTAGCTTTCGTCTCTGAGTGNCAGTAATAGCCCGGTAAAGTGCCTTCGCCATNGGTGNTCTTTCCAATATCTACGCATTTCACCGCTCCACTGGAAATTTCTCCTTTACCCCTACTATACTCTAGTCAAGCAGTTTCGACTGCGATTTTGAANTTGAGCCTCAAGATTTAACAGTTGACTATGCTTATACCACCTACAGACGCTTTACGCCCAGTGATCTCCGGATAACACTTGCATCCTCCGTC
>M02308.154.ATB7U.1.1102.25937.9117.KBDT32.16S
ACCGGTTGNTCCCCACGCTNTCGCACCTCAGCGTCAATGTCGAGCCAGGAGGCCGCCTTCGCCACTGGTATTCCTCCATATATCTACGCATTTCACTGCTACACATGGAATTCTACCTCCCTCTCCCGCATTCTAGTCTTCCAGTATCGGATGCAGTTCCCAGGTTGAGCCCGGGGCTTTCACATCCGACTTAAAAAACCGCCTACGCGCGCTTTACGCCCAGTACATTCCGATTAACGCTTGCACCCTCCGTA
>M02308.154.ATB7U.1.2111.17430.25213.KBDT32.16S
ACCGTTTGCTCCCCACACTTTCGCACCTCAGCGTCAGTATCGAGCCAGTGAGCCGCCTTCGCCACTGGTGTTCCTCCGAATATCTACGGATTTCACCTCTACACTCGGAATTCCACTCACCTCTCACGAACTCAAGACCAGGAGTTTTGGAGGCCGTTCCGGGGTTGAGCCCCGGGATTTCACCCCCAACTTTCTGGTCCGCCTACGCGCGCTTTACGCCCAGTAATTCCGAACAACGCTAACCCCCTCCGTA
>M02308.154.ATB7U.1.2101.16796.8144.KBDT32.16S
ACCGTTTGCTCCCCACGCTTTCGCACCTCAGCGTCAATGTCGAGCCAGGAGGCCGCCTTCGCCACTGGTATTCCTCCATATATCTACGCATTTCACTGCTACACATGGAATTCTACCTCCCTCTCCCGCATTCTAGTCTTCCAGTATCGGATGCAGTTCCCAGGTTGAGCCCGGGGCTTTCACATCCGACTTAGAAAACCGCCTACGCGCGCTTTACGCCCAGTAATTCCGATTAACGCTTGCACCCTCCGTA
>M02308.154.ATB7U.1.1104.18364.4764.KBDT32.16S
ACCGTTTGCTCCCCACGCTTTCGCACCTCAGCGTCAATGTCGAGCCAGGNGGCCGCCTTCGCCACCGGTATTCCTCCATATATCTACGCATTTCACTGCTACACATGGAATTCTACCTCCCTCTCCCGCATTCCAGTCTTCCACGTATCGGATGCAGTTCCCAGGTTGAGCCCGGGGCTTTCACATCCGACTTAAAAAACCGCCTACGCGCGCTTTACGCCCAGTAATTCCGATTAACGCTTGCACCCTCCGTA
>M02308.154.ATB7U.1.1111.2479.18692.KBDT32.16S
ACCNTTTGCTCCCCACGCTTTCGCACCTCAGCGTCAATGTCGAGCCAGGAGGCCGCCTTCGCCACTGGTATTCCTCCATATATCTACGCATTTCACTGCTACACATGGAATTCTACCTCCCTCTCCCGCATTCTAGTCTTCCAGTATCGGATGCAGTTCCCAGGTTGAGCCCGGGGCTTTCACATCCGACTTAAAAAACCGCCTACGCGCGCTTTACGCCCAGTAATTCCGATTAACGCTTGCACCCTCCGTA
>M02308.154.ATB7U.1.2103.18753.22821.KBDT32.16S
ACCTCGACCGACCATCCCACGCCCCGCGGATCCACAACCATTTGCTACCCTAGCTTTCGTCTCTGAGTGTCAGTANTAGCCCAGTAAAGTGCCNTCGCCATCGGTGTTCTTTCCAATATCTACGCATTTCACCGCTCCACTGGAAATTCCCTTTACCCCTACTATACTCTAGTCAAGCAGTTTCGACTGCGATTTTGAAGTTGAGCCTCAAGATTTAACAGTTGACTTGCTTAACCACCTACAGACGCTTTACGCCCAGTGATTCCGGATAACGCTTGCACCCTCCGTA
>M02308.154.ATB7U.1.2111.11300.17449.KBDT32.16S
ACTATTAGCTACCCTAGCTTTCGTCTCTNAGTGTCAGTAATAGCCCAGTAAAGNGCCTTCGCCATCGGTGTTCTTTCCAATATCTACGCATTTCACCGCTCCACTGGAAATTCCCTTTACCCCTACTATACTCTAGTCAAGCANTTTCGACTGCGATTTTGAAGTTGAGCCTCAAGATTTAACAGTTGACTTGCTTAACCACCTACAGACCGCTTTACGCCCAGTGATTCCGGATAACACTTGCATCCTCCGTC
>M02308.154.ATB7U.1.1106.11075.4032.KBDT32.16S
ACTGTTCGCTACCCACACTTNCGCACNTGAGCGTCAGTCTNTGGCCAGGGAGTCGCCTTCGCCACTGATGTTCCTCCAGATATNTACGCATTTCACCGCTACACCTGGAATTCCACTCCCCTCTCCAAGACTCTAGTCTGCCAGTTCTAAATGACCATCCCAGGTTGAGCCCGGGGCTTTCACATCTAGCTTAACAAACCGCCTGCGTGCGCTTTACGCCCAGTAATTCCGATTAACGCTCGCACCCTCCGTA
>M02308.154.ATB7U.1.2101.10938.3701.KBDT32.16S
ACTGTTCGCTACCCACACTTTCGCACATGAGCGTCAGTCTTTGGCCAGGGAGTCGCCTTCGCCACTGATGTTCCTCCAGATATCTACGCATTTCACCGCTACACCTGGAATTCCACTCCCCTCTCCAAGACTCTAGTCTGCCAGTTCTAAATGACCATCCCAGGTTGAGCCCGGGGCTTTCACATCTAGCTTAACAAACCGCCTGCGTGCGCTTTACGCCCAGTAATTCCGATTAACGCTCGCACCCTCCGTA
>M02308.154.ATB7U.1.2101.21260.17964.KBDT32.16S
ACTGTTCGCTACCCACACTTTCGCACATGAGCGTCAGTCTTTGGCCAGGGAGTCGCCTTCGCCACTGATGTTCCTCCAGATATCTACGCATTTCACCGCTACACCTGGAATTCCACTCCCCTCTCCAAGACTCTAGTCTGCCAGTTCTAAATGACCATCCCAGGTTGAGCCCGGGGCTTTCACATCTAGCTTAACAAACCGCCTGCGTGCGCTTTACGCCCAGTAATTCCGATTAACGCTCGCACCCTCCGTA
>M02308.154.ATB7U.1.2101.22328.19863.KBDT32.16S
ACTGTTCGCTACCCACACTTTCGCACATGAGCGTCAGTCTTTGGCCAGGGAGTCGCCTTCGCCACTGATGTTCCTCCAGATATCTACGCATTTCACCGCTACACCTGGAATTCCACTCCCCTCTCCAAGACTCTAGTCTGCCAGTTCTAAATGACCATCCCAGGTTGAGCCCGGGGCTTTCACATCTAGCTTAACAAACCGCCTGCGTGCGCTTTACGCCCAGTAATTCCGATTAACGCTCGCACCCTCCGTA
>M02308.154.ATB7U.1.1114.7187.12918.KBDT32.16S
ACTGTTCGCTACCCACACTTTCGCACATGAGCGTNAGTCTTTGGCCAGNGAGTCGCCTTCGCCACTGATGTTCCTCCAGATATCTNCGCATTTCACCGCTACACCTGGAATTCCACTCCCCTCTCCAAGACTCTAGTCTGCCAGTTCTAAATGACCATCCCAGGTTGAGCCCGGGGCTTTCACATCTAGCTTAACAAACCGCCTGCGTGCGCTTTACGCCCAGTAATTCCGANTAACGCTCGCACCCTCCGTA
>M02308.154.ATB7U.1.2106.2075.15291.KBDT32.16S
ACTGTTCGCTACCCACACTTTNGCACATGAGNGTCAGTCTTTGGCCAGGGAGTCGCCTTCGCCACTGATGTTCCTCCAGATATCTACGAATTTCNCCTCTACACTCGGAATTCCACTCACCTCTCTCGAACTCTAGACTAGTAGTTTTGGAGGCAGTTCCGGGGTTGAGCCCCGGGATTTCACCCCCAACTTTCTAATCCGCCTACGCGCGCTTTACGCCCAGTAATTCCGAACAACGCTAACCCCCTCCGTA
>M02308.154.ATB7U.1.1101.20936.6394.KBDT32.16S
ACTGTTTGCTCCCCACACTTTCGCACCTCAGCGTCAGTATCGAGCCAGTGAGCCGCCTTCGCCACTGGTGTTCCACCGAATATCTACGAATTTCACCTCTACACTCGGAATTCCACTCACCTCTCTCGAACTCAAGACCAGGAGTTTTGGAGGCCGTTCCGGGGTTGAGCCCCGGGATTTCACCCCCAACTTTCTGGTCCGCCTACGCGCGCTTTACGCCCAGTAATTCCGAACAACGCTAACCCCCTCCGTA
>M02308.154.ATB7U.1.1112.9748.18931.KBDT32.16S
ACTGTTTGCTCCCCACACTTTCGCACCTCAGCGTCAGTATCGAGCCAGTGAGCCGCCTTCGCCACTGGTGTTCCTCCGAATATCTACGAATTTCACCTCTACACTCGGAATTCCACTCACCTCTCTCGAACTCAAGACCAGGAGTTTTGGAGGCCGTTCCGGGGTTGAGCCCCGGGATTTCACCCCCAACTTTCTGGTCCGCCTACGCGCGCTTTACGCCCAGTAATTCCGAACAACGCTAACCCCCTCCGTA
>M02308.154.ATB7U.1.2109.27433.22704.KBDT32.16S
ACTGTTTGCTCCCCACACTTTCGCACCTCAGCGTCAGTATCGAGCCAGTGAGCCGCCTTCGCCACTGGTGTTCCTCCGAATATCTACGAATTTCACCTCTACACTCGGAATTCCACTCACCTCTCTCGAACTCAAGACCAGGAGTTTTGGAGGCCGTTCCGGGGTTGAGCCCCGGGATTTCACCCCCAACTTTCTGGTCCGCCTACGCGCGCTTTACGCCCAGTAATTCCGAACAACGCTAACNCCCTCCGTA
>M02308.154.ATB7U.1.2109.27932.22073.KBDT32.16S
ACTGTTTGCTCCCCACACTTTCGCACCTCAGCGTCAGTATCGAGCCAGTGAGCCGCCTTCGCCACTGGTGTTCCTCCGAATATCTACGAATTTCACCTCTACACTCGGAATTCCACTCACCTCTCTCGAACTCTAGACTAGCAGTTTTGGAGGCAGTTCCGAGGTTGAGCCCCGGGATTTCACCCCCAACTTTCTAATCCGCCTACGCGCGCTTTACGCCCAGTAATTCCGAACAACGCTAACCCCCTCCGTA
>M02308.154.ATB7U.1.1106.8859.22031.KBDT32.16S
ACTGTTTGCTCCCCACGCTTTCGCACCTCAGCGTCAGTATCGAGCCAGTGGGCCGCCTTCGCCACTGGTGTTCCTCCGAATATCTACGAATTTCACCTCTACACTCGGAATTCCACTCACCTCTCTCGAACTCTAGACTGATAGTTTTGGAGGCCGTTCCGGGGTTGAGCCCCGGGATTTCACCCCCAACTTTCCAGTCCGCCTACGCGCGCTTTACGCCCAGTAATTCCGAACAACACTAACCCCCTCCGAA
>M02308.154.ATB7U.1.1105.21344.10310.KBDT32.16S
ACTGTTTGCTCCNCACACTTTCGCACCTCAGCGTCAGTATCGAGCCAGTGAGCCGCCTTCGCCACTGGTGTTCCTCCGAATATCNACGAATTTCACCTCTACACTCGGAATTCCACTCACCTCTCTCGAACTCTAGACTAGTAGTTTTGGAGGCAGTTCCGGGGTTGAGCCCCGGGATTTCACCCCCAACTTTCTAATCCGCCTACGCGCGCTTTACGCCCAGTAATTCCGAACAACGCTAACCCCCTCCGTA
>M02308.154.ATB7U.1.2108.18998.25285.KBDT32.16S
CACATTTGCTACCCTAGCTTTCGTCTCTGAGTGTCAGTAATAGCCCAGTAAAGTGCCTTCGCCATCGGTGTTCTTTCCAATATCTACGCATTTCGCCGCTCCACTGGAAATTCCCTTTACCCCTACTATACTCTAGTCAAGCAGTTTCGACTGCGATTTTGAAGTTGAGCCTCAAGATTTAACAGTTGACTTGCTTAACCACCTACAGACGCTTTACGCCCAGTGATTCCGGATAACACTTGCATCCTCCGTC
>M02308.154.ATB7U.1.2109.26627.14724.KBDT32.16S
CACCTTCGATCCCCATACTTTCGTTCCTGATTAATGAAAACATCCTTGTGAACTGCTTTCGCAGTAGTTCGTCTTCGGTAAATCTATGAATTTCACCTCTTACAACTGAATACTAATACCCTCAACAGTACTTATTCATCATTACATTAATTCTCATACTAACAAAATAGTACCGAGGTCCTATCTTATTATTCCATGCTAATATATTCAACNGCATAAGCCTGCTTTGAACACTCTAATTTTCNCACAGTAAACGATGAGCGGCTATCTCCTCGATAACTTAATACCAAGAAGCACCACTCAAGGACGAGGCAAGAGGATTAAATACCCACCAAAGGTCGGACTAATCCCTTGCCTCGGAAATGCAACTACGAGCTTTTTAACTGCAGCAACTTTAATATACGCTATTGGAGCTGGAA
>M02308.154.ATB7U.1.1101.22791.4961.KBDT32.16S
CAGGTTTGNTCCCCACACTTTCGCACCTCAGCGTCAGTATCGAGCCNGTGAGCCGCCTTCGCCACTGGTGTTCCTCCGAATATCTACGAATTTCACCTCTACACTCGGAATTCCACTCTCCTCTCTCGAACTCAAGACCAGGAGTTTTGGAGGCCGTTCCGGGGTTGAGCCCCGGGATTTCACCCCCAACTTTCTGGTCCGCCTACGCGCGCTTTACGCCCAGTAATTCCGAACAACGCTAACCCCCTCCGTA
>M02308.154.ATB7U.1.2112.5340.17171.KBDT32.16S
CANNCTCGCTACCAAACTTTCGCCATGAGCGTCAGTCNTTGGCCGGNAGTNGCCTTCNCCACTAATGNTCCTNCNTATATCTNCGNATTTCNTCNCTACTNCCTGAAATTCCACTNCCCTCTCCANNNCTCTANTCTGCNAGTTCTAAATGNCCATCCCAGGTTGAGCCCGGGGCTTTCACATCTACGCTTAACACAACNGCCTGCGTGCGCTTTACGCCCAGTAATTCCGATTAACGCTCGCACCCNCCGTA
>M02308.154.ATB7U.1.1106.13361.20741.KBDT32.16S
CATCTACGATCCCCATACTTTCGTTCTTGATTAATGAAAACATCCTGGGTAAATGCTTTCGCAGTAGTTGGTCTTCCTTAAATCTACGAATTCCACCACTGAACACTGACTACGAATACCCCCAAATGTCGCTATTACTCATTCCCTTAGTTCTCACACCACCAAAATAGTACCGAGGTCCTATCTTATTATTCCATGCTAATATATTCAACGNCATAAGCCTGCTTCGAACACTCTAATTTTCTCACAGTAAACGATTAGCGGCTATCTCCTCGATAACTTAATACCAAGAAGCACCACTCAAGGACGAGGCAAGAGGATTAAATACCCACCAAAGGTCGGACTAATCCCTTGCCTCGGAAATGCAACTACGAGCTTTTTAACTGCAGCAACTTTAATATACGCTATTGGAGCTGGAA
>M02308.154.ATB7U.1.2105.11677.11497.KBDT32.16S
CATCTTCGATCCCCATACTTTCGTTCTTGATTAATGAAAACATCCTTGGTAAATGCTTTCGCAGAAGTTCGTCTTCCGTAAATCTAAGAATTTCACCTCTGACAACTGAATACGAATACCCCCAACTGTCCCTATTCATCATTACCTTGGTTCTCAAACCAACAAAATAGTACCGAGGTCCTATCTTATTATTCCATGCTAATATATTCAACGGCATAAGCCTGCTTTGAACACTCTAATTTTCTCACAGTAAACGATGAGCGGCTATCTCCTCGATAACTTAATACCAAGAAGCACCACTCAAGGACGAGGCAAGAGGATTAAATACCCACCAAAGGTCGGACTAATCCCTTGCCTCGGAAATGCAACTACGAGCTTTTTAACTGCAGCAACTTTAATATACGCTATTGGAGCTGGAA
>M02308.154.ATB7U.1.2113.12675.4948.KBDT32.16S
CATCTTCGATCCCCATACTTTCGTTCTTGATTAATGAAAACATCCTTGGTAAATGCTTTCGCAGTAGTTCGTCTTCCGTAAATCTAAGAATTTCACCTCCGACAACTGAATACGAATACCCCCAACTGTCCCTATTCATCATTACCTTGGTTCTCAAACCAACAAAATAGTACCGAGGTCCTATCTTATTATTCCATGCTAATATATTCAACGGCATAAGCCTGCTTTGAACACTCTAATTTTCTCACAGTAAACGATGAGCGGCTATCTCCTCGATAACTTAATACCAAGAAGCACCACTCAAGGACGAGGCAAGAGGATTAAATACCCACCAAAGGTCGGACTAATCCCTTGCCTCGGAAATGCAACTACGAGCTTTTTAACTGCAGCAACTTTAATATACGCTATTGGAGCTGGAA
>M02308.154.ATB7U.1.2106.23596.22446.KBDT32.16S
CATCTTCGATCCCCATACTTTCGTTCTTGATTAATGAAAACATCCTTGGTAAATGCTTTCGCAGTAGTTCGTCTTCCGTAAATCTAAGAATTTCACCTCTGACAACTGAATACGAATACCCCCAACTGTCCCTAATCATCATTACCTTGGTTCTCAAACCAACAAAATAGTACCGAGGTCCTATCTTATTATTCCATGCTAATATATTCAACGGCATAAGCCTGCTTTGAACACTCTAATTTTCTCACAGTAAACGATGAGCGGCTATCTCCTCGATAACTTAATACCAAGAAGCACCACTCAAGGACGAGGCAAGAGGATTAAATACCCACCAAAGGTCGGACTAATCCCTTGCCTCGGAAATGCAACTACGAGCTTTTTAACTGCAGCAACTTTAATATACGCTATTGGAGCCGGAA
>M02308.154.ATB7U.1.1110.21529.10310.KBDT32.16S
CATCTTCGATCCCCATACTTTCGTTCTTGATTAATGAAAACATCCTTGGTAAATGCTTTCGCAGTAGTTCGTCTTCCGTAAATCTAAGAATTTCACCTCTGACAACTGAATACGAATACCCCCAACTGTCCCTATTCATCACTACCTTGGTTCTCAAACCAACAAAATAGTACCGAGGTCCTATCTTATTATTCCATGCTAATATATTCAACGGCATAAGCCTGCTTTGAACACTCTAATTTTCTCACAGTAAACGATGAGCGGCTATCTCCTCGATAACTTAATACCAAGAAGCACCACTCAAGGACGAGGCAAGAGGATTAAATACCCACCAAAGGTCGGACTAATCCCTTGCCTCGGAAATGCAACTACGAGCTTTTTAACTGCAGCAACTTTAATATACGCTATTGGAGCCGGAA
>M02308.154.ATB7U.1.1111.9085.6289.KBDT32.16S
CATCTTCGATCCCCATACTTTCGTTCTTGATTAATGAAAACATCCTTGGTAAATGCTTTCGCAGTAGTTCGTCTTCCGTAAATCTAAGAATTTCACCTCTGACAACTGAATACGAATACCCCCAACTGTCCCTATTCATCATTACCTTAGTTCTCAAACCAACAAAATAGTACCGAGGTCCTATCTTATTATTCCATGCTAATATATTCAACGGCATAAGCCTGCTTTGAACACTCTAATTTTCTCACAGTAAACGATGAGCGGCTATCTCCTCGATAACTTAATACCAAGAAGCACCACTCAAGGACGAGGCAAGAGGATTAAATACCCACCAAAGGTCGGACTAATCCCTTGCCTCGGAAATGCAACTACGAGCTTTTTGACTGCAGCAACTTTAATATACGCTATTGGAGCTGGAA
>M02308.154.ATB7U.1.1104.24070.20209.KBDT32.16S
CATCTTCGATCCCCATACTTTCGTTCTTGATTAATGAAAACATCCTTGGTAAATGCTTTCGCAGTAGTTCGTCTTCCGTAAATCTAAGAATTTCACCTCTGACAACTGAATACGAATACCCCCAACTGTCCCTATTCATCATTACCTTGGTTCTCAAACCAACAAAATAGTACCGAGGTCCTATCTTATTATTCCATGCTAATATATTCAACGGCATAAGCCTGCTTTGAACACTCTAATTTTCTCACAGTAAACGATGAGCGGCTATCTCCTCGATAACTTAATACCAAGAAGCACCACTCAAGGACGAGGCAAGAGGATTAAATACCCACCAAAGGTCGGACTAATCCCTTGCCTCGGAAATGCAACTACGAGCTTTTTAACTGCAGTAACTTTAATATACGCTATTGGAGCTGGAA
>M02308.154.ATB7U.1.1105.11343.8256.KBDT32.16S
CATCTTCGATCCCCATACTTTCGTTCTTGATTAATGAAAACATCCTTGGTAAATGCTTTCGCAGTAGTTCGTCTTCCGTAAATCTAAGAATTTCACCTCTGACAACTGAATACGAATACCCCCAACTGTCCCTATTCATCATTACCTTGGTTCTCAAACCAACAAAATAGTACCGAGGTCCTATCTTATTATTCCATGCTAATATATTCAACGGCATAAGCCTGCTTTGAACACTCTAATTTTCTCACAGTAAACGATGAGCGGCTATCTCCTCGATAACTTAATACCAAGAAGCACCACTCAAGGACGAGGCAAGAGGATTAAATACCCACCAAAGGTCGGACTAATCCCTTGCCTCGGAAATGCAACTACGAGCTTTTTAACTGCAGCAACTTTAATATACGCTATTGGAGCTGGAA
>M02308.154.ATB7U.1.1105.10819.19326.KBDT32.16S
CATCTTCGATCCCCATACTTTCGTTCTTGATTAATGAAAACATCCTTGGTAAATGCTTTCGCAGTAGTTCGTCTTCCGTAAATCTAAGAATTTCACCTCTGACAACTGAATACGAATACCCCCAACTGTCCCTATTCATCATTACCTTGGTTCTCAAACCAACAAAATAGTACCGAGGTCCTATCTTATTATTCCATGCTAATATATTCAACGGCATAAGCCTGCTTTGAACACTCTAATTTTCTCACAGTAAACGATGAGCGGCTATCTCCTCGATAACTTAATACCAAGAAGCACCACTCAAGGACGAGGCAAGAGGATTAAATACCCACCAAAGGTCGGACTAATCCCTTGCCTCGGAAATGCAACTACGAGCTTTTTAACTGCAGCAACTTTAATATACGCTATTGGAGCTGGAA
>M02308.154.ATB7U.1.2102.8962.12994.KBDT32.16S
CATCTTCGATCCCCATACTTTCGTTCTTGATTAATGAAAACATCCTTGGTAAATGCTTTCGCAGTAGTTCGTCTTCCGTAAATCTAAGAATTTCACCTCTGACAACTGAATACGAATACCCCCAACTGTCCCTATTCATCATTACCTTGGTTCTCAAACCAACAAAATAGTACCGAGGTCCTATCTTATTATTCCATGCTAATATATTCAACGGCATAAGCCTGCTTTGAACACTCTAATTTTCTCACAGTAAACGATGAGCGGCTATCTCCTCGATAACTTAATACCAAGAAGCACCACTCAAGGACGAGGCAAGAGGATTAAATACCCACCAAAGGTCGGACTAATCCCTTGCCTCGGAAATGCAACTACGAGCTTTTTAACTGCAGCAACTTTAATATACGCTATTGGAGCTGGAA
>M02308.154.ATB7U.1.2104.22471.6780.KBDT32.16S
CATCTTCGATCCCCATACTTTCGTTCTTGATTAATGAAAACATCCTTGGTAAATGCTTTCGCAGTAGTTCGTCTTCCGTAAATCTAAGAATTTCACCTCTGACAACTGAATACGAATACCCCCAACTGTCCCTATTCATCATTACCTTGGTTCTCAAACCAACAAAATAGTACCGAGGTCCTATCTTATTATTCCATGCTAATATATTCAACGGCATAAGCCTGCTTTGAACACTCTAATTTTCTCACAGTAAACGATGAGCGGCTATCTCCTCGATAACTTAATACCAAGAAGCACCACTTAAGGACGAGGCAAGAGGATTAAATACCCACCAAAGGTCGGACTAATCCCTTGCCTCGGAAATGCAACTACGAGCTTTTTAACTGCAGCAACTTTAATATACGCTATTGGAGCTGGAA
>M02308.154.ATB7U.1.2106.7361.14290.KBDT32.16S
CATCTTCGATCCCCATACTTTCGTTCTTGATTAATGAAAACATCCTTGGTAAATGCTTTCGCAGTAGTTCGTCTTCCGTAAATCTAAGAATTTCACCTCTGACAACTGAATACGAATACCCCCAACTGTCCCTATTCATCATTACCTTGGTTCTCAAACCAACAAAATAGTACCGAGGTCCTATCTTATTATTCCATGCTAATATATTCAACGGCATAAGCCTGCTTTGAACACTCTAATTTTCTCACAGTAAACGATGAGCGGCTATCTCCTCGATAACTTAATACCAAGAAGCACCACTCAAGGACGAGGCAAGAGGATTAAATACCCACCAAAGGTCGGACTAATCCCTTGCCTCGGAAATACAACTACGAGCTTTTTAACTGCAGCAACTTTAATATACGCTATTGGAGCTGGAA
>M02308.154.ATB7U.1.2107.18768.17216.KBDT32.16S
CATCTTCGATCCCCATACTTTCGTTCTTGATTAATGAAAACATCCTTGGTAAATGCTTTCGCAGTAGTTCGTCTTCCGTAAATCTAAGAATTTCACCTCTGACAACTGAATACGAATACCCCCAACTGTCCCTATTCATCATTACCTTGGTTCTCAAACCAACAAAATAGTACCGAGGTCCTATCTTATTATTCCATGCTAATATATTCAACGGCATAAGCCTGCTTTGAACACTCTAATTTTCTCACAGTAAACGATGAGCGGCTATCTCCTCGATAACTTAATACCAAGAAGCACCACTCAAGGACGAGGCAAGAGGATTAAATACCCACCAAAGGTCGGACTAATCCCTTGCCTCGGAAATGCAACTACGAGCTTTTTAACTGCAGCAACTCTAATGTACGCTATTGGAGCTGGAA
>M02308.154.ATB7U.1.2108.11667.5851.KBDT32.16S
CATCTTCGATCCCCATACTTTCGTTCTTGATTAATGAAAACATCCTTGGTAAATGCTTTCGCAGTAGTTCGTCTTCCGTAAATCTAAGAATTTCACCTCTGACAACTGAATACGAATACCCCCAACTGTCCCTATTCATCATTACCTTGGTTCTCAAACCAACAAAATAGTACCGAGGTCCTATCTTATTATTCCATGCTAATATATTCAACGGCATAAGCCTGCTTTGAACACTCTAATTTTCTCACAGTAAACGATGAGCGGCTATCTCCTCGATAACTTAATACCAAGAAGCACCACTCAAGGACGAGGCAAGAGGATTAAATACCCACCAAAGGTCGGACTAATCCCTTGCCTCGGAAATGCAACTACGAGCTTTTTAACTGCAGCAACTTTAATATACGCTATTGGAGCTGGAA
>M02308.154.ATB7U.1.2114.20737.11429.KBDT32.16S
CATCTTCGATCCCCATACTTTCGTTCTTGATTAATGAAAACATCCTTGGTAAATGCTTTCGCAGTAGTTCGTCTTCCGTAAATCTAAGAATTTCACCTCTGACAACTGAATACGAATACCCCCAACTGTCCCTATTCATCATTACCTTGGTTCTCAAACCAACAAAATAGTACCGAGGTCCTATCTTATTATTCCATGCTAATATATTCAACGGCATAAGCCTGCTTTGAACACTCTAATTTTCTCACAGTAAACGATGAGCGGCTATCTCCTCGATAACTTAATACCAAGAAGCACCACTCAAGGTCGAGGCAAGAGGATTAAATACCCACCAAAGGTCGGACTAATCCCTTGCCTCGGAAATGCAACTACGAGCTTTTTAACTGCAGCAACTTTAATATACGCTATTGGAGCTGGAA
>M02308.154.ATB7U.1.2105.21172.10833.KBDT32.16S
CATCTTCGATCCCCATACTTTCGTTCTTGATTAATGAAAACATCCTTGGTAAATGCTTTCGCAGTAGTTCGTCTTCCGTAAATCTAAGAATTTCACCTCTGACAACTGAATACGAATACCCCCAACTGTCCCTATTCATCATTACCTTGGTTCTCAAACCAACAAAATAGTACCGAGGTCCTATCTTATTATTCCATGCTAATATATTCAACGGCATAAGCCTNCTTTGAACACTCTAATTTTCTCACAGTAAACGATGAGCGGCTATCTCCTCGATAACTTAATACCAAGAAGCACCACTCAAGGACGAGGCAAGAGGATTAAATACCCACCAAAGGTCGGACTAATCCCTTGCCTCGGAAATGCAACTACGAGCCTTTTAACTGCAGCAACTTTAATATACGCTATTGGAGCTGGAA
>M02308.154.ATB7U.1.2101.11879.15229.KBDT32.16S
CATCTTCGATCCCCATACTTTCGTTCTTGATTAATGAAAACATCCTTGGTAAATGCTTTCGCAGTAGTTCGTCTTCCGTAAATCTAAGAATTTCACCTCTGACAACTGAATACGAATACCCCCAACTGTCCCTATTCATCATTACCTTGGTTCTCAAACCAACAAAATAGTACCGAGGTCCTATCTTATTATTCTATGCTAATATATTCAACGGCATAAGCCTGCTTTGAACACTCTAATTTTCTCACAGTAAACGATGAGCGGCTATCTCCTCGATAACTTAATACCAAGAAGCACCACTCAAGGACGAGGCAAGAGGATTAAATACCCACCAAAGGTCGGACTAATCCCTTGCCTCGGAAATGCAACTACGAGCTTTTTAACTGAAGCAACTTTAATATACGCTATTGGAGCTGGAA
>M02308.154.ATB7U.1.1108.4336.13698.KBDT32.16S
CATCTTCGATCCCCATACTTTCGTTCTTGATTAATGAAAACATCCTTGGTAAATGCTTTCGCAGTAGTTCGTCTTCCGTAAGTCTAAGAATTTCACCTCTGACAACTGAATACGAATACCCCCAACTGTCCCTATTCATCATTACCTTGGTTCTCAAACCAACAAAATAGTACCGAGGTCCTATCTTATTATTCCATGCTAATATATTCAACGGCATAAGCCTGCTTTGAACACTCTAATTTTCTCACAGTAAACGATGAGCGGCTATCTCCTCGATAACTTAATACCAAGAAGCACCACTCAAGGACGAGGCAAGAGGATTAAATACCCACCAAAGGTCGGACTAATCCCTTGCCTCGGAAATGCAACTACGAGCTTCTTAACTGCAGCAACTTTAATATACGCTATTGGAGCTGGAA
>M02308.154.ATB7U.1.1107.5025.20228.KBDT32.16S
CATCTTCGATCCCCATACTTTCGTTCTTGATTAATGAAAACATCCTTGGTACATGCTTTCGCAGTAGTTCGTCTTCCGTAAATCTAAGAATTTCACCTCTGACAACTGAATACGAATACCCCCAACTGTCCCTATTCATCATTACCTTGGTTCTCAAACCAACAAAATAGTACCGAGGTCCTATCTTATTATTCCATGCTAATATATTCAACGGCATAAGCCTGCTTTGAACACTCTAATTTTCTCACAGTAAACGATGAGCGGCTATCTCCTCGATAACTAAATACCAAGAAGCACCACTCAAGGACGAGGCAAGAGGATTAAATACCCACCAAAGGTCGGACTAATCCCTTGCCTCGGAAATGCAACTACGATCTTTTTAACTGCAGCAACTTTAATATACGCTATTGGAGCTGGAA
>M02308.154.ATB7U.1.1101.15730.15126.KBDT32.16S
CATCTTCGATCCCCATACTTTCGTTCTTGATTAATGAAAACATCCTTGTTAAATGCTTTCGCAGTAGTTCGTCTTCCGTAAATCTAAGAATTTCACCTCTGACAACTGAATACGAATACCCCCAACTGTCCCTATTCATCATTACCTTGGTTCTCAAACCAACAAAATAGTACCGAGGTCCTATCTTATTATTCCATGCTAATATATTCAACGGCATAAGCCTGCTTTGAACACTCTAATTTTCTCACAGTAAACGATGAGCGGCTATCTCCTCGATAACTTAATACCAAGAAGCACCACTCAAGGACGAGGCAAGAGGATTAAATACCCACCAAAGGTCGGACTAATCCCTTGCCTCGGAAATGCAACTACGAGCTTTTTAACTGCAGCAACTTTAATATACGCTATTGGAGCTGGAA
>M02308.154.ATB7U.1.1102.14953.27615.KBDT32.16S
CATCTTCGATCCCCATACTTTCGTTCTTGATTAATGAAAACCTCCTTGGTAAATGCTTTCGCAGTAGTTCGTCTTCCGTAAATCTAAGAATTTCACCTCTGACAACTGAATACGAATACCACCAACTGTCCCTATTCATCATTACCTTGGTTCTCAAACCAACAAAATAGTACCGAGGTCCTATCTTATTATTCCATGCTAATATATTCAACGGCATAAGCCTGCTTTGAACACTCTAATTTTCTCACAGTAAACGATGAGCGGCTATCTCCTCGATAACTTAATACCAAGAAGCACCACTCAAGGACGAGGCAAGAGGATTAAATACACACCAAAGGTCGGACTAATCCCTTGCCTCGGAAATGCAACTACGAGCTTTTTAACGGCAGCAACTTTAATATACGCTATTGGAGCTGGAA
>M02308.154.ATB7U.1.1112.15619.11052.KBDT32.16S
CATCTTCGATCCCCATACTTTCGTTCTTGATTAATGAAAACCTCCTTGGTAAATGCTTTCGCAGTAGTTCGTCTTCCGTAAATCTAAGAATTTCACCTCTGACAACTGAATACGAATACCCCCAACTGTCCCTATTCATCATTACCTTGGTTCTCAAACCAACAAAATAGTACCGAGGTCCTATCTTATTATTCCATGCTAATATATTCAACGGCATAAGCCTGCTTTGAACACTCTAATTTTCTCACAGTAAACGATGAGCGGCTATCTCCTCGATAACTTAATACCAAGAAGCACCACTCAAGGACGAGGCAAGAGGATTAAATACCCACCAAGGGTCGGACTAATCCCTTGCCTCGGAAATGCAACTACGAGCTTTTTAACTGCAGCAACTTTAATATACGCTATTGGAGCTGGAA
>M02308.154.ATB7U.1.2101.11546.25307.KBDT32.16S
CATCTTCGATCCCCATACTTTCGTTCTTGATTAATGAAAACCTCCTTGGTAAATGCTTTCGCAGTAGTTCGTCTTCCGTAAATCTAAGAATTTCACCTCTGACAACTGAATACGAATACCCCCAACTGTCCCTATTCATCATTACCTTGGTTCTCAAACCAACAAAATAGTACCGAGGTCCTATCTTATTATTCCATGCTAATATATTCAACGGCATAAGCCTGCTTTGAACACTCTAATTTTCTCACAGTAAACGATGAGCGGCTATCTCCTCAATAACTTAATACCAAGAAGCACCACTGAAGGACGAGGCAAGAGGATTAAATACCCACCAAAGGTCGGACTAATCCCTTGCCTCGGAAATGCAACTACGAGCTTTTTAACTGCAGCAACTTTAATATACGCTATTGGAGCTGGAA
>M02308.154.ATB7U.1.2107.18392.22143.KBDT32.16S
CATCTTCGATCCCCATACTTTCGTTCTTGATTAATGAAAACCTCCTTGGTAAATGCTTTCGCAGTAGTTCGTCTTCCGTAAATCTAAGAATTTCACCTCTGACAACTGAATACGAATACCCCCAACTGTCCCTATTCATCATTACCTTGGTTCTCAAACCAACAAAATAGTACCGAGGTCCTATCTTATTATTCCATGCTAATATATTCAACGGCATAAGCCTGCTTTGAACACTCTAATTTTCTCACAGTAAACGATGAGCGGCTATCTCCTCGATAACTTAATACCAAGAAGCACCACTCAAGGACGAGGCAAGAGGATTAAATACCCACCAAAGGTCGGACTAATCCCTTGCCTCGGAAATGCAACTACGAGCTTTTTAACTGCAGCAACTTTAATATACGCTATTGGGGCTGGAA
>M02308.154.ATB7U.1.2102.16246.29022.KBDT32.16S
CATCTTCGATCCCCATACTTTCGTTCTTGATTACTGAAAACATCCTTGGTAAATGCTTTCGCAGTAGTTCGTCTTCCGTAAATCTAAGAATTTCACCTCTGACAACTGAATACGAATACCCCCAACTGTCCCTATTCATCATTACCTTGGTTCTCAAACCAACAAAATAGTACCGAGGTCCTATCTTATTATTCCATGCTAATATAATCAACGGCATAAGCCTGCTTTGAACACTCTAATTTTCTCACAGTAAACGATGAGCGGCTATCTCCTCGATAACTTAATACCAAGAAGCACCACTCAAGGACGAGGCAAGAGGATTAAATACCCACCAAAGGTCGGACTAATCCCTTGCCTCGGAAATGCAACTACGAGCTTTTTAACTGCAGCAACTTTAATATACGCTATTGGAGCTGGAA
>M02308.154.ATB7U.1.1112.16828.27110.KBDT32.16S
CATCTTCGATCCCCATACTTTCGTTCTTGATTACTGAAAACATCCTTGGTAAATGCTTTCGCAGTAGTTCGTCTTCCGTAAATCTAAGAATTTCACCTCTGACAACTGAATACGAATACCCCCAACTGTCCCTATTCATCATTACCTTGGTTCTCAAACCAACAAAATAGTACCGAGGTCCTATCTTATTATTCCATGCTAATATATTCAACGGCATAAGCCTGCTTTGAACACTCTAATTTTCTCACAGTAAACGATGAGCGGCTATCTCCTCGATAACTTAATACCAAGAAGCACCACTCAAGGACGAGGCAAGAGGATTAAATACCCACCAAAGGTCGGACTAATCCCTTGCCTCGGAAATGCAACTACGAGCTTTTTAACTGCAGCAACTTTAATATACGCTATTGGAGCTGGAA
>M02308.154.ATB7U.1.2114.13993.27618.KBDT32.16S
CATCTTCGATCCCCATACTTTCGTTCTTGATTACTGAAAACCTCCTTGGTAAATGCTTTCGCAGTAGTTCGTCTTCCGTAAATCTAAGAATTTCACCTCTTACAACTGAATACTAATACCCCCAACTGTCCCTATTCATCATTACCTTGGTTCTCAAACCAACAAAATAGTACCGAGGTCCTATCTTATTATTCCATGCTAATATATTCAACGGCATAAGCCTGCTTTGAACACTCTAATTTTCTCACAGTAAACGATGAGCGGCTATCTCCTCGATAACTTAATACCAAGAAGCACCACTCAAGGACGAGGCAAGAGGATTAAATACCCACCAAAGGTCGGACTAATCCCTTGCCTCGGAAATGCAACTACGAGCTTTTTAACTGCAGCAACTTTAATATACGCTATTGGAGCTGGAA
>M02308.154.ATB7U.1.1107.12445.10734.KBDT32.16S
CATCTTCGATCCCCATACTTTCGTTCTTTATTAATGAAAACATCCTTGGTAAATGCTTTCGCAGTAGTTCGTCTTCCGTAAATCTAAGAATTTCACCTCTGACAACTGAATACGAATACCCCCAACTGTCCCTATTCATCATTACCTTGGTTCTCAAACCAACAAAATAGTACCGAGGTCCTATCTTATTATTCCATGCTAATATATTCAACGGCATAAGCCTGCTTTGAACACTCTAATTTTCTCACAGTAAACGATGAGCGGCTATCTCCTCGATAACTTAATACCAAGAAGCACCACTCAAGGACGAGGCAAGAGGATTAAATACCCACCAAAGGTCGGACTAATCCCTTGCCTCGGAAATGCAACTACGAGCTTTTTAACTGCAGCAACTTTAATATACGCTATTGGAGCTGGAA
>M02308.154.ATB7U.1.2104.17305.13763.KBDT32.16S
CATGTGCGCTACCCACACTTTCGCACANGAGCGTCAGTCTTTGGCCAGGGAGNCGCCTTCGCCACTGATGTTCCTCAGATATCTACGCATTTCACCGCTACACCTGGAATTCCNCTCCCCTCTCCAAGACTCTAGTCTGCCAGTTCTAAATGACCATCCCAGGTTGAGCCCGGGGCTTTCACATCTAGCTTAACAAACCGCCTGCGTGCGCTTTGCGCCCAGTAATTCCGATTAACGCTCGCACCCTCCGTA
>M02308.154.ATB7U.1.1101.17055.8261.KBDT32.16S
CATGTTCGCTACCCACACTTTCGCACATGAGCGTCAGTCTTTGGCCAGGGAGTCGCCTTCGCCACTGATGTTCCTCCAGATATCTACGCATTTCACCGCTACACCTGGAATTCCACTCCCCTCTCCAAGACTCTAGTCTGCCAGTTCTAAATGACCATCCCAGGTTGAGCCCGGGGCTTTCACATCTAGCTTAACAAACCGCCTGCGTGCGCTTTACGCCCAGTAATTCCGATTAACGCTCGCACCCTCCGTA
>M02308.154.ATB7U.1.2102.28544.16269.KBDT32.16S
CATGTTCGCTCCCCTCGCTTTCGCNCCTCAGCGTCAGTNTCTGCCCAGCNACCCGCCTTCGCCTCCGATGTTCCTNCTGATATCTACGCATTNCACCGCTACACCAGNAATTCCGCTTNCCTCTTCAGNACTCCAGTCAGAATGGTTTTCCNGGNCCTTCCCCAGTTGAGCNGGGGNCTTTCACCNAGAACTTCTCNAGCCGNCTGCGCGCCCTTTACGCCCAGTAATTCCGAACAACGCTCGCCCCCCCCGTA
>M02308.154.ATB7U.1.1101.20818.14668.KBDT32.16S
CATGTTTGCTCCCCACACTTTCGCACCTCAGCGTCAGTATCGAGCCAGTGAGCCGCCTTCGCCACTGGTGTTCCTCCGAATATCTACGAATTTCACCTCTACACTCGGAATTCCACTCACCTCTCTCGAACTCTAGACTAGCAGTTTTGGAGGCAGTTCCGAGGTTGAGCCCCGGGATTTCACCCCCAACTTTCTAATCCGCCTACGCGCGCTTTACGCCCAGTAATTCCGAACAACGCTAACCCCCTCCGTA
>M02308.154.ATB7U.1.2108.22041.11431.KBDT32.16S
CATGTTTGCTCCNCACACTNTCGCACCTCAGCGNCAGTATCGAGCCAGTGAGCCGCCTTCGCCACTGGTGTTCCTCCGAATATCTACGAATTTCACCTCTACACTCGGAATTCCACTCACCTCTCTCGAACTCTAGACTAGTAGTTTTGGAGGCAGTTCCGGGGTTGAGCCCCGGGATTTCACCCCCAANTTTCTAATCCGCCTACGCGCGCTTTACGCCCAGTAATTCCGAACAACGCTAACCCCNTCCGTA
>M02308.154.ATB7U.1.1101.4237.8182.KBDT32.16S
CCAATTTGCTACCCTAGCTTTCGTCTCTGAGTGTCAGTAATAGCCCAGTAAAGTGCCTTCGCCATCGGTGTTCTTTCCAATATCTACGCATTTCACCGCTCCACTGGAAATTCCCTTTACCCCTACTATACTCTAGTCAAGCAGTTTCGACTGCGATTTTGAAGTTGAGCCTCAAGATTTAACAGTTGACTCGCTTAACCACCTACAGACGCTTTACGCCCAGTGATTCCGGATAACACTTGCATCCTCCGTC
>M02308.154.ATB7U.1.1101.11675.13101.KBDT32.16S
CCAATTTGCTACCCTAGCTTTCGTCTCTGAGTGTCAGTAATAGCCCAGTAAAGTGCCTTCGCCATCGGTGTTCTTTCCAATATCTACGCATTTCACCGCTCCACTGGAAATTCCCTTTACCCCTACTATACTCTAGTCAAGCAGTTTCGACTGCGATTTTGAAGTTGAGCCTCAAGATTTAACAGTTGACTTGCTTAACCACCTACAGACGCTTTACGCCCAGTGATTCCGGATAACACTTGCATCCTCCGTC
>M02308.154.ATB7U.1.2106.26900.6971.KBDT32.16S
CCAATTTGCTACCCTAGCTTTCGTCTCTGAGTGTCAGTAATAGCCCAGTAAAGTGCCTTCGCCATNGGTGTTNTTTCNAATATCTACGCATTTCACCGNTCNACTGGAAATTNCCTTTACCNCTACTATACTCTAGTCAAGCAGTTTCGACTGCGATTTTGAAGTTGAGCCTCAAGATTTAACAGTTGACTTGCTTAACCACNTACAGACGCTTTACGCCNAGTGATTCCGGATAACACTTGCATCCTCCGTC
>M02308.154.ATB7U.1.1103.14808.5296.KBDT32.16S
CCAATTTGCTACNCTAGCTTTCGTCTCTGAGTGTCAGTAATAGCCCAGTAAAGTGCCTTCGCCATCGGTGTTCTTTCCAATATCTACGCATTTCACCGCTCCACTGGAAATCCCCTTTACCCCTACTATACTCTAGTCAAGCAGTTTCGACTGCGATTTTGAAGTTGAGCCTCAAGATTTAACAGTTGACTTGCTTAACCACCTACAGACGCTTTACGCCCAGTGATTCCGGATAACACTTGCATCCTCCGTC
>M02308.154.ATB7U.1.2110.2555.13445.KBDT32.16S
CCAGTTCGCTACCCACACTTTCGCACNTGAGCGTCAGTNTTTGGCCAGGGAGTCGCCTTCGCCACTGATGTTCCTCCAGATATCTACGCATTTCACCGCTACACCTGGAATTCCACTCCCCTCTCCAAGACTCTAGTCTGCCAGTTCTAAATGACCATCCCAGGTTGAGCCCGGGGCTTTCACATCTAGCTTAACAAACCGCCTGCGTGCGCTTTACGCCCAGTAATTTCGAACAACGCTAACCCCCTCCGTA
>M02308.154.ATB7U.1.2112.27906.21151.KBDT32.16S
CCAGTTTGCTCCCCACGCTTTCGCACCTCAGCGTCAATGTCGAGCCAGGAGGCCGCCTCTGCCACTGGTNTTCCTCCATATATCTACGCATTTCACTGCTACACATGGAATTCTACCTCCCTCTCCCGCATTCTAGTCTTCCAGTATCGGATGCAGTTCCCAGGTTGAGCCCGGGGCTTTCACATCCGACTTAAAAAACCGCCTACGCGCGCTTTACGCCCAGAAATTCCGATTAACGCTTGCACCCTCCGTA
>M02308.154.ATB7U.1.1105.21612.11898.KBDT32.16S
CCAGTTTGCTCCCCACGCTTTCGCACCTCAGCGTCAGTATCGAGCCAGTGAGCCGCCTTCGCCACTGGTGTTCCTCCGAATATCTACGAATTTCACCTCTACACTCGGAATTCCACTCACCTCTCTCGAACTCAAGACTGGGAGTTTTGGAGGCCGTTCCGGGGTTGAGCCCCGGGATTTCACCCCCAACTTTCCAATCCGCCTACGCGCGCTTTACGCCCAGTAATTCCGAACAACGCTAACCCCCTCCGTA
>M02308.154.ATB7U.1.1104.18352.10981.KBDT32.16S
CCCACTTGCTACCCTAGCTTTCGTCTCTGAGTGTCAGTAATAGCCCAGTAAAGTGCCTTCGCCATCGGTGTTCTTTCCAATATCTACGCATTTCACCGCTCCACTGGAAATTCCCTTTACCCCTACTATACTCTAGTCAAGCAGTTTCGACTGCGATTTTGAAGTTGAGCCTCAAGATTTAACAGTTGACTTGCTTAACCACCTACAGACGCTTTACGCCCAGTGATTCCGGATAACACTTGCATCCTCCGTC
>M02308.154.ATB7U.1.1111.4988.14599.KBDT32.16S
CCCACTTGCTACCCTAGCTTTCGTCTCTGAGTGTCAGTAATAGCCCAGTAAAGTGCCTTCGCCATCGGTGTTCTTTCCAATATCTACGCATTTCACCGCTCCACTGGAAATTCCCTTTACCCCTACTATACTCTAGTCAAGCAGTTTCGACTGCGATTTTGAAGTTGAGCCTCAAGATTTAACAGTTGACTTGCTTAACCACCTACGGACGCTTTACGCCCAGTGATTCCGGATAACACTTGCATCCTCCGTA
>M02308.154.ATB7U.1.1101.12630.4839.KBDT32.16S
CCCACTTGCTACCCTAGCTTTCGTCTCTGAGTGTCAGTAATAGTCCAGTAAAGTGCCTTCGCCATCGGTGTTCTCTCCAATATCTACGCATTTCACCGCTCCACTGGAAATTCCCTTTACCCCTACTATACTCTAGTCAAGCAGTTTCGACTGCGATTTTGAAGTTGAGCCTCAAGATTTAACAGTTGACTTGCTTAACCACCTACAGACGCTTTACGCCCAGTGATTCCGGATAACACTTGCATCCTCCGTC
>M02308.154.ATB7U.1.2113.10038.3028.KBDT32.16S
CCCANTTGCTACCCTNGCTTTCGTCNNTGAGTGTCAGTAATATCCCAGTAAAGNGCCTTCGCCATCGGTGTTCTTTCCAATATCTACGCATTTCACCGCTACACTGGNAATTCCCTTTACCCCTACTATACTCTAGTCAANCAGTTTCNANTGCGATTTTGAAGTTAAGCNCCANGNTTTAACAGCNGACTTGCNTAACCGCCTACANACGCTTTACGCCCAGTNATTCCGGATAACNCTTGCANCCTCCGTA
>M02308.154.ATB7U.1.1102.23621.3791.KBDT32.16S
CCCATCTGCTACCCTAGCTTTCGTCTCTGAGTGTCAGTAATAGCCCAGTAAAGTGCCTTCGCCATCGGTGTTCTTTCCAATATCTACGCATTTCACCGCTCCACTGGAAATTCCCTTTACCCCTACTATACTCTAGTCAAGCAGTTTCGACTGCGATTTTGAAGTTGAGCCTCAAGATTTAACAGTTGACTTGCTTAACCACCTACAGACGCTTTACGCCCAGTGATTCCGGATAACACTTGCATCCTCCGTC
>M02308.154.ATB7U.1.2114.23717.3899.KBDT32.16S
CCCATCTGCTACCCTAGCTTTCGTCTCTGAGTGTCAGTAATAGCCCAGTAAAGTGCCTTCGCCATCGGTGTTCTTTCCAATATCTACGCATTTCACCGCTCCACTGGAAATTCCCTTTACCCCTACTATACTCTAGTCAAGCAGTTTCGACTGCGATTTTGAAGTTGAGCCTCAAGATTTAACAGTTGACTTGCTTAACCACCTACAGACGCTTTACGCCCAGTGATTCCGGATAACACTTGCATCCTCCGTC
>M02308.154.ATB7U.1.2105.25995.13578.KBDT32.16S
CCCATTCGCTACCCTAGCTCTCGTCTCTGAGTGTCAGTAATAGCCCAGTAAAGTGCCTTCGCCATCGGTGTTCTTTCCAATATCTACGCATTTCACCGCTCCACTGGAAATTCCCTTTACCCCTACTATACTCTAGTCAAGCAGTTTCGACTGCGATTTTGAAGTTGAGCCTCAAGATTTAACAGTTGACTTGCTTAACCACCTACAGACGCTTTACGCCCAGTGATTCCGGATAACGCTTGCATCCTCCGTC
>M02308.154.ATB7U.1.1101.24199.19405.KBDT32.16S
CCCATTCGCTACCCTAGCTTTCGTCTCTGAGTGTCAGTAATAGCCCAGTAAAGTGCCTTCGCCATCGGTGTTCTTTCCAATATCTACGCATTTCACCGCTCCACTGGAAATTCCCTTTACCCCTACTATACTCTAGTCAAGCAGTTTCGACTGCGATTTTGAAGTTGAGCCTCAAGATTTAACAGTTGACTTGCTTAACCACCTACAGACGCTTTACGCCCAGTGATTCCGGATAACACTTGCATCCTCCGTC
>M02308.154.ATB7U.1.2109.24596.12209.KBDT32.16S
CCCATTCGCTACCCTAGCTTTCGTCTCTGAGTGTCAGTAATAGCCCAGTAAAGTGCCTTCGCCATCGGTGTTCTTTCCAATATCTACGCATTTCACCGCTCCACTGGAAATTCCCTTTACCCCTACTATACTCTAGTCAAGCAGTTTCGACTGCGATTTTGAAGTTGAGCCTCAAGATTTAACAGTTGACTTGCTTAACCACCTACAGACGCTTTACGCCCAGTGATTCCGGATAACACTTGCATCCTCCGTC
>M02308.154.ATB7U.1.2103.27249.14166.KBDT32.16S
CCCATTTACTACCCTAGCTTTCGTCTCTGAGTGTCAGTAATAGCCCAGTAAAGTGCCTTCGCCATCGTTGTTCTTTCCAATATCTACGCATTTCACCGCTCCACTGGAAATTCCCTTTACCCCTACTATACTCTAGTCAAGCAGTTTCGACTGCGATTTTGAAGTTGAGCCTCAAGATTTAACAGTTGACTTGCTTAACCACCTACAGACGCTTTACGCCCAGTGATTCCGGATAACACTTGCATCCTCCGTA
>M02308.154.ATB7U.1.1106.20795.18834.KBDT32.16S
CCCATTTGCCACCCTAGCTTTCGTCTCTGAGTGTCAGTAATAGCCCAGTAAAGTGCCTTCGCCATCGGTGTTCTTTCCAATATCTACGCATTTCACCGCTCCACTGGAAATTCCCTTACCCCTACTATACTCTAGTCAAGCAGTTTCGACTGCGATTTTGAAGTTGAGCCTCAAGATTTAACAGTTGACTTGCTTAACCACCTACAGACGCTTTACGCCCAGTGATTCCGGATAACACTTGCATCCTCCGTC
>M02308.154.ATB7U.1.2108.9513.5181.KBDT32.16S
CCCATTTGCCACCCTAGCTTTCGTCTCTGAGTGTCAGTAATAGCCCAGTAAAGTGCCTTCGCCATCGGTGTTCTTTCCAATATCTACGCATTTCACCGCTCCACTGGAAATTCCCTTTACCCCTACTATACTCTAGTCAAGCAGTTTCGACTGCGATTTTGAAGTTGAGCCTCAAGATTTAACAGTTGACTTGCTTAACCACCTACAGACGCTTTACGCCCAGTGATTCCGGATAACACTTGCATCCTCCGTC
>M02308.154.ATB7U.1.2108.8989.19367.KBDT32.16S
CCCATTTGCCACCCTAGCTTTCGTCTCTGAGTGTCAGTAATAGCCCAGTAAAGTGCCTTCGCCATCGGTGTTCTTTCCAATATCTACGCATTTCACCGCTCCACTGGAAATTCCCTTTACCCCTACTATACTCTAGTCAAGCAGTTTCGGCTGCGATTTTGAAGTTGAGCCTCAAGATTTAACAGTTGACTTGCTTAACCACCTACAGACGCTTTACGCCCAGTGATTCCGGATAACACTTGCATCCTCCGTC
>M02308.154.ATB7U.1.2107.15335.28276.KBDT32.16S
CCCATTTGCCACCCTAGCTTTCGTCTCTGAGTGTCAGTAATAGCCCAGTAAAGTGCCTTCGCCATNGGTGTTCTTTCCAATATCTACGCATTTCACCGCTCCACTGGAAATTCCCTTTACCCCTACTATACTCTAGTCAATCAGTTTCGACTGCGATTTTGAAGTTGAGCCTCAAGATTTAACAGTTGACTTGCTTAACCACCTACAGACGCTTTACGCCCAGTGATTCCGGATAACACTTGCATCCTCCGTC
>M02308.154.ATB7U.1.2104.23684.22196.KBDT32.16S
CCCATTTGCNACCCTAGCTTTCGTCTCTGAGTGTCAGTAATAGCCCAGTAAAGTGCCTTCGCCATCGGTGTTCTTTCCAATATCTACGCATTTCACCGCTCCACTGGAAATTCCCTTTACCCCTACTATACTCTAGTCAAGCAGTTTCGACTGCGATTTTGAAGTTGAGCCTCAAGATTTAACAGTTGACTTGCTTAACCACCTACAGACGCTTTACGCCCAGTGATTCCGGATAACACTTGCATCCTCCGTC
>M02308.154.ATB7U.1.1101.14344.20736.KBDT32.16S
CCCATTTGCNACNCTAGCTTTCGTCTCTGGGTGTCAGTAATAGCCCAGTAAAGTGCCTTCGCCATCGGTGTTCTTTCCAATATCTACGCATTTCACCGCTCCACTGGAAATTCCCTTTACCCCTACTATACTCTAGTCAAGCAGTTTCGACTGCGATTTTGAAGTTGAGCCTCAAGATTTAACAGTTGACTTGCTTAACCACCTACAGACGCTTTACGCCCAGTGATTCCGGATAACACTTGCATCCTCCGTC
>M02308.154.ATB7U.1.2106.2287.12413.KBDT32.16S
CCCATTTGCTACCCCAGCTTTCGTCTCTGAGTGTCAGTAATAGCCCAGTAAAGTGCCTTCGCCATCGGTGTTCTTTCCAATATCTACGCATTTCACCGCTCCACTGGAAATTCCCTTTACCCCTACTATACTCTAGTCAAGCAGTTTCGACTGCGATTTTGAAGTTGAGCCTCAAGATTTAACAGTTGACTTGCTTAACCACCTACAGACGCTTTACGCCCAGTGATTCCGGATAACACTTGCATCCTCCGTC
>M02308.154.ATB7U.1.2106.17360.5540.KBDT32.16S
CCCATTTGCTACCCCTAGCTTTCGTCTCTGAGTGTCAGTAATAGCCCAGTAAAGTGCCTTCGCCATCGGTGTTCTTTCCAATATCTACGCATTTCACCGCTCCACTGGAAATTCCCTTTACCCCTACTATACTCTAGTCAAGCAGTTTCGACTGCGATTTTGAGGTTGAGCCTCAAGATTTAACAGTTGACTTGCTTAACCACCTACAGACGCTTTACGCCCAGTGATTCCGGATAACACTTGCATCCTCCGTC
>M02308.154.ATB7U.1.2107.22427.19784.KBDT32.16S
CCCATTTGCTACCCCTAGCTTTCGTCTCTGAGTGTCAGTAATGGCCCAGTAAAGTGCCTTCGCCATCGGTGTTCTTTCCAATATCTACGCATTTCACCGCTCCACTGGAAATTCCCTTTACCCCTACTATACTCTAGTCAAGCAGTTTCGACTGCGATTTTGAAGTTGAGCCTCAAGATTTAACAGTTGACTTGCTTAACCACCTACAGACGCTTTACGCCCAGTGATTCCGGATAACACTTGCATCCTCCGTC
>M02308.154.ATB7U.1.2112.17398.17371.KBDT32.16S
CCCATTTGCTACCCTAACTTTCGTCTCTGAGTGTCAGTAATAGCCCAGTAAAGTGCCTTCGCCATCGGTGTTCTTTCCAATATCTACGCATTTCACCGCTCCACTGGAAATTCCCTTTACCCCTACTATACTCTAGTCAAGCAGTTTCGACTGCGATTTTGAAGTTGAGCCTCAAGATTTAACAGTTGACTTGCTTAACCACCTACAGACGCTTTACGCCCAGTGATTCCGGATAACACTTGCTTCCTCCGTC
>M02308.154.ATB7U.1.1113.12434.3114.KBDT32.16S
CCCATTTGCTACCCTAGCCTTCGTCTCTGAGTGTCAGTAATAGCCCAGCAAAGTGCCTTCGCCATCGGTGTTCTTTCCAATATCTACGCATTTCACCGCTCCACTGGAAATTCCCTTTACCCCTACTATACTCTAGTCAAGCAGTTTCGACTGCGATTTTGAAGTTGAGCCTCAAGATTTAACAGTTGACTTGCTTAACCACCTACAGACGCTTNACGCCCAGTGATTCCGGATAACACTTGCATCCTCCGTC
>M02308.154.ATB7U.1.2112.26767.19773.KBDT32.16S
CCCATTTGCTACCCTAGCCTTCGTCTCTGAGTGTCAGTAATAGCCCAGTAAAGTGCCTTCGCCATCGGTGTTCTTCCCAATATCTACGCATTTCACCGCTCCACTGGAAATTCCCTTTACCCCTACTATACTCTAGTCAAGCAGTTTCGACTGCGATTTTGAAGTTGAGCCTCAAGATTTAACAGTTGACTTGCTTAACCACCTACAGACGCTTTACGCCCAGTGATTCCGGATAACACTTGCATCCTCCGTC
>M02308.154.ATB7U.1.1110.26040.17554.KBDT32.16S
CCCATTTGCTACCCTAGCCTTCGTCTCTGAGTGTCAGTAATAGCCCAGTAAAGTGCCTTCGCCATCGGTGTTCTTTCCAATATCTACGCATTTCACCGCTCCACTGGAAATTCCCTTTACCCCTACTATACTCTAGTCAAGCAGTTTCGACTGCGATTTTGAAGTTGAGCCTCAAGATTTAACAGTTGACTTGCTTAACCACCTACAGACGCTTTACGCCCAGTGATTCCGGATAACACTTGCATCCTCCGTC
>M02308.154.ATB7U.1.1112.3926.10255.KBDT32.16S
CCCATTTGCTACCCTAGCCTTCGTCTCTGAGTGTCAGTAATAGCCCAGTAAAGTGCCTTCGCCATCGGTGTTCTTTCCAATATCTACGCATTTCACCGCTCCACTGGAAATTCCCTTTACCCCTACTATACTCTAGTCAAGCAGTTTCGACTGCGATTTTGAAGTTGAGCCTCAAGATTTAACAGTTGACTTGCTTAACCACCTACAGACGCTTTACGCCCAGTGATTCCGGATAACACTTGCATCCTCCGTC
>M02308.154.ATB7U.1.2101.5683.20776.KBDT32.16S
CCCATTTGCTACCCTAGCCTTCGTCTCTGAGTGTCAGTAATAGCCCAGTAAAGTGCCTTCGCCATCGGTGTTCTTTCCAATATCTACGCATTTCACCGCTCCACTGGAAATTCCCTTTACCCCTACTATACTCTAGTCAAGCAGTTTCGACTGCGATTTTGAAGTTGAGCCTCAAGATTTAACAGTTGACTTGCTTAACCACCTACAGACGCTTTACGCCCAGTGATTCCGGATAACACTTGCATCCTCCGTC
>M02308.154.ATB7U.1.2102.5400.13627.KBDT32.16S
CCCATTTGCTACCCTAGCCTTCGTCTCTGAGTGTCAGTAATAGCCCAGTAAAGTGCCTTCGCCATCGGTGTTCTTTCCAATATCTACGCATTTCACCGCTCCACTGGAAATTCCCTTTACCCCTACTATACTCTAGTCAAGCAGTTTCGACTGCGATTTTGAAGTTGAGCCTCAAGATTTAACAGTTGACTTGCTTAACCACCTACAGACGCTTTACGCCCAGTGATTCCGGATAACACTTGCATCCTCCGTC
>M02308.154.ATB7U.1.2106.9888.27276.KBDT32.16S
CCCATTTGCTACCCTAGCCTTCGTCTCTGAGTGTCAGTAATAGCCCAGTAAAGTGCCTTCGCCATCGGTGTTCTTTCCATTATCTACGCATTTCACCGCTCCACTGGAAATTCCCTTTACCCCTACTATACTCTAGTCAAGCAGTTTCGACTGCGATTTTGAAGTTGAGCCTCAAGATTTAACAGTTGACTTGCTTAACCACCTACAGACGCTTTACGCCCAGTGATTCCGGATAACACTTGCATCCTCCGTC
>M02308.154.ATB7U.1.1107.15014.3758.KBDT32.16S
CCCATTTGCTACCCTAGCCTTCGTCTCTGAGTGTCAGTAATAGCCCAGTAGAGTGCCTTCGCCATCGGTGTTCTTTCCAATATCTACGCATTTCACCGCTCCACTGGAAATTCCCTTTACCCCTACTATACTCTAGTCAAGCAGTTTCGACTGCGATTTTGAAGTTGAGCCTCAAGATTTAACAGTTGACTTGCTTAACCACCTACAGACGCTTTACGCCCAGTGATTCCGGATAACACTTGCATCCTCCGTC
>M02308.154.ATB7U.1.2112.13702.26282.KBDT32.16S
CCCATTTGCTACCCTAGCTCTCGTCTCTGAGTGTCAGTAATAGCCCAGTAAAGTGCCTTCGCCATCGGTGTTCTTTCCAATATCTACGCATTTCACCGCTCCACTGGAAATTCACTTTACCCCTACTATACTCTAGTCAAGCAGTTTCGACTGCGATTTTGAAGTTGAGCCTCAAGATTTAACAGTTGACTTGCTTAACCACCTACAGACGCTTTACGCCCAGTGATTCCGGATAACACTTGCATCCTCCGTC
>M02308.154.ATB7U.1.1107.15920.6225.KBDT32.16S
CCCATTTGCTACCCTAGCTCTCGTCTCTGAGTGTCAGTAATAGCCCAGTAAAGTGCCTTCGCCATCGGTGTTCTTTCCAATATCTACGCATTTCACCGCTCCACTGGAAATTCCCTTTACCCCTACTATACTCTAGTCAAGCAGTTTCGACTGCGATTTTGAAGTTGAGCCTCAAGATTTAACAGTTGACTTGCTTAACCACCTACAGACGCTTTACGCCCAGTGATTCCGGATAACACTTGCATCCTCCGTC
>M02308.154.ATB7U.1.1112.9784.4701.KBDT32.16S
CCCATTTGCTACCCTAGCTCTCGTCTCTGAGTGTCAGTAATAGCCCAGTAAAGTGCCTTCGCCATCGGTGTTCTTTCCAATATCTACGCATTTCACCGCTCCACTGGAAATTCCCTTTACCCCTACTATACTCTAGTCAAGCAGTTTCGACTGCGATTTTGAAGTTGAGCCTCAAGATTTAACAGTTGACTTGCTTAACCACCTACAGACGCTTTACGCCCAGTGATTCCGGATAACACTTGCATCCTCCGTC
>M02308.154.ATB7U.1.2111.13256.4446.KBDT32.16S
CCCATTTGCTACCCTAGCTCTCGTCTCTGAGTGTCAGTAATAGCCCAGTAAAGTGCCTTCGCCATCGGTGTTCTTTCCAATATCTACGCATTTCACCGCTCCACTGGAAATTCCCTTTACCCCTACTATACTCTAGTCAAGCAGTTTCGACTGCGATTTTGAAGTTGAGCCTCAAGATTTAACAGTTGACTTGCTTAACCACCTACAGACGCTTTACGCCCAGTGATTCCGGATAACACTTGCATCCTCCGTC
>M02308.154.ATB7U.1.1105.17814.13013.KBDT32.16S
CCCATTTGCTACCCTAGCTTCCGTCTCTGAGTGTCAGTAATAGCCCAGTAAAGTGCCTTCGCCATCGGTGTTCTTTCCAATATCTACGCATTTCACCGCTCCACTGGAAATTCCCTTTACCCCTACTATACTCTAGTCAAGCAGTTTCGACTGCGATTTTGAAGTTGAGCCTCAAGATTTAACAGTTGACTTGCTTAACCACCTACAGACGCTTTACGCCCAGTGATTCCGGATAACACTTGCATCCTCCGTC
>M02308.154.ATB7U.1.2114.11399.23858.KBDT32.16S
CCCATTTGCTACCCTAGCTTCCGTCTCTGAGTGTCAGTAATAGCCCAGTAAAGTGCCTTCGCCATCGGTGTTCTTTCCAATATCTACGCATTTCACCGCTCCACTGGAAATTCCCTTTACCCCTACTATACTCTAGTCAAGCAGTTTCGACTGCGATTTTGAAGTTGAGCCTCAAGATTTAACAGTTGACTTGCTTAACCACCTACAGACGCTTTACGCCCAGTGATTCCGGATAACACTTGCATCCTCCGTC
>M02308.154.ATB7U.1.2108.27935.16236.KBDT32.16S
CCCATTTGCTACCCTAGCTTCCGTCTCTGAGTGTCAGTAATAGCCCAGTAAAGTGCCTTCGCCATCGGTGTTCTTTCCAATATCTACGCATTTCACCGCTCCACTGGAAATTCCCTTTACCCCTACTATACTCTAGTCAAGTAGTTTCGACTGCGATTTTGAAGTTGAGCCTCAAGATTTAACAGTTGACTTGCTTAACCACCTACAGACGCTTTACGCCCAGTGATTCCGGATAACACTTGCATCCTCCGTC
>M02308.154.ATB7U.1.2110.3395.11028.KBDT32.16S
CCCATTTGCTACCCTAGCTTCGTCTCTGAGTGTCAGTAATAGCCCAGTAAAGTGCCTTCGCCATCGGTGTTCTTTCCAATATCTACGCATTTCACCGCTCCACTGGAAATTCCCTTTACCCCTACTATACTCTAGTCAAGCAGTTTCGACTGCGATTTTGAAGTTGAGCCTCAAGATTTAACAGTTGACTTGCTTAACCACCTACAGACGCTTTACGCCCAGTGATTCCGGATAACACTTGCATCCTCCGTC
>M02308.154.ATB7U.1.1102.13349.7788.KBDT32.16S
CCCATTTGCTACCCTAGCTTTCATCTCTGAGTGTCAGTAATAGCCCAGTAAAGTGCCTTCCCCATCGGTGTTCTTTCCAATATCTACGCATTTCACCGCTCCACTGGAAATTCCCTTTACCCCTACTATACTCTAGTCAAGCAGTTTCGACTGCGATTTTGAAGTTGAGCCTCAAGATTTAACAGTTGACTTGCTTAACCACCTACAGACGCTTTACGCCCAGTGATTCCGGATAACACTTGCATCCTCCGTC
>M02308.154.ATB7U.1.1103.18415.3076.KBDT32.16S
CCCATTTGCTACCCTAGCTTTCATCTCTGAGTGTCAGTAATAGCCCAGTAAAGTGCCTTCGCCATCGGTGTTCTTTCCAATATCTACGCATTTCACCGCTCCACTGGAAATTCCCTTTACCCCTACTATACTCTAGTCAAGCAGTTTCGACTGCGATTTTGAAGTTGAGCCTCAAGATTTAACAGTTGACTTGCTTAACCACCTACAGACGCTTTACGCCCAGTGATTCCGGATAACACTTGCATCCTCCGTC
>M02308.154.ATB7U.1.1104.6858.21593.KBDT32.16S
CCCATTTGCTACCCTAGCTTTCATCTCTGAGTGTCAGTAATAGCCCAGTAAAGTGCCTTCGCCATCGGTGTTCTTTCCAATATCTACGCATTTCACCGCTCCACTGGAAATTCCCTTTACCCCTACTATACTCTAGTCAAGCAGTTTCGACTGCGATTTTGAAGTTGAGCCTCAAGATTTAACAGTTGACTTGCTTAACCACCTACAGACGCTTTACGCCCAGTGATTCCGGATAACACTTGCATCCTCCGTC
>M02308.154.ATB7U.1.1113.8037.18340.KBDT32.16S
CCCATTTGCTACCCTAGCTTTCATCTCTGAGTGTCAGTAATAGCCCAGTAAAGTGCCTTCGCCATCGGTGTTCTTTCCAATATCTACGCATTTCACCGCTCCACTGGAAATTCCCTTTACCCCTACTATACTCTAGTCAAGCAGTTTCGACTGCGATTTTGAAGTTGAGCCTCAAGATTTAACAGTTGACTTGCTTAACCACCTACAGACGCTTTATGCCCAGTGATTCCGGATAACACTTGCATCCTCCGTC
>M02308.154.ATB7U.1.1114.12219.22874.KBDT32.16S
CCCATTTGCTACCCTAGCTTTCATCTCTGAGTGTCAGTAATAGCCCAGTAAAGTGCCTTCGCCATCGGTGTTCTTTCCAATATCTACGCATTTCACCGCTCCACTGGAAATTCCCTTTACCCCTACTATACTCTAGTCAAGCAGTTTCGACTGCGATTTTGAAGTTGAGCCTCAAGATTTAACAGTTGTCTTGCTTAACCACCTACAGACGCTTTACGCCCAGTGATTCCGGATAACACTTGCATCCTCCGTC
>M02308.154.ATB7U.1.1101.7471.8063.KBDT32.16S
CCCATTTGCTACCCTAGCTTTCGCACATGAGCGTCAGTCTTTGGCCAGGGAGTCGCCTTCGCCACTGATGTTCCTCCAGATATCTACGCATTTCACCGCTACACCTGGAATTCCACTCCCCTCTCCAAGACTCTAGTCTGCCAGTTCTAAATGACCATCCCAGGTTGAGCCCGGGGCTTTCACATCTAGCTTAACAAACCGCCTGCGTGCGCTTTACGCCCAGTAATTCCGATTAACGCTCGCACCCTCCGTA
>M02308.154.ATB7U.1.1106.7874.16623.KBDT32.16S
CCCATTTGCTACCCTAGCTTTCGCACCTCAGCGTCAATGTCGAGCCAGGAGGCCGCCTTCGCCACTGGTATTCCTCCATATATCTACGCATTTCACTGCTACACATGGAATTCTACCTCCCTCTCCCGCATTCTAGTCTTCCAGTATCGGATGCAGTTCCCAGGTTGAGCCCGGGGCTTTCACATCCGACTTAAAAAACCGCCTACGCGCGCTTTACGCCCAGTAATTCCGATTAACGCTTGCACCCTCCGTA
>M02308.154.ATB7U.1.2114.23694.15700.KBDT32.16S
CCCATTTGCTACCCTAGCTTTCGCACCTCAGCGTCAGTATCGAGCCAGTGAGCCGCCTTCGCCACTGGTGTTCCTCCGAATATCTACGAATTTCACCTCTACACTCGGAATTCCACTCACCTCTCTCGAACTCTAGACTAGTAGTTTTGGAGGCAGTTCCGGGGTTGAGCCCCGGGATTTCACCCCCAACTTTCTAATCCGCCTACGCGCGCTTTACGCCCAGTAATTCCGAACAACGCTAACCCCCTCCGTA
>M02308.154.ATB7U.1.1114.14958.12804.KBDT32.16S
CCCATTTGCTACCCTAGCTTTCGCACNTGAGCGTCAGTCTTTGGCCAGGGAGTCGCCTTCGCCACTGATGTTCCTCCAGATATCTACGCATTTCACCGCTACACCTGGAATTCCACTCCCCTCTCCAAGACTCTAGTCTGCCAGTTCTAAATGACCATCCCAGGTTGAGCCCGGGGCTTTCACATCTAGCTTAACAAACCGCCTGCGTGCGCTTTACGCCCAGTAATTCCGATTAACGCTCGCACCCTCCGTA
>M02308.154.ATB7U.1.2109.5613.6840.KBDT32.16S
CCCATTTGCTACCCTAGCTTTCGCCTCTGAGTGTCAGTAATAGCCCAGTAAAGTGCCTTCGCCATCGGTGTTCTTTCCAATATCTACGCATTTCACCGCTCCACTGGAAATTCCCTTTACCCCTACTATACTCTAGTCAAGCAGTTTCGACTGCGATTTTGAAGTTGAGCCTCAAGATTTAACAGTTGACTTGCTTAACCACCTACAGACGCTTTACGCCCAGTGATTCCGAATAACACTTGCATCCTCCGTC
>M02308.154.ATB7U.1.2106.24051.15993.KBDT32.16S
CCCATTTGCTACCCTAGCTTTCGGCTCTGAGTGTCAGTAATAGCCCAGTAAAGTGCCTTCGCCATCGGTGTTCTTTCCAATATCTACGCATTTCACCGCTCCACTGGAAATTCCCTTTACCCCTACTATACTCTAGTCAAGCAGTTTCGACTGCGATTTTGAAGTTGAGCCTCAAGATTTAACTGTTGACTTGCTTAACCACCTACAGACGCTTTACGCCCAGTGATTCCGGATAACACTTGCATCCTCCGTC
>M02308.154.ATB7U.1.2105.4496.15349.KBDT32.16S
CCCATTTGCTACCCTAGCTTTCGNCTCTGAGTGTCAGTAATAGCCCAGTAAAGTGCCTTCGCCATCGGTGTTCTTTCCAATATCTACGCATTTCACCGCTCCACTGGAAATTCCCTTTACCCCTACTATACTCTAGTCAAGCAGTTTCGACTGTGATTTTGAAGTTGAGCCTCAAGGATTTAACAGTTGACTTGCTTAACCACCTACAGACGCTTTACGCCCAGTGATTCCGGATAACACTTGCATCCTCCGTC
>M02308.154.ATB7U.1.2105.25927.24629.KBDT32.16S
CCCATTTGCTACCCTAGCTTTCGTACCTCAGCGTCAATGTCGAGCCAGGAGGCCGCCTTCGCCACTGGTATTCCTCCATATATCTACGCATTTCACTGCTACACATGGAATTCTACCTCCCTCTCCCGCATTCTAGTCTTCCAGTATCGGATGCAGTTCCCAGGTTGAGCCCGGGGCTTTCACATCCGACTTAAAAAACCGCCCACGCGCGCTTTACGCCCAGTAATTCCGATTAACCCTTGCAACCTCCGTA
>M02308.154.ATB7U.1.2103.24599.14720.KBDT32.16S
CCCATTTGCTACCCTAGCTTTCGTCCCTAAGTGTCAGTAATAGCCCAGTAAAGTGCCTTCGCCATCGGTGTTCTTTCCAATATCTACGCATTTCACCGCTCCACTGGAAATTCCCTTTACCCCTACTATACTCTAGTCAAGCAGTTCCGACTGCGATTTTGAAGTTGAGCCTCAAGATTTAACAGTTGACTTGCTTAACCACCTACAGACGCTTTACGCCCAGTGATTCCGGATAACACTTGCATCCTCCGTC
>M02308.154.ATB7U.1.2111.27635.8743.KBDT32.16S
CCCATTTGCTACCCTAGCTTTCGTCCCTGAGTGCCAGTAATAGCCCAGTAAAGTGCCTTCGCCATCGGTGTTCTTTCCAATATCTACGCATTTCACCGCTCCACTGGAAATTCCCTTTACCCCTACTATACCCTAGTCAAGCAGTTTCGACTGCGATTTTGAAGTTGAGCCTCAAGATTTAACAGTTGACCTGCTTAACCACCTACAGACGCTTTACGCCCAGTGATTCCGGATAACACTTGCATCCTCCGTC
>M02308.154.ATB7U.1.1114.23575.5786.KBDT32.16S
CCCATTTGCTACCCTAGCTTTCGTCCCTGAGTGTCAGTAATAGCCCAGTAAAGTGCCTTCGCCACTGGTGTTCCTCCGAATATCTACGAATTTCACCTCTACACTCGGAATTCCACTCACCTCTCTCGAACTCAAGACCAGGAGTTTTGGAGGCCGTTCCGGGGTTGAGCCCCGGGATTTCACCCCCAACTTTCTGGTCCGCCTACGCGCGCTTTACGCCCAGTAATTCCGAACAACGCTAACCCCCTCCGTA
>M02308.154.ATB7U.1.2112.12535.16097.KBDT32.16S
CCCATTTGCTACCCTAGCTTTCGTCCCTGAGTGTCAGTAATAGCCCAGTAAAGTGCCTTCGCCATCGGTGCTCTTTCCAATATCTACGCATTTCACCGCTCCACCGGAAATTCCCTTTACCCCTACTATACTCTAGTCAAGCAGTTTCGACTGCGATTTTGAAGTTGAGCCTCAAGATTTAACAGTTGACTTGCTTAACCACCTACAGACGCTTTACGCCCAGTGATTCCGGATAACACTTGCATCCTCCGTC
>M02308.154.ATB7U.1.1113.12118.3643.KBDT32.16S
CCCATTTGCTACCCTAGCTTTCGTCNCTGAGTGTCAGTAATAGCCCAGTAAAGTGCCTTCGCCATCGGTGTTCTTTCCAATATCTACGCATTTCACCGCTACACCTGGAATTCCACTCCCCTCTCCAAGACTCTAGTCTGCCAGTTCTAAATGACCATCCCAGGTTGAGCCCGGGGCTTTCACATCTAGCTTAACAAACCGCCTGCGTGCGCTTTACGCCCAGTAATTCCGATTAACGCTCGCACCCTCCGTA
>M02308.154.ATB7U.1.1105.14702.26697.KBDT32.16S
CCCATTTGCTACCCTAGCTTTCGTCNCTGAGTGTCAGTAATAGCCCAGTAAAGTGCCTTCGCCATCGGTGTTCTTTCCAATATCTACGCATTTCACCGCTCCACTGGAAATTCCCTTTACCCCTACTATACTCTAGTCAAGCAGTTTCGACTGCGATTTTGAAGTTGAGCCTCAAGATTTAACAGTTGACTTGCTTAACCACCTACAGACGCTTTACGCCCAGTGATTCCGGATAACACTTGCATCCNCCGTC
>M02308.154.ATB7U.1.1113.24468.14468.KBDT32.16S
CCCATTTGCTACCCTAGCTTTCGTCNCTGAGTGTCAGTAATAGCCCAGTAAAGTGCCTTCGCCATCGGTGTTCTTTCCAATATCTACGCATTTCACCGCTCCACTGGAAATTCCCTTTACCCCTACTATACTCTAGTCAAGCAGTTTCGACTGCGATTTTGAAGTTGAGCCTCAAGATTTAACAGTTGACTTGCTTAACCACCTACAGACGCTTTACGCCCAGTGATTCCGGATAACACTTGCATCCCCCGTC
>M02308.154.ATB7U.1.1114.28063.12817.KBDT32.16S
CCCATTTGCTACCCTAGCTTTCGTCNCTGAGTGTCAGTAATAGCCCAGTAAANTGCCTTCGCCATCGGTGTTCTTTCCAATATCTACGCATTTCACCGCTCCACTGGAAATTCCCTTTACCCCTACTATACTCTAGTCAAGCAGTTTCGACTGCGATTTTGAAGTTGAGCCTCAAGATTTAACAGTTGACTTGCTTAACCACCTACAGACGCTTTACGCCCAGTGATTCCGGATAACACTTGCATCCTCCGTC
>M02308.154.ATB7U.1.1107.9346.23727.KBDT32.16S
CCCATTTGCTACCCTAGCTTTCGTCTCCGAGTGTCAGTAATAGCCCAGTAAAGTGCCTTCGCCATCGGTGTTCTTTCCAATATCTACGCATTTCACCGCTCCACTGGAAATTCCCTTTACCCCTACTATACTCTAGTCAAGCAGTTTCGACTGCGATTTTGAAGTTGAGCCTCAAGATTTAACAGTTGACTTGCTTAACCACCTACAGACGCTTTACGCCCAGTGATTCCGGATAACACTTGCATCCTCCGTA
>M02308.154.ATB7U.1.1112.18940.16191.KBDT32.16S
CCCATTTGCTACCCTAGCTTTCGTCTCCGAGTGTCAGTAATAGCCCAGTAAAGTGCCTTCGCCATCGGTGTTCTTTCCAATATCTACGCATTTCACCGCTCCACTGGAAATTCCCTTTACCCCTACTATACTCTAGTCAAGCAGTTTCGACTGCGATTTTGAAGTTGAGCCTCAAGATTTAACAGTTGACTTGCTTAACCACCTACAGACGCTTTACGCCCAGTGATTCCGGATAACACTTGCATCCTCCGTC
>M02308.154.ATB7U.1.1108.6385.12926.KBDT32.16S
CCCATTTGCTACCCTAGCTTTCGTCTCTGAATGTCAGTAATAGCCCAGTAAAGTGCCTTCGCCATCGGTGTTCTTTCCAATATCTACGCATTTCACCGCTCCACTGGAAATTCCCTTTACCCCTACTATACTCTAGTCAAGCAGTTTCGACTGCGATTTTGAAGTTGAGCCTCAAGATTTAACAGTTGACTTGCTTAACCACCTACAGACGCTTTACGCCCAGTGATTCCGGATAACACTTGCATCCTCCGTC
>M02308.154.ATB7U.1.1114.28134.19187.KBDT32.16S
CCCATTTGCTACCCTAGCTTTCGTCTCTGAATGTCAGTAATAGCCCAGTAAAGTGCCTTCGCCATCGGTGTTCTTTCCAATATCTACGCATTTCACCGCTCCACTGGAAATTCCCTTTACCCCTACTATACTCTAGTCAAGCAGTTTCGACTGCGATTTTGAAGTTGAGCCTCAAGATTTAACAGTTGACTTGCTTAACCACCTACAGACGCTTTACGCCCAGTGATTCCGGATAACACTTGCATCCTCCGTC
>M02308.154.ATB7U.1.1113.11058.19323.KBDT32.16S
CCCATTTGCTACCCTAGCTTTCGTCTCTGAGAGACAGTAATAGCCCAGTAAAGTGCCTTCGCCATCGGTGTTCTTTCCAATATCTACGCATTTCACCGCTCCACTGGAAATTCCCTTTACCCCTACTATACTCTAGTCAAGCAGTTTCGACTGCGATTTTGAAGTTGAGCCTCAAGATTTAACAGTTGACTTGCTTAACCGCCTACAGACGCTTTACGCCCAGTGATTCCGGATAACACTTGCATCCTCCGTC
>M02308.154.ATB7U.1.1101.11897.9255.KBDT32.16S
CCCATTTGCTACCCTAGCTTTCGTCTCTGAGAGTCAGTAATAGCCCAGTAAAGTGCCTTCGCCATCGGTGTTCTTTCCAATACCTACGCATTTCACCGCTCCACTGGAAATTCCCTTTACCCCTACTATACTCTAGTCAAGCAGTTTCGACTGCGATTTTGAAGTTGAGCCTCAAGATTTAACAGTTGACTTGCTTAACCACCTACAGACGCTTTACGCCCAGTGATTCCGGATAACACTTGCATCCTCCGTC
>M02308.154.ATB7U.1.2107.9353.20997.KBDT32.16S
CCCATTTGCTACCCTAGCTTTCGTCTCTGAGCGTCAGTAATAGCCCAGTAAAGTGCCTTCGCCATCGGTGTTCTTTCCAATATCTACGCATTTCACCGCTCCACTGGAAATTCCCTTTACCCCTACTATACTCTAGTCAAGCAGTTTCGACTGCGATTTTGAAGTTGAGCCTCAAGATTTAACAGTTGACTTGCTTAACCACCTACAGACGCTTTACGCCCAGTGATTCCGGATAACACTTGCATCCTCCGTC
>M02308.154.ATB7U.1.2108.18609.3133.KBDT32.16S
CCCATTTGCTACCCTAGCTTTCGTCTCTGAGCGTCAGTAATAGCCCAGTAAAGTGCCTTCGCCATCGGTGTTCTTTCCAATATCTACGCATTTCACCGCTCCACTGGAAATTCCCTTTACCCCTACTATACTCTAGTCAAGCAGTTTCGACTGCGATTTTGAAGTTGAGCCTCAAGATTTAACAGTTGACTTGCTTAACCACCTACAGACGCTTTACGCCTAGTGATTCCGGATAACACTTGCATCCTCCGTC
>M02308.154.ATB7U.1.1111.10116.16232.KBDT32.16S
CCCATTTGCTACCCTAGCTTTCGTCTCTGAGTATCAGTAATAGCCCAGTAAAGTGCCTTCGCCATCGGTGTTCTTTCCAATATCTACGCATTTCACCGCTCCACTGGAAATTCCCTTTACCCCTACTATACTCTAGTCAAGCAGTTTCGACTGCGATTTTGAAGTTGAGCCTCAAGATTTAACAGTTGACTTGCTTAACCACCTACAGACGCTTTACGCCCAGTGATTCCGGATAACACTTGCATCCTCCGTC
>M02308.154.ATB7U.1.2102.17855.12556.KBDT32.16S
CCCATTTGCTACCCTAGCTTTCGTCTCTGAGTATCAGTAATAGCCCAGTAAAGTGCCTTCGCCATCGGTGTTCTTTCCAATATCTACGCATTTCACCGCTCCACTGGAAATTCCCTTTACCCCTACTATACTCTAGTCAAGCAGTTTCGACTGCGATTTTGAAGTTGAGCCTCAAGATTTAACAGTTGACTTGCTTAACCACCTACAGACGCTTTACGCCCAGTGATTCCGGATAACACTTGCATCCTCCGTC
>M02308.154.ATB7U.1.1101.7667.6694.KBDT32.16S
CCCATTTGCTACCCTAGCTTTCGTCTCTGAGTGTCAGCAATAGCCCAGCAAAGTGCCTTCGCCATCGGTGTTCTTTCCAATATCTACGCATTTCACCGCTCCACTGGAAATTCCCTTTACCCCTACTATACTCTAGTCAAGCAGTTTCGACTGCGATTTTGAAGTTGAGCCTCAAGATTTAACAGTTGACTTGCTTAACCACCTACAGACGCTTTACGCCCAGTGATTCCGGATAACACTTGCATCCTCCGTC
>M02308.154.ATB7U.1.1114.3085.12355.KBDT32.16S
CCCATTTGCTACCCTAGCTTTCGTCTCTGAGTGTCAGCAATAGCCCAGTAAAGTGCCTTCACCATCGGTGTTCTTTCCAATATCTACGCATTTCACCGCTCCACTGGAAATTCCCTTTACCCCTACTATACTCTAGTCAAGCAGTTTCGACTGCGATTTTGAAGTTGAGCCTCAAGATTTAACAGTTGACTTGCTTAACCACCTACAGACGCTTTACGCCCAGTGATTCCGGATAACACTTGCATCCTCCGTC
>M02308.154.ATB7U.1.2106.17028.6661.KBDT32.16S
CCCATTTGCTACCCTAGCTTTCGTCTCTGAGTGTCAGCAATAGCCCAGTAAAGTGCCTTCGCCATCGGTGTTCTTTCCAATATCTACGCATTTCACCGCTCCACTGGAAATTCCCTTTACCCCTACTATACTCTAGTCAAGCAGTTTCGACTGCGGTTTTGAAGTTGAGCCTCAAGATTTAACAGTTGACTTGCTTAACCACCTACAGACGCTTTACGCCCAGTGATTCCGGATAACACTTGCATCCTCCGTC
>M02308.154.ATB7U.1.2114.12252.26922.KBDT32.16S
CCCATTTGCTACCCTAGCTTTCGTCTCTGAGTGTCAGCAATAGCCCAGTGAAGTGCCTTCGCCATCGGTGTTCTTTCCAATATCTACGCATTTCACCGCCCCACTGGAAATTCCCTTTACCCCTACTATACTCTAGTCAAGCAGTTTCGACTGCGATTTTGAAGTTGAGCCTCAAGATTTAACAGTTGACTTGCTTAACCACCTACAGACGCTTTACGCCCAGTGATTCCGGATAACACTTGCATCCTCCGTC
>M02308.154.ATB7U.1.2113.2960.16625.KBDT32.16S
CCCATTTGCTACCCTAGCTTTCGTCTCTGAGTGTCAGTAAAAGCCCAGTAAAGTGCCTTCGCCATCGGTGTTCTTTCCAATATCTACGCATTTCACCGCTCCACTGGAAATTCCCTTTACCCCTACTATACTCTAGTCAAGCAGTTTCGACTGCGATTTTGAAGTTGAGCCTCAAGATTTAACAGTTGACTTGCTTAACCACCTACAGACGCTTTACGCCCAGTGATTCCGGATAACACTTGCATCCTCCGTC
>M02308.154.ATB7U.1.2114.22884.8188.KBDT32.16S
CCCATTTGCTACCCTAGCTTTCGTCTCTGAGTGTCAGTAAAAGCCCAGTAAAGTGCCTTCGCCATCGGTGTTCTTTCCAATATCTACGCATTTCACCGCTCCACTGGAAATTCCCTTTACCCCTACTATACTCTAGTCAAGCAGTTTCGACTGCGATTTTGAAGTTGAGCCTCAAGATTTAACAGTTGACTTGCTTAACCACCTACAGACGCTTTACGCCCAGTGATTCCGGATAACACTTGCATCCTCCGTC
>M02308.154.ATB7U.1.1107.5105.21897.KBDT32.16S
CCCATTTGCTACCCTAGCTTTCGTCTCTGAGTGTCAGTAATAACCCAGTAAAGTGCCTTCGCCATCGGTGTTCTCTCCAATATCTACGCATTTCACCGCTCCACTGGAAATTCCCTTTACCCCTACTATACTCTAGTCAAGCAGTTTCGACTGCGATTTTGAAGTTGAGCCTCAAGATTTAACAGTTGACTTGCTTAACCACCTACAGACGCTTTACGCCCAGTGATTCCGGATAACACTTGCATCCTCCGTC
>M02308.154.ATB7U.1.1102.8906.5977.KBDT32.16S
CCCATTTGCTACCCTAGCTTTCGTCTCTGAGTGTCAGTAATAGCACAGTAAAGTGCCTTCGCCATCGGTGTTCTTTCCAATATCTACGCATTTCGCCGCTCCACTGGAAATTCCCTTTACCCCTACTATACTCTAGTCAAGCAGTTTCGACTGCGATTTTGAAGTTGAGCCTCAAGATTTAACAGTTGACTTGCTTAACCACCTACAGACGCTTTACGCCCAGTGATTCCGGATAACACTTGCATCCTCCGTC
>M02308.154.ATB7U.1.2112.10890.20888.KBDT32.16S
CCCATTTGCTACCCTAGCTTTCGTCTCTGAGTGTCAGTAATAGCCAGTAAAGTGCCTTCGCCATCGGTGTTCTTTCCAATATCTACGCATTTCACCGCTCCACTGGAAATTCCCTTTACCCCTACTATACTCTAGTCAAGCAGTTTCGACTGCGATTTTGAAGTTGAGCCTCAAGATTTAACAGTTGACTTGCTTAACCACCTACAGACGCTTTACGCCCAGTGATTCCGGATAACACTTGCATCCTCCGTC
>M02308.154.ATB7U.1.1104.12219.15328.KBDT32.16S
CCCATTTGCTACCCTAGCTTTCGTCTCTGAGTGTCAGTAATAGCCAGTAAAGTGCCTTCGCCATCGGTGTTCTTTGCAATATCTACGCATTTCACCGCTCCACTGGAAATTCCCTTTACCCCTACTATACTCTAGTCAAGCAGTTTCGACTGCGATTTTGAAGTTGAGCCTCAAGATTTAACAGTTGACTTGCTTAACCACCTACAGACGCTTTACGCCCAGTGATTCCGGATAACACTTGCATCCTCCGTC
>M02308.154.ATB7U.1.2109.16133.27953.KBDT32.16S
CCCATTTGCTACCCTAGCTTTCGTCTCTGAGTGTCAGTAATAGCCCAGAAAAGTGCCTTCGCCATCGGTGTTCTTTCCAATATCTACGCATTTCACCGCTCCACTGGAAATTCCCTTTACCCCTACTATACTCTAGTCAAGCAGTTTCGACTGCGATTTTGAAGTTGAGCCTCAAGATTTAACAGTTGACTTGCTTAACCACCTACAGACGCTTTACGCCCAGTGGTTCCGGATAACACTTGCATCCTCCGTC
>M02308.154.ATB7U.1.1108.6571.22058.KBDT32.16S
CCCATTTGCTACCCTAGCTTTCGTCTCTGAGTGTCAGTAATAGCCCAGCAAAGTGCCTTCGCCATCGGTGTTCTTTCCAATATCTACGCATTTCACCGCTCCACTGGAAATTCCCTTTACCCCTACTATACTCTAGTCAAGCAGTTTCGACTGCGATTTTGAAGTTGAGCCTCAAGATTTAACAGTTGACTTGCTTAACCACCTACAGACGCTTTACGCCTAGTGATTCCGGATAACACTTGCATCCTCCGTC
>M02308.154.ATB7U.1.2103.16840.2002.KBDT32.16S
CCCATTTGCTACCCTAGCTTTCGTCTCTGAGTGTCAGTAATAGCCCAGTAAACTGCCTTCGCCATCGGTGTTCTTTCCAATATCTACGCATTTCACCGCTCCACTGGAAATTCCCTTTACCCCTACTATACTCTAGTCAAGCAGTTTCGACTGCGATTTTGAAGTTGAGCCTCAAGATTTAACAGTTGACTTGCTTAACCACCTACAGACGCTTTACGCCCAGTGATTCCGGATAACACTTGCATCCTCCGTC
>M02308.154.ATB7U.1.2105.14261.23882.KBDT32.16S
CCCATTTGCTACCCTAGCTTTCGTCTCTGAGTGTCAGTAATAGCCCAGTAAAGAGCCTTCGCCATCGGTGTTCTTTCAAATATCTACGCATTTCACCGCTCCACTGGAAATTCCCTTTACCCCTACTATACTCTAGTCAAGCAGTTTCGACTGCGATTTTGAAGTTGAGCCTCAAGATTTAACAGTTGACTTGCTTAACCACCTACAGACGCTTTACGCCCAGTGATTCCGGATAACACTTGCATCCTCCGTC
>M02308.154.ATB7U.1.1103.20131.19494.KBDT32.16S
CCCATTTGCTACCCTAGCTTTCGTCTCTGAGTGTCAGTAATAGCCCAGTAAAGCGCCTTCGCCATCGGTGTTCTTTCCAATATCTACGCATTTCACCGCTCCACTGGAAATTCCCTTTACCCCTACTATACTCTAGTCAAGCAGTTTCGACTGCGATTTTGAAGTTGAGCCTCAAGATTTAACAGTTGACTTGCTTAACCACCTACAGACGCTTTACGCCCAGTGATTCCGGATAACACTTGCATCCTCCGTC
>M02308.154.ATB7U.1.2102.6933.18102.KBDT32.16S
CCCATTTGCTACCCTAGCTTTCGTCTCTGAGTGTCAGTAATAGCCCAGTAAAGCGCCTTCGCCATCGGTGTTCTTTCCAATATCTACGCATTTCACCGCTCCACTGGAAATTCCCTTTACCCCTACTATACTCTAGTCAAGCAGTTTCGACTGCGATTTTGAAGTTGAGCCTCAAGATTTAACAGTTGACTTGCTTAACCACCTACAGACGCTTTACGCCCAGTGATTCCGGATAACACTTGCATCCTCCGTC
>M02308.154.ATB7U.1.2111.27831.20606.KBDT32.16S
CCCATTTGCTACCCTAGCTTTCGTCTCTGAGTGTCAGTAATAGCCCAGTAAAGCGCCTTCGCCATCGGTGTTCTTTCCAATATCTACGCATTTCACCGCTCCACTGGAAATTCCCTTTACCCCTACTATACTCTAGTCAAGCAGTTTCGACTGCGATTTTGAAGTTGAGCCTCAAGATTTAACAGTTGACTTGCTTAACCACCTACAGACGCTTTACGCCCAGTGATTCCGGATAACACTTGCATCCTCCGTC
>M02308.154.ATB7U.1.1107.18289.16525.KBDT32.16S
CCCATTTGCTACCCTAGCTTTCGTCTCTGAGTGTCAGTAATAGCCCAGTAAAGCGCCTTCGCCATCGGTGTTCTTTCCAATATCTACGTATTTCACCGCTACACCTGGAATTCCACTCCCCTCTCCAAGACTCTAGTCTGCCAGTTCTAAATGACCATCCCAGGTTGAGCCCGGGGCTTTCACATCTAGCTTAACAAACCGCCTGCGTGCGCTTTACGCCCAGTAATTCCGATTAACGCTCGCACCCTCCGTA
>M02308.154.ATB7U.1.2114.3329.10763.KBDT32.16S
CCCATTTGCTACCCTAGCTTTCGTCTCTGAGTGTCAGTAATAGCCCAGTAAAGNGCCTTCGCCATNGGTGTTCTTTCCAATATCTACGCATTTCACCGCTCCACTGGAAATTCCCTTTACCCCTACTATACTCTAGTCAAGCAGTTTCGANTGCGATTTTGNAGTTGAGCCTCAAGATTTAACAGTTGACTTGCTTAACCACCTACAGACGCTTTACGCCCAGTGATTCCGGATAACACTTGCATCCTCCGTC
>M02308.154.ATB7U.1.2113.10371.3875.KBDT32.16S
CCCATTTGCTACCCTAGCTTTCGTCTCTGAGTGTCAGTAATAGCCCAGTAAAGTGCCCTCGCCATCGGTGTTCTTTCCAATATCTACGCATTTCACCGCTCCACTGGAAATTCCCTTTACCCCTACTATACTCTAGTCAAGCAGTTTCGACTGCGATTTTGAAGTTGAGCCTCAAGATTTAACAGTTGACTTGCTTAACCACCTACAGACGCTTTACGCCCAGTGATTCCGGATAACACTTGCATCCTCCGTC
>M02308.154.ATB7U.1.2101.3554.13335.KBDT32.16S
CCCATTTGCTACCCTAGCTTTCGTCTCTGAGTGTCAGTAATAGCCCAGTAAAGTGCCCTCGCCATCGGTGTTCTTTCCAATATCTACGCATTTCACCGCTCCACTGGAAATTCCCTTTACCCCTTCTATACTCTAGTCAAGCAGTTTCGACTGCGATTTTGAAGTTGAGCCTCAAGATTTAACAGTTGACTTGCTTAACCACCTACAGACGCTTTACGCCCAGTGATTCCGGATAACACTTGCATCCTCCGTC
>M02308.154.ATB7U.1.1110.26396.19230.KBDT32.16S
CCCATTTGCTACCCTAGCTTTCGTCTCTGAGTGTCAGTAATAGCCCAGTAAAGTGCCTCCGCCATCGGTGTTCTTTCCAATATCTAAGCATTTCACCGCTCCACTGGAAATTCCCTTTACCCCTACTATACTCTAGTCAAGCAGTTTCGACTGCGATTTTGAAGTTGAGCCTCAAGATTTAACAGTTGACTTGCTTAACCACCTACAGACGCTTTACGCCCAGTGATTCCGGATAACACTTGCATCCTCCGTC
>M02308.154.ATB7U.1.1108.12861.5406.KBDT32.16S
CCCATTTGCTACCCTAGCTTTCGTCTCTGAGTGTCAGTAATAGCCCAGTAAAGTGCCTCCGCCATCGGTGTTCTTTCCAATATCTACGCATTTCACCGCTCCACTGGAAATTCCCTTTACCCCTACTATACTCTAGTCAAGCAGTTTCGACTGCGATTTTGAAGTTGAGCCTCAAGATTTAACAGTTGACTTGCTTAACCACCTACAGACGCTTTACGCCCAGTGATTCCGGATAACACTTGCATCCTCCGTC
>M02308.154.ATB7U.1.1111.23800.10926.KBDT32.16S
CCCATTTGCTACCCTAGCTTTCGTCTCTGAGTGTCAGTAATAGCCCAGTAAAGTGCCTCCGCCATCGGTGTTCTTTCCAATATCTACGCATTTCACCGCTCCACTGGAAATTCCCTTTACCCCTACTATACTCTAGTCAAGCAGTTTCGACTGCGATTTTGAAGTTGAGCCTCAAGATTTAACAGTTGACTTGCTTAACCACCTACAGACGCTTTACGCCCAGTGATTCCGGATAACACTTGCATCCTCCGTC
>M02308.154.ATB7U.1.2112.19730.14307.KBDT32.16S
CCCATTTGCTACCCTAGCTTTCGTCTCTGAGTGTCAGTAATAGCCCAGTAAAGTGCCTCCGCCATCGGTGTTCTTTCCAATATCTACGCATTTCACCGCTCCACTGGAAATTCCCTTTACCCCTACTATACTCTAGTCAAGCAGTTTCGACTGCGATTTTGAAGTTGAGCCTCAAGATTTAACAGTTGACTTGCTTAACCACCTACAGACGCTTTACGCCCAGTGATTCCGGATAACACTTGCATCCTCCGTC
>M02308.154.ATB7U.1.2112.11511.24550.KBDT32.16S
CCCATTTGCTACCCTAGCTTTCGTCTCTGAGTGTCAGTAATAGCCCAGTAAAGTGCCTCCGCCATCGGTGTTCTTTCCAATATCTACGCATTTCACCGCTCCACTGGAAATTCCCTTTACCCCTACTATACTCTAGTCAAGCAGTTTCGACTGCGATTTTGAAGTTGAGCCTCAAGATTTAACAGTTGACTTGCTTAACCACCTACAGACGCTTTACGCCCAGTGATTCCGATAACACTTGCATCCTCCGTC
>M02308.154.ATB7U.1.2113.15956.6543.KBDT32.16S
CCCATTTGCTACCCTAGCTTTCGTCTCTGAGTGTCAGTAATAGCCCAGTAAAGTGCCTCCGCCATCGGTGTTCTTTCCAATATCTACGCATTTCACCGCTCCACTGGAAATTCCCTTTACCCCTACTATACTCTAGTCAAGCAGTTTCGACTGCGATTTTGAAGTTGAGCCTCAAGATTTAACAGTTGACTTGCTTAACCACCTACAGACGCTTTACGCCCAGTGATTCCGGATAACACTTGCATCCTCCGTC
>M02308.154.ATB7U.1.2114.12609.6032.KBDT32.16S
CCCATTTGCTACCCTAGCTTTCGTCTCTGAGTGTCAGTAATAGCCCAGTAAAGTGCCTCCGCCATCGGTGTTCTTTCCAATATCTACGCATTTCACCGCTCCACTGGAAATTCCCTTTACCCCTACTATACTCTAGTCAAGCAGTTTCGACTGCGATTTTGAAGTTGAGCCTCAAGATTTAACAGTTGACTTGCTTAACCACCTACAGACGCTTTACGCCCAGTGATTCCGGATAACACTTGCATCCTCCGTC
>M02308.154.ATB7U.1.1108.17198.16003.KBDT32.16S
CCCATTTGCTACCCTAGCTTTCGTCTCTGAGTGTCAGTAATAGCCCAGTAAAGTGCCTCGCCATCGGTGTTCTTTCCAATATCTACGCATTTCACCGCTCCACTGGAAATTCCCTTTACCCCTACTATACTCTAGTCAAGCAGTTTCGACTGCGATTTTGAAGTTGAGCCTCAAGATTTAACAGTTGACTTGCTTAACCACCTACAGACGCTTTACGCCCAGTGATTCCGGATAACACTTGCATCCTCCGTC
>M02308.154.ATB7U.1.2103.16670.14634.KBDT32.16S
CCCATTTGCTACCCTAGCTTTCGTCTCTGAGTGTCAGTAATAGCCCAGTAAAGTGCCTTCGCCAACGGTGTTCTTTCCAATATCTACGCATTTCACCGCTCCACTGGAAATTCCCTTTACCCCTACTATACTCTAGTCAAGCAGTTTCGACTGCGATTTCGAAGTTGAGCCTCAAGATTTAACAGTTGACTTGCTTAACCACCTACAGACGCTTTACGCCCAGTGATTCCGGATAACACTTGCATCCTCCGTC
>M02308.154.ATB7U.1.1102.3273.11128.KBDT32.16S
CCCATTTGCTACCCTAGCTTTCGTCTCTGAGTGTCAGTAATAGCCCAGTAAAGTGCCTTCGCCACCGGTGTTCTTTCCAATATCTACGCATTTCACCGCTCCACTGGAAATTCCCTTTACCCCTACTATACTCTAGTCAAGCAGTTTCGACTGCGATTTTGAAGTTGAGCCCCGGGATTTCACCCCCAACTTTCTAATCCGCCTACGCGCGCGNNACGCCCAGGAAGGANGAACAACGCTAACCCCCTCCGTA
>M02308.154.ATB7U.1.1102.17371.1618.KBDT32.16S
CCCATTTGCTACCCTAGCTTTCGTCTCTGAGTGTCAGTAATAGCCCAGTAAAGTGCCTTCGCCACCGGTGTTCTTTCCAATATCTACGCATTTCACCGCTCCACTGGAAATTCCCTTTACCCCTACTATACTCTAGTCAAGCAGTTTCGACTGCGATTTTGAAGTTGAGCCTCAAGATTTAACAGTTGACTTGCTTAACCACCTACAGACGCTTTACGCCCAGTGATTCCGGATAACACTTGCATCCCCCGTA
>M02308.154.ATB7U.1.1108.22782.8470.KBDT32.16S
CCCATTTGCTACCCTAGCTTTCGTCTCTGAGTGTCAGTAATAGCCCAGTAAAGTGCCTTCGCCACCGGTGTTCTTTCCAATATCTACGCATTTCACCGCTCCACTGGAAATTCCCTTTACCCCTACTATACTCTAGTCAAGCAGTTTCGACTGCGATTTTGAAGTTGAGTCTCAAGATTTAACAGTTGACTTGCTTAACCACCTACAGACGCTTTACGCCCAGTGATTCCGGATAACACTTGCATCCTCCGTC
>M02308.154.ATB7U.1.1105.12458.16729.KBDT32.16S
CCCATTTGCTACCCTAGCTTTCGTCTCTGAGTGTCAGTAATAGCCCAGTAAAGTGCCTTCGCCACTGATGTTCCTCCAGATATCTACGCATTTCACCGCTACACCTGGAATTCCACTCCCCTCTCCAAGACTCTAGTCTGCCAGTTCTAAATGACCATCCCAGGTTGAGCCCGGGGCTTTCACATCTAGCTTAACAAACCGCCTGCGTGCGCTTTACGCCCAGTAATTCCGATTAACGCTCGCACCCTCCGTA
>M02308.154.ATB7U.1.2111.21285.24805.KBDT32.16S
CCCATTTGCTACCCTAGCTTTCGTCTCTGAGTGTCAGTAATAGCCCAGTAAAGTGCCTTCGCCACTGATGTTCCTCCAGATATCTACGCATTTCACCGCTACACCTGGAATTCCACTCCCCTCTCCAAGACTCTAGTCTGCCAGTTCTAAATGACCATCCCAGGTTGAGCCCGGGGCTTTCACATCTAGCTTAACAAACCGCCTGCGTGCGCTTTACGCCCAGTAATTCCGATTAACGCTCGCACCCTCCGTA
>M02308.154.ATB7U.1.2114.25665.23105.KBDT32.16S
CCCATTTGCTACCCTAGCTTTCGTCTCTGAGTGTCAGTAATAGCCCAGTAAAGTGCCTTCGCCACTGATGTTCCTCCAGATATCTACGCATTTCACCGCTACACCTGGAATTCCACTCCCCTCTCCAAGACTCTAGTCTGCCAGTTCTAAATGACCATCCCAGGTTGAGCCCGGGGCTTTCACATCTAGCTTAGCAAACCGCCTGCGTGCGCTTTACGCCCAGTAATTCCGATTAACGCTCGCACCCTCCGTA
>M02308.154.ATB7U.1.2102.20821.18108.KBDT32.16S
CCCATTTGCTACCCTAGCTTTCGTCTCTGAGTGTCAGTAATAGCCCAGTAAAGTGCCTTCGCCACTGGTGTTCCTCCGAATATCTACGAATTTCACCTCTACACTCGGAATTCCACTCACCTCTCTCGAACTCAAGACCAGGAGTTTTGGAGGCCGTTCCGGGGTTGAGCCCCGGGATTTCACCCCCAACTTTCTGGTCCGCCTACGCGCGCTTTACGCCCAGTAATTCCGAACAACGCTAACCCCCTCCGTA
>M02308.154.ATB7U.1.1107.8047.9558.KBDT32.16S
CCCATTTGCTACCCTAGCTTTCGTCTCTGAGTGTCAGTAATAGCCCAGTAAAGTGCCTTCGCCATCAGTGTTCTTTCCAATATCTACGCATTTCACCGCTCCACTGGAAATTCCCTTTACCCCTACTATACTCTAGTCAAGCAGTTTCGACTGCGATTTTGAAGTTGAGCCTCAAGATTTAATAGTTGACTTGCTTAACCACCTACAGACGCTTTACGCCCAGTGATTCCGGATAACACTTGCATCCTCCGTC
>M02308.154.ATB7U.1.2107.10137.26336.KBDT32.16S
CCCATTTGCTACCCTAGCTTTCGTCTCTGAGTGTCAGTAATAGCCCAGTAAAGTGCCTTCGCCATCGGCGTTCTTTCCAATATCTACGCATTTCACCGCTCCACTGGAAATTCCCTTTACCCCTACTATACTCTAGTCAAGCAGTTTCGACTGCGATTTTGAAGTTGAGCCTCAAGATTTAACAGTTGACTTGCTTAACCACCTACAGACGCTTTACGCCCAGTGATTCCGGATAACACTTGCATCCTCCGTC
>M02308.154.ATB7U.1.2108.14638.18263.KBDT32.16S
CCCATTTGCTACCCTAGCTTTCGTCTCTGAGTGTCAGTAATAGCCCAGTAAAGTGCCTTCGCCATCGGTATCCTTTCCAATATCTACGCATTTCACCGCTCCACTGGAAATTCCCTTTACCCCTACTATACTCTAGTCAAGCAGTTTCGACTGCGATTTTGAAGTTGAGCCTCAAGATTTAACAGTTGACTTGCTTAACCACCTACAGACGCTTTACGCCCAGTGATTCCGGATAACACTTGCATCCTCCGTC
>M02308.154.ATB7U.1.2107.8734.10572.KBDT32.16S
CCCATTTGCTACCCTAGCTTTCGTCTCTGAGTGTCAGTAATAGCCCAGTAAAGTGCCTTCGCCATCGGTATTCTTTCCAATATCTACGCATTTCACCGCTCCACTGGAAATTCCCTTTACCCCTACTATACTCTAGTCAAGCAGTTTCGACTGCGATTTTGAAGTTGAGCCTCAAGATTTAGCAGTTGACTTGCTTAACCACCTACAGACGCTTTACGCCCAGTGATTCCGGATAACACTTGCATCCTCCGTC
>M02308.154.ATB7U.1.1107.4735.22096.KBDT32.16S
CCCATTTGCTACCCTAGCTTTCGTCTCTGAGTGTCAGTAATAGCCCAGTAAAGTGCCTTCGCCATCGGTGCTCTTTCCAATATCTACGCATTTCACCGCTCCACTGGAAATTCCCTTTACCCCTACTATACTCTAGTCAAGCAGTTTCGACTGCGATTTTGAAGTTGAGCCTCAAGATTTAACAGTTGACTTGCTTAACCACCTACAGACGCTTTACGCCCAGTGATTCCGGATAACACTTGCATCCTCCGTC
>M02308.154.ATB7U.1.2110.19448.13110.KBDT32.16S
CCCATTTGCTACCCTAGCTTTCGTCTCTGAGTGTCAGTAATAGCCCAGTAAAGTGCCTTCGCCATCGGTGCTCTTTCCAATATCTACGCATTTCACCGCTCCACTGGAAATTCCCTTTACCCCTACTATACTCTAGTCAAGCAGTTTCGACTGCGATTTTGAAGTTGAGCCTCAAGATTTAACAGTTGACTTGCTTAACCACCTACAGACGCTTTACGCCCAGTGATTCCGGATAACACTTGCATCCTCCGTC
>M02308.154.ATB7U.1.2114.7695.11773.KBDT32.16S
CCCATTTGCTACCCTAGCTTTCGTCTCTGAGTGTCAGTAATAGCCCAGTAAAGTGCCTTCGCCATCGGTGTCCTTTCCAATATCTACGCATTTCACCGCTCCACTGGAAATTCCCTTTACCCCTACTATACTCTAGTCAAGCAGTTTCGACTGCGATTTTGAAGTTGAGCCTCAAGATTTAACAGTTGACTTGCTTAACCACCTACAGACGCTTTACGCCCAGTGATTCCGGATAACACTTGCATCCTCCGTC
>M02308.154.ATB7U.1.2110.8695.23052.KBDT32.16S
CCCATTTGCTACCCTAGCTTTCGTCTCTGAGTGTCAGTAATAGCCCAGTAAAGTGCCTTCGCCATCGGTGTCCTTTCCAATATCTACGCATTTCACCGCTCCACTGGAAATTCCCTTTACCCCTACTATACTCTAGTCAAGCAGTTTCGACTGCGATTTTGAAGTTGAGCCTCAAGATTTAACAGTTGACTTGCTTAACCACCTACGGACGCTTTACGCCCAGTGATTCCGGATAACACTTGCATCCTCCGTC
>M02308.154.ATB7U.1.2106.20765.18876.KBDT32.16S
CCCATTTGCTACCCTAGCTTTCGTCTCTGAGTGTCAGTAATAGCCCAGTAAAGTGCCTTCGCCATCGGTGTCCTTTCCAATATCTACGCATTTCACCGCTCCACTGGAAATTCCCTTTACCCCTACTATACTCTAGTCAAGCAGTTTCGACTGCGATTTTGAAGTTGAGCCTCGAGATTTAACAGTTGACTTGCTTAACCACCTACAGACGCTTTACGCCCAGTGATTCCGGATAACACTTGCATCCTCCGTC
>M02308.154.ATB7U.1.1106.15397.4302.KBDT32.16S
CCCATTTGCTACCCTAGCTTTCGTCTCTGAGTGTCAGTAATAGCCCAGTAAAGTGCCTTCGCCATCGGTGTTCCTTCCAATATCTACGCATTTCACCGCTCCACTGGAAATTCCCTTTACCCCTACTATACTCTAGTCAAGCAGTTTCGACTGCGATTTTGAAGTTGAGCCTCAAGATTTAACAGTTGACTTGCTTAACCACCTACAGACGCTTTACGCCCAGTGATTCCGGATAACACTTGCATCCTCCGTC
>M02308.154.ATB7U.1.2104.25672.5912.KBDT32.16S
CCCATTTGCTACCCTAGCTTTCGTCTCTGAGTGTCAGTAATAGCCCAGTAAAGTGCCTTCGCCATCGGTGTTCCTTCCAATATCTACGCATTTCACCGCTCCACTGGAAATTCCCTTTACCCCTACTATACTCTAGTCAAGCAGTTTCGACTGCGATTTTGAAGTTGAGCCTCAAGATTTAACAGTTGACTTGCTTAACCACCTACAGACGCTTTACGCCCAGTGATTCCGGATAACACTTGCATCCTCCGTC
>M02308.154.ATB7U.1.2113.27609.7961.KBDT32.16S
CCCATTTGCTACCCTAGCTTTCGTCTCTGAGTGTCAGTAATAGCCCAGTAAAGTGCCTTCGCCATCGGTGTTCCTTCCAATATCTACGCATTTCACCGCTCCACTGGAAATTCCCTTTACCCCTACTATACTCTAGTCAAGCAGTTTCGACTGCGATTTTGAAGTTGAGCCTCAAGATTTAACAGTTGACTTGCTTAACCACCTACAGACGCTTTACGCCCAGTGATTCCGGATAACACTTGCATCCTCCGTC
>M02308.154.ATB7U.1.1102.11281.15680.KBDT32.16S
CCCATTTGCTACCCTAGCTTTCGTCTCTGAGTGTCAGTAATAGCCCAGTAAAGTGCCTTCGCCATCGGTGTTCTCTCCAATATCTACGCATTTCACCGCTCCACTGGAAATTCCCTTTACCCCTACTATACTCTAGTCAAGCAGTTTCGACTGCGATTTTGAAGTTGAGCCTCAAGATTTAACAGTTGACTTGCTTAACCACCTACAGACGCTTTACGCCCAGTGATTCCGGATAACACTTGCATCCTCCGTC
>M02308.154.ATB7U.1.1114.10513.21686.KBDT32.16S
CCCATTTGCTACCCTAGCTTTCGTCTCTGAGTGTCAGTAATAGCCCAGTAAAGTGCCTTCGCCATCGGTGTTCTTCCCAATATCTACGCATTTCACCGCTCCACTGGAAATTCCCTTTACCCCTACTATACTCTAGTCAAGCAGTTTCGACTGCGATTTTGAAGTTGAGCCTCAAGATTTAACAGTTGACTTGCTTAACCACCTACAGACGCTTTACGCCCAGTGATTCCGGATAACACTTGCATCCTCCGTC
>M02308.154.ATB7U.1.2101.5048.10409.KBDT32.16S
CCCATTTGCTACCCTAGCTTTCGTCTCTGAGTGTCAGTAATAGCCCAGTAAAGTGCCTTCGCCATCGGTGTTCTTCCCAATATCTACGCATTTCACCGCTCCACTGGAAATTCCCTTTACCCCTACTATACTCTAGTCAAGCAGTTTCGACTGCGATTTTGAAGTTGAGCCTCAAGATTTAACAGTTGACTTGCTTAACCACCTACAGACGCTTTACGCCCAGTGATTCCGGATAACACTTGCATCCTCCGTC
>M02308.154.ATB7U.1.2112.17445.5707.KBDT32.16S
CCCATTTGCTACCCTAGCTTTCGTCTCTGAGTGTCAGTAATAGCCCAGTAAAGTGCCTTCGCCATCGGTGTTCTTCCCAATATCTACGCATTTCACCGCTCCACTGGAAATTCCCTTTACCCCTACTATACTCTAGTCAAGCAGTTTCGACTGCGATTTTGAAGTTGAGCCTCAAGATTTAACAGTTGACTTGCTTAACCACCTACAGACGCTTTACGCCCAGTGATTCCGGATAACACTTGCATCCTCCGTC
>M02308.154.ATB7U.1.2112.4293.19124.KBDT32.16S
CCCATTTGCTACCCTAGCTTTCGTCTCTGAGTGTCAGTAATAGCCCAGTAAAGTGCCTTCGCCATCGGTGTTCTTCCCAATATCTACGCATTTCACCGCTCCACTGGAAATTCCCTTTACCCCTACTATACTCTAGTCAAGCAGTTTCGACTGCGATTTTGAAGTTGAGCCTCAAGATTTAACAGTTGACTTGCTTAACCACCTACGGACGCTTTACGCCCAGTGATTCCGGATAACACTTGCATCCTCCGTC
>M02308.154.ATB7U.1.2110.4982.21967.KBDT32.16S
CCCATTTGCTACCCTAGCTTTCGTCTCTGAGTGTCAGTAATAGCCCAGTAAAGTGCCTTCGCCATCGGTGTTCTTCCCAATATCTACGCATTTCACCGCTCCACTGGAAATTCCCTTTACCCCTACTATACTCTAGTCAAGCAGTTTCGTCTGCGATTTTGAAGTTGAGCCTCAAGATTTNACAGTTGACTTGCTTAACCACCTACAGACGCTTTACGCCCAGTGATTCCGGATAACACTTGCATCCTCCGTC
>M02308.154.ATB7U.1.2109.16653.22254.KBDT32.16S
CCCATTTGCTACCCTAGCTTTCGTCTCTGAGTGTCAGTAATAGCCCAGTAAAGTGCCTTCGCCATCGGTGTTCTTTCAAATATCTACGCATTTCACCGCTCCACTGGAAATTCCCTTTACCCCTACTATACTCTAGTCAAGCAGTCTCGACTGCGATTTTGAAGTTGAGCCTCAAGATTTAACAGTTGACTTGCTTAACCACCTACAGACGCTTTACGCCCAGTGATTCCGGATAACACTTGCATCCTCCGTC
>M02308.154.ATB7U.1.2113.5907.13769.KBDT32.16S
CCCATTTGCTACCCTAGCTTTCGTCTCTGAGTGTCAGTAATAGCCCAGTAAAGTGCCTTCGCCATCGGTGTTCTTTCAAATATCTACGCATTTCACCGCTCCACTGGAAATTCCCTTTACCCCTACTATACTCTAGTCAAGCAGTTTCGACTGCGATTTTGAAGTTGAGCCTCAAGATTTAACAGTTGACTTGCTTAACCACCTACAGACGCTTTACGCCCAGTGATTCCGGATAACACTTGCATCCTCCGTC
>M02308.154.ATB7U.1.2105.14077.3887.KBDT32.16S
CCCATTTGCTACCCTAGCTTTCGTCTCTGAGTGTCAGTAATAGCCCAGTAAAGTGCCTTCGCCATCGGTGTTCTTTCCAACATCTACGCATTTCACCGCTCCACTGGAAATTCCCTTTACCCCTACTATACTCTAGTCAAGCAGTTTCGACTGCGATTTTGAAGTTGAGCCTCAAGATTTAACAGTTGACTTGCTTAACCACCTACAGACGCTTTACGCCCAGTGATTCCGGATAACACTTGCATCCTCCGTC
>M02308.154.ATB7U.1.2112.10463.24618.KBDT32.16S
CCCATTTGCTACCCTAGCTTTCGTCTCTGAGTGTCAGTAATAGCCCAGTAAAGTGCCTTCGCCATCGGTGTTCTTTCCAACATCTACGCATTTCACCGCTCCACTGGAAATTCCCTTTACCCCTACTATACTCTAGTCAAGCAGTTTCGACTGCGATTTTGAAGTTGAGCCTCAAGATTTAACAGTTGACTTGCTTAACCACCTACAGACGCTTTACGCCCAGTGATTCCGGATAACACTTGCACCCTCCGTA
>M02308.154.ATB7U.1.2104.23711.7242.KBDT32.16S
CCCATTTGCTACCCTAGCTTTCGTCTCTGAGTGTCAGTAATAGCCCAGTAAAGTGCCTTCGCCATCGGTGTTCTTTCCAATACCTACGCATTTCACCGCTCCACTGGAAATTCCCTTTACCCCTACTATACTCTAGTCAAGCAGTTTCGACTGCGATTTTGAAGTTGAGCCTCAAGATTTAACAGTTGACTTGCTTAACCACCTACAGACGCCTTACGCCCAGTGATTCCGGATAACACTTGCATCCTCCGTC
>M02308.154.ATB7U.1.1104.4113.18104.KBDT32.16S
CCCATTTGCTACCCTAGCTTTCGTCTCTGAGTGTCAGTAATAGCCCAGTAAAGTGCCTTCGCCATCGGTGTTCTTTCCAATACCTACGCATTTCACCGCTCCACTGGAAATTCCCTTTACCCCTACTATACTCTAGTCAAGCAGTTTCGACTGCGATTTTGAAGTTGAGCCTCAAGATTTAACAGTTGACTTGCTTAACCACCTACAGACGCTTTACGCCCAGTGATTCCGGATAACACTTGCAGCCTCCGTC
>M02308.154.ATB7U.1.1105.28503.20071.KBDT32.16S
CCCATTTGCTACCCTAGCTTTCGTCTCTGAGTGTCAGTAATAGCCCAGTAAAGTGCCTTCGCCATCGGTGTTCTTTCCAATACCTACGCATTTCACCGCTCCACTGGAAATTCCCTTTACCCCTACTATACTCTAGTCAAGCAGTTTCGACTGCGATTTTGAAGTTGAGCCTCAAGATTTAACAGTTGACTTGCTTAACCACCTACAGACGCTTTACGCCCAGTGATTCCGGATAACACTTGCATCCTCCGTC
>M02308.154.ATB7U.1.2104.15306.8020.KBDT32.16S
CCCATTTGCTACCCTAGCTTTCGTCTCTGAGTGTCAGTAATAGCCCAGTAAAGTGCCTTCGCCATCGGTGTTCTTTCCAATACCTACGCATTTCACCGCTCCACTGGAAATTCCCTTTACCCCTACTATACTCTAGTCAAGCAGTTTCGACTGCGATTTTGAAGTTGAGCCTCAAGATTTAACAGTTGACTTGCTTAACCACCTACAGACGCTTTACGCCCAGTGATTCCGGATAACACTTGCATCCTCCGTC
>M02308.154.ATB7U.1.2108.19615.25601.KBDT32.16S
CCCATTTGCTACCCTAGCTTTCGTCTCTGAGTGTCAGTAATAGCCCAGTAAAGTGCCTTCGCCATCGGTGTTCTTTCCAATATCTACACGTTTCACCGCTCCACTGGAAATTCCCTTTACCCCTACTATACTCTAGTCAAGCAGTTTCGACTGCGATTTTGAAGTTGAGCCTCAAGATTTAACAGTTGACTTGCTTAACCACCTACAGACGCTTTACGCCCAGTGATTCCGGATAACACTTGCATCCTCCGTC
>M02308.154.ATB7U.1.2106.13444.13783.KBDT32.16S
CCCATTTGCTACCCTAGCTTTCGTCTCTGAGTGTCAGTAATAGCCCAGTAAAGTGCCTTCGCCATCGGTGTTCTTTCCAATATCTACGCACTTCACCGCTCCACTGGAAATTCCCTTTACCCCTACTATACTCTAGTCAAGCAGTTTCGACTGCGATTTTGAAGTTGAGCCTCAAGATTTAACAGTTGACTTGCTAACCACCTACAGACGCTTTACGCCCAGTGATTCCGGATAACACTTGCATCCTCCGTC
>M02308.154.ATB7U.1.2107.26164.10448.KBDT32.16S
CCCATTTGCTACCCTAGCTTTCGTCTCTGAGTGTCAGTAATAGCCCAGTAAAGTGCCTTCGCCATCGGTGTTCTTTCCAATATCTACGCACTTCACCGCTCCACTGGAAATTCCCTTTACCCCTACTATACTCTAGTCAAGCAGTTTCGACTGCGATTTTGAAGTTGAGCCTCAAGATTTAACAGTTGACTTGCTTAACCACCTACAGACGCTTTACGCCCAGTGATTCCGGATAACACTTGCATCCTCCGTC
>M02308.154.ATB7U.1.2107.8253.23289.KBDT32.16S
CCCATTTGCTACCCTAGCTTTCGTCTCTGAGTGTCAGTAATAGCCCAGTAAAGTGCCTTCGCCATCGGTGTTCTTTCCAATATCTACGCACTTCACCGCTCCACTGGAAATTCCCTTTACCCCTACTATACTCTAGTCAAGCAGTTTCGACTGCGATTTTGAAGTTGAGCCTCAAGATTTAACAGTTGACTTGCTTAACCACCTACAGACGCTTTACGCCCAGTGATTCCGGATAACACTTGCATCCTCCGTC
>M02308.154.ATB7U.1.2107.8279.23318.KBDT32.16S
CCCATTTGCTACCCTAGCTTTCGTCTCTGAGTGTCAGTAATAGCCCAGTAAAGTGCCTTCGCCATCGGTGTTCTTTCCAATATCTACGCACTTCACCGCTCCACTGGAAATTCCCTTTACCCCTACTATACTCTAGTCAAGCAGTTTCGACTGCGATTTTGAAGTTGAGCCTCAAGATTTAACAGTTGACTTGCTTAACCACCTACAGACGCTTTACGCCCAGTGATTCCGGATAACACTTGCATCCTCCGTC
>M02308.154.ATB7U.1.2114.18231.3247.KBDT32.16S
CCCATTTGCTACCCTAGCTTTCGTCTCTGAGTGTCAGTAATAGCCCAGTAAAGTGCCTTCGCCATCGGTGTTCTTTCCAATATCTACGCACTTCACCGCTCCACTGGAAATTCCCTTTACCCCTACTATACTCTAGTCAAGCAGTTTCGACTGCGATTTTGAAGTTGAGCCTCAAGATTTAACAGTTGACTTGCTTAACCACCTACAGACGCTTTACGCCCAGTGATTCCGGATAACACTTGCATCCTCCGTC
>M02308.154.ATB7U.1.2114.16188.4443.KBDT32.16S
CCCATTTGCTACCCTAGCTTTCGTCTCTGAGTGTCAGTAATAGCCCAGTAAAGTGCCTTCGCCATCGGTGTTCTTTCCAATATCTACGCACTTCACCGCTCCACTGGAAATTCCCTTTACCCCTACTATACTCTAGTCAAGCAGTTTCGACTGCGATTTTGAAGTTGAGCCTCAAGATTTAACAGTTGACTTGCTTAACCACCTACAGACGCTTTACGCCCAGTGATTCCGGATAACACTTGCATCCTCCGTC
>M02308.154.ATB7U.1.2114.23132.12002.KBDT32.16S
CCCATTTGCTACCCTAGCTTTCGTCTCTGAGTGTCAGTAATAGCCCAGTAAAGTGCCTTCGCCATCGGTGTTCTTTCCAATATCTACGCATCTCACCGCTCCACTGGAAATTCCCTTTACCCATACCATACTCTAGTCAAGCAGTTTCGACTGCGATTTTGAAGTTGAGCCTCAAGATTTAACAGTTGACTTGCTTAACCACCTACAGACGCTTTACGCCCAGTGATTCCGGATAACACTTGCATCCTCCGTC
>M02308.154.ATB7U.1.2105.14135.4474.KBDT32.16S
CCCATTTGCTACCCTAGCTTTCGTCTCTGAGTGTCAGTAATAGCCCAGTAAAGTGCCTTCGCCATCGGTGTTCTTTCCAATATCTACGCATCTCACCGCTCCACTGGAAATTCCCTTTACCCCTACTATACTCTAGTCAAGCAGTTTCGACTGCGATTTTGAAGTTGAGCCTCAAGATTTAACAGTTGACTTGCTTAACCACCTACAGACGCTTTACGCCCAGTGATTCCGGATAACACTTGCATCCTCCGTC
>M02308.154.ATB7U.1.1105.12861.24614.KBDT32.16S
CCCATTTGCTACCCTAGCTTTCGTCTCTGAGTGTCAGTAATAGCCCAGTAAAGTGCCTTCGCCATCGGTGTTCTTTCCAATATCTACGCATTTCACCACTCCACTGGAAATTCCCTTTACCCCTACTATACTCTAGTCAAGCAGTTTCGACTGCGATTTTGAAGTTGAGCCTCAAGATTTAACAGTTGACTTGCTTAACCACCTACAGACGCTTTACGCCCAGTGATTCCGGATAACACTTGCGTCCTCCGTC
>M02308.154.ATB7U.1.2104.26184.14373.KBDT32.16S
CCCATTTGCTACCCTAGCTTTCGTCTCTGAGTGTCAGTAATAGCCCAGTAAAGTGCCTTCGCCATCGGTGTTCTTTCCAATATCTACGCATTTCACCACTCCACTGGAAATTCCCTTTACCCCTACTATACTCTAGTCAAGCAGTTTCGACTGCGATTTTGAAGTTGAGCCTCAAGATTTAACAGTTGACTTGCTTAACCACCTACAGACGCTTTACGCCCAGTGATTCCGGATAACACTTGCATCCTCCGTC
>M02308.154.ATB7U.1.1103.3779.18622.KBDT32.16S
CCCATTTGCTACCCTAGCTTTCGTCTCTGAGTGTCAGTAATAGCCCAGTAAAGTGCCTTCGCCATCGGTGTTCTTTCCAATATCTACGCATTTCACCGCTACACCTGGAATTCCACNCCCCTCTCCAAGACTCTAGTCTNCCAGTTCTAAATGACCATCCCAGGTNGAGCCCGGGGCTTTCACATCTAGCTTAACAAACCGCCTGCGTGCGCTTTACGCCCAGTAATTCCGATTAACGCTCGCNCCCTCCGTA
>M02308.154.ATB7U.1.2101.16101.27617.KBDT32.16S
CCCATTTGCTACCCTAGCTTTCGTCTCTGAGTGTCAGTAATAGCCCAGTAAAGTGCCTTCGCCATCGGTGTTCTTTCCAATATCTACGCATTTCACCGCTACACCTGGAATTCCACTCCCCTCTCCAAGACTCTAGTCTGCCAGTTCTAAATGACCATCCCAGGTTGAGCCCGGGGCTTTCACACCTAGCTTAACAAACCGCCTGCGTGCGCTTTACGCCCAGTAATTCCGATTAACGCTCGCACCCTCCGTA
>M02308.154.ATB7U.1.1108.14879.13345.KBDT32.16S
CCCATTTGCTACCCTAGCTTTCGTCTCTGAGTGTCAGTAATAGCCCAGTAAAGTGCCTTCGCCATCGGTGTTCTTTCCAATATCTACGCATTTCACCGCTACACCTGGAATTCCACTCCCCTCTCCAAGACTCTAGTCTGCCAGTTCTAAATGACCATCCCAGGTTGAGCCCGGGGCTTTCACATCTAGCTTAACAAACCGCCTGCGTGCGCTTTACGCCCAGTAATTCCGATTAACGCTCGCACCCTCCGTA
>M02308.154.ATB7U.1.1113.26192.18482.KBDT32.16S
CCCATTTGCTACCCTAGCTTTCGTCTCTGAGTGTCAGTAATAGCCCAGTAAAGTGCCTTCGCCATCGGTGTTCTTTCCAATATCTACGCATTTCACCGCTACACCTGGAATTCCACTCCCCTCTCCAAGACTCTAGTCTGCCAGTTCTAAATGACCATCCCAGGTTGAGCCCGGGGCTTTCACATCTAGCTTAACAAACCGCCTGCGTGCGCTTTACGCCCAGTAATTCCGATTAACGCTCGCACCCTCCGTA
>M02308.154.ATB7U.1.2101.25456.10054.KBDT32.16S
CCCATTTGCTACCCTAGCTTTCGTCTCTGAGTGTCAGTAATAGCCCAGTAAAGTGCCTTCGCCATCGGTGTTCTTTCCAATATCTACGCATTTCACCGCTACACCTGGAATTCCACTCCCCTCTCCAAGACTCTAGTCTGCCAGTTCTAAATGACCATCCCAGGTTGAGCCCGGGGCTTTCACATCTAGCTTAACAAACCGCCTGCGTGCGCTTTACGCCCAGTAATTCCGATTAACGCTCGCACCCTCCGTA
>M02308.154.ATB7U.1.2113.9000.14845.KBDT32.16S
CCCATTTGCTACCCTAGCTTTCGTCTCTGAGTGTCAGTAATAGCCCAGTAAAGTGCCTTCGCCATCGGTGTTCTTTCCAATATCTACGCATTTCACCGCTACACCTGGAATTCCACTCCCCTCTCCAAGACTCTAGTCTGCCAGTTCTAAATGACCATCCCAGGTTGAGCCCGGGGCTTTCACATCTAGCTTAACAAACCGCCTGCGTGCGCTTTACGCCCAGTAATTCCGATTAACGCTCGCACCCTCCGTA
>M02308.154.ATB7U.1.2113.22648.15042.KBDT32.16S
CCCATTTGCTACCCTAGCTTTCGTCTCTGAGTGTCAGTAATAGCCCAGTAAAGTGCCTTCGCCATCGGTGTTCTTTCCAATATCTACGCATTTCACCGCTCCACAGGAAATTCCCTTTACCCCTACTATACTCTAGTCAAGCAGTTTCGACTGCGATTTTGAAGTTGAGCCCCAAGATTTAACAGTTGACTTGCTTAACCACCTACAGACGCTCTACGCCCAGTGATTCCGGATAACACTTGCATCCTCCGTC
>M02308.154.ATB7U.1.1102.9659.22136.KBDT32.16S
CCCATTTGCTACCCTAGCTTTCGTCTCTGAGTGTCAGTAATAGCCCAGTAAAGTGCCTTCGCCATCGGTGTTCTTTCCAATATCTACGCATTTCACCGCTCCACAGGAAATTCCCTTTACCCCTACTATACTCTAGTCAAGCAGTTTCGACTGCGATTTTGAAGTTGAGCCTCAAGATTTAACAGTTGACTTGCTTAACCACCTACAGACGCTTTACGCCCAGTGATTCCGGATAACACTTGCATCCTCCGTC
>M02308.154.ATB7U.1.1108.21313.13192.KBDT32.16S
CCCATTTGCTACCCTAGCTTTCGTCTCTGAGTGTCAGTAATAGCCCAGTAAAGTGCCTTCGCCATCGGTGTTCTTTCCAATATCTACGCATTTCACCGCTCCACAGGAAATTCCCTTTACCCCTACTATACTCTAGTCAAGCAGTTTCGACTGCGATTTTGAAGTTGAGCCTCAAGATTTAACAGTTGACTTGCTTAACCACCTACAGACGCTTTACGCCCAGTGATTCCGGATAACACTTGCATCCTCCGTC
>M02308.154.ATB7U.1.2104.25915.12674.KBDT32.16S
CCCATTTGCTACCCTAGCTTTCGTCTCTGAGTGTCAGTAATAGCCCAGTAAAGTGCCTTCGCCATCGGTGTTCTTTCCAATATCTACGCATTTCACCGCTCCACCGGAAATTCCCTTTACCCCTACTATACTCTAGTCAAGCAGTTTCGACTGCGATTTTGAAGTTGAGCCTCAAGATTTAACAGTTGACTTGCTTAACCACCTACAGACGCTTTACGCCCAGTGATTCCGGATAACACTTGCATCCTCCGTC
>M02308.154.ATB7U.1.1102.7813.7484.KBDT32.16S
CCCATTTGCTACCCTAGCTTTCGTCTCTGAGTGTCAGTAATAGCCCAGTAAAGTGCCTTCGCCATCGGTGTTCTTTCCAATATCTACGCATTTCACCGCTCCACTAGAAATTCCCTTTACCCCTACTATACTCTAGTCAAGCAGTTTCGACTGCGATTTTGAAGTTGAGCCTCAAGATTTAACAGTTGACTTGCTTAACCACCTACAGACGCTTTACGCCCAGTGATTCCGGATAACACTTGCATCCTCCGTC
>M02308.154.ATB7U.1.1104.17950.26096.KBDT32.16S
CCCATTTGCTACCCTAGCTTTCGTCTCTGAGTGTCAGTAATAGCCCAGTAAAGTGCCTTCGCCATCGGTGTTCTTTCCAATATCTACGCATTTCACCGCTCCACTGAAAATTCCCTTTACCCCTACTATACTCTAGTCAAGCAGTTTCGACTGCGATTTTGAAGTTGAGCCTCAAGATTTAACAGTTGACTTGCTTAACCACCTACAGACGCTTTACGCCCAGTGATTCCGGATAACACTTGCATCCTCCGTC
>M02308.154.ATB7U.1.2102.23110.17725.KBDT32.16S
CCCATTTGCTACCCTAGCTTTCGTCTCTGAGTGTCAGTAATAGCCCAGTAAAGTGCCTTCGCCATCGGTGTTCTTTCCAATATCTACGCATTTCACCGCTCCACTGAAATTCCCTTTACCCCTACTATACTCTAGTCAAGCAGTTTCGACTGCGATTTTGAAGTTGAGCCTCAAGATTTAACAGTTGACTTGCTTAACCACCTACAGACGCTTTACGCCCAGTGATTCCGGATAACACTTGCACCCTCCGTA
>M02308.154.ATB7U.1.2111.23898.22271.KBDT32.16S
CCCATTTGCTACCCTAGCTTTCGTCTCTGAGTGTCAGTAATAGCCCAGTAAAGTGCCTTCGCCATCGGTGTTCTTTCCAATATCTACGCATTTCACCGCTCCACTGGAAACTCCCTTTACCCCTACTATACTCTAGTCAAGCAGTTTCGACTGCGATTTTGAAGTTGAGCCTCAAGATTTAACAGTTGACTTGCTTAACCACCTACAGACGCTTTACGCCCAGTGCTTCCGGATAACACTTGCATCCTCCGTC
>M02308.154.ATB7U.1.1104.7016.15275.KBDT32.16S
CCCATTTGCTACCCTAGCTTTCGTCTCTGAGTGTCAGTAATAGCCCAGTAAAGTGCCTTCGCCATCGGTGTTCTTTCCAATATCTACGCATTTCACCGCTCCACTGGAAANTCCCTTTACCCCNACTATACTCTAGNCAAGCAGTTTCGACTGCGATTTTGAAGTTGAGCCTCAAGATTTAACAGTTGACTTGCNTAACCACNNANAGACGCTTTACGCCCAGTGATTCCGGATAACACTTGCATCCTCCGTC
>M02308.154.ATB7U.1.1104.11437.24472.KBDT32.16S
CCCATTTGCTACCCTAGCTTTCGTCTCTGAGTGTCAGTAATAGCCCAGTAAAGTGCCTTCGCCATCGGTGTTCTTTCCAATATCTACGCATTTCACCGCTCCACTGGAAATACCCTTTACCCCTACTATACTCTGGTCAAGCAGTTTCGACTGCGATTTTGAAGTTGAGCCTCAAGATTTAACAGTTGACTTGCTTAACCACCTACAGACGCTTTACGCCCAGTGATTCCGGATAACACTTGCATCCTCCGTC
>M02308.154.ATB7U.1.1113.18171.4523.KBDT32.16S
CCCATTTGCTACCCTAGCTTTCGTCTCTGAGTGTCAGTAATAGCCCAGTAAAGTGCCTTCGCCATCGGTGTTCTTTCCAATATCTACGCATTTCACCGCTCCACTGGAAATCCCCTTTACCCCTACTATACTCTAGTCAAGCAGTTTCGACTGCGATTTTGAAGTTGAGCCTCAAGATTTAACAGTTGACTTGCTTAACCACCTACAGACGCTTTACGCCCAGTGATTCCGGATAACACTTGCATCCTCCGTA
>M02308.154.ATB7U.1.1112.8719.7303.KBDT32.16S
CCCATTTGCTACCCTAGCTTTCGTCTCTGAGTGTCAGTAATAGCCCAGTAAAGTGCCTTCGCCATCGGTGTTCTTTCCAATATCTACGCATTTCACCGCTCCACTGGAAATCCCCTTTACCCCTACTATACTCTAGTCAAGCAGTTTCGACTGCGATTTTGAAGTTGAGCCTCAAGATTTAACAGTTGACTTGCTTAACCACCTATAGACGCTTTACGCCCAGTGATTCCGGATAACACTTGCATCCTCCGTC
>M02308.154.ATB7U.1.2113.6352.18022.KBDT32.16S
CCCATTTGCTACCCTAGCTTTCGTCTCTGAGTGTCAGTAATAGCCCAGTAAAGTGCCTTCGCCATCGGTGTTCTTTCCAATATCTACGCATTTCACCGCTCCACTGGAAATGCCCTTTACCCCTACTATACTCTAGTCAAGCAGTTTCGACTGCGATTTTGAAGTTGAGCCTCAAGATTTAACAGTTGACTTGCTTAACCACCTACAGACGCTTTACGCCCAGTGATTCCGGATAACACTTGCATCCTCCGTC
>M02308.154.ATB7U.1.2103.12512.6495.KBDT32.16S
CCCATTTGCTACCCTAGCTTTCGTCTCTGAGTGTCAGTAATAGCCCAGTAAAGTGCCTTCGCCATCGGTGTTCTTTCCAATATCTACGCATTTCACCGCTCCACTGGAAATTCACTCCCCTCTCCAAGACTCTAGTCTGCCAGTTCTAAATGACCATCCCAGGTTGAGCCCGGGGCTTTCACATCTAGCTTAACAAACCGCCTGCGTGCGCTTTACGCCCAGTAATTCCGATTAACGCTCGCACCCTCCGTA
>M02308.154.ATB7U.1.1103.26033.14681.KBDT32.16S
CCCATTTGCTACCCTAGCTTTCGTCTCTGAGTGTCAGTAATAGCCCAGTAAAGTGCCTTCGCCATCGGTGTTCTTTCCAATATCTACGCATTTCACCGCTCCACTGGAAATTCCCCTTACCCCTACTATACTCTAGTCAAGCAGTTTCGACTGCGATTTTGAAGTTGAGCCTCAAGATTTAACAGTTGACTTGCTTAACCACCTACAGACGCTTTACGCCCAGTGATTCCGGATAACACTTGCATCCTCCGTC
>M02308.154.ATB7U.1.1111.10567.7696.KBDT32.16S
CCCATTTGCTACCCTAGCTTTCGTCTCTGAGTGTCAGTAATAGCCCAGTAAAGTGCCTTCGCCATCGGTGTTCTTTCCAATATCTACGCATTTCACCGCTCCACTGGAAATTCCCCTTACCCCTACTATACTCTAGTCAAGCAGTTTCGACTGCGATTTTGAAGTTGAGCCTCAAGATTTAACAGTTGACTTGCTTAACCACCTACAGACGCTTTACGCCCAGTGATTCCGGATAACACTTGCATCCTCCGTC
>M02308.154.ATB7U.1.1111.20349.23423.KBDT32.16S
CCCATTTGCTACCCTAGCTTTCGTCTCTGAGTGTCAGTAATAGCCCAGTAAAGTGCCTTCGCCATCGGTGTTCTTTCCAATATCTACGCATTTCACCGCTCCACTGGAAATTCCCCTTACCCCTACTATACTCTAGTCAAGCAGTTTCGACTGCGATTTTGAAGTTGAGCCTCAAGATTTAACAGTTGACTTGCTTAACCACCTACAGACGCTTTACGCCCAGTGATTCCGGATAACACTTGCATCCTCCGTC
>M02308.154.ATB7U.1.1113.7945.24898.KBDT32.16S
CCCATTTGCTACCCTAGCTTTCGTCTCTGAGTGTCAGTAATAGCCCAGTAAAGTGCCTTCGCCATCGGTGTTCTTTCCAATATCTACGCATTTCACCGCTCCACTGGAAATTCCCCTTACCCCTACTATACTCTAGTCAAGCAGTTTCGACTGCGATTTTGAAGTTGAGCCTCAAGATTTAACAGTTGACTTGCTTAACCACCTACAGACGCTTTACGCCCAGTGATTCCGGATAACACTTGCATCCTCCGTC
>M02308.154.ATB7U.1.2107.25065.9295.KBDT32.16S
CCCATTTGCTACCCTAGCTTTCGTCTCTGAGTGTCAGTAATAGCCCAGTAAAGTGCCTTCGCCATCGGTGTTCTTTCCAATATCTACGCATTTCACCGCTCCACTGGAAATTCCCCTTACCCCTACTATACTCTAGTCAAGCAGTTTCGACTGCGATTTTGAAGTTGAGCCTCAAGATTTAACAGTTGACTTGCTTAACCACCTACAGACGCTTTACGCCCAGTGATTCCGGATAACACTTGCATCCTCCGTC
>M02308.154.ATB7U.1.2109.20907.18005.KBDT32.16S
CCCATTTGCTACCCTAGCTTTCGTCTCTGAGTGTCAGTAATAGCCCAGTAAAGTGCCTTCGCCATCGGTGTTCTTTCCAATATCTACGCATTTCACCGCTCCACTGGAAATTCCCTCTACCCCTACTATACTCTAGTCAAGCAGTTTCGACTGCGATTTTGAAGTTGAGCCTCAAGATTTAACAGTTGACTTGCTTAACCACCTACAGACGCTTTACGCCCAGTGATTCCGGATAACACTTGCATCCTCCGTC
>M02308.154.ATB7U.1.2107.11569.3275.KBDT32.16S
CCCATTTGCTACCCTAGCTTTCGTCTCTGAGTGTCAGTAATAGCCCAGTAAAGTGCCTTCGCCATCGGTGTTCTTTCCAATATCTACGCATTTCACCGCTCCACTGGAAATTCCCTTAACCCCTACTATACTCTAGTCAAGCAGTTTCGACTGCGATTTTGAAGTTGAGCCTCAAGATTTAACAGTTGACTTGCTTAACCACCTACAGACGCTTTACGCCCAGTGATTCCGGATAACACTTGCATCCTCCGTC
>M02308.154.ATB7U.1.2106.5509.24613.KBDT32.16S
CCCATTTGCTACCCTAGCTTTCGTCTCTGAGTGTCAGTAATAGCCCAGTAAAGTGCCTTCGCCATCGGTGTTCTTTCCAATATCTACGCATTTCACCGCTCCACTGGAAATTCCCTTACCCCTACTATACTCTAGTCAAGCAGTTTCGACTGCGATTTTGAAGTTGAGCCTCAAGATTTAACAGTTGACTTGCTCAACCACCTACAGACGCTTTACGCCCAGTGATTCCGGATAACACTTGCATCCTCCGTC
>M02308.154.ATB7U.1.2111.22152.14493.KBDT32.16S
CCCATTTGCTACCCTAGCTTTCGTCTCTGAGTGTCAGTAATAGCCCAGTAAAGTGCCTTCGCCATCGGTGTTCTTTCCAATATCTACGCATTTCACCGCTCCACTGGAAATTCCCTTCACCCCTACTATACTCTAGTCAAGCAGTTTCGACTGCGATTTTGAAGTTGAGCCTCAAGATTTAACAGTTGACTTGCTTAACCACCTACAGACGCTTTACGCCCAGTGATTCTGGATAACACTTGCATCCTCCGTC
>M02308.154.ATB7U.1.2113.2192.15188.KBDT32.16S
CCCATTTGCTACCCTAGCTTTCGTCTCTGAGTGTCAGTAATAGCCCAGTAAAGTGCCTTCGCCATCGGTGTTCTTTCCAATATCTACGCATTTCACCGCTCCACTGGAAATTCCCTTCACCCCTACTATACTCTAGTCAAGCAGTTTCGACTGCGATTTTGAAGTTGAGCCTCAAGATTTAACAGTTGACTTGCTTAACCACCTACAGACGCTTTACGCCCAGTGATTCCGGATAACACTTGCATCCTCCGTC
>M02308.154.ATB7U.1.1104.16616.21884.KBDT32.16S
CCCATTTGCTACCCTAGCTTTCGTCTCTGAGTGTCAGTAATAGCCCAGTAAAGTGCCTTCGCCATCGGTGTTCTTTCCAATATCTACGCATTTCACCGCTCCACTGGAAATTCCCTTTAACCCTACTATACTCTAGTCAAGCAGTTTCGACTGCGATTTTGAAGTTGAGCCTCAAGATTTAACAGTTGACTTGCTTAACCACCCACAGACGCTTTACGCCCAGTGATTCCGGATAACACTTGCATCCTCCGTC
>M02308.154.ATB7U.1.2113.8621.26832.KBDT32.16S
CCCATTTGCTACCCTAGCTTTCGTCTCTGAGTGTCAGTAATAGCCCAGTAAAGTGCCTTCGCCATCGGTGTTCTTTCCAATATCTACGCATTTCACCGCTCCACTGGAAATTCCCTTTACACCTACTATACTCTAGTCAAGCAGTTTCGACTGCGATTTTGAAGTTGAGCCTCAAGATTTAACAGTTGACTTGCTTAACCACCTACAGACGCTTTACGCCCAGTGATTCCGGATAACACTTGCATCCTCCGTC
>M02308.154.ATB7U.1.1112.6124.15528.KBDT32.16S
CCCATTTGCTACCCTAGCTTTCGTCTCTGAGTGTCAGTAATAGCCCAGTAAAGTGCCTTCGCCATCGGTGTTCTTTCCAATATCTACGCATTTCACCGCTCCACTGGAAATTCCCTTTACCCATACTATACTCTAGTCAAGCAGTTTCGACTGCGATTTTGAAGTTGAGCCTCAAGATTTAACAGTTGACTTGCTTAACCACCTACAGACGCTTTACGCCCAGTGATTCCGGATAACACTTGCATCCTCCGTC
>M02308.154.ATB7U.1.2112.13149.15136.KBDT32.16S
CCCATTTGCTACCCTAGCTTTCGTCTCTGAGTGTCAGTAATAGCCCAGTAAAGTGCCTTCGCCATCGGTGTTCTTTCCAATATCTACGCATTTCACCGCTCCACTGGAAATTCCCTTTACCCCAACTATACTCTAGTCAAGCAGTTTCGACTGCGATTTTGAAGTTGAGCCTCAAGATTTAACAGTTGACTTGCTTAACCACCTACAGACGCTTTACGCCCAGTGATTCCGGATAACACTTGCATCCTCCGTC
>M02308.154.ATB7U.1.1106.17475.19536.KBDT32.16S
CCCATTTGCTACCCTAGCTTTCGTCTCTGAGTGTCAGTAATAGCCCAGTAAAGTGCCTTCGCCATCGGTGTTCTTTCCAATATCTACGCATTTCACCGCTCCACTGGAAATTCCCTTTACCCCCACTATACTCTAGTCAAGCAGTTTCGACTGCGATTTTGAAGTTGAGCCTCAAGATTTAACAGTTGACTTGCTTAACCACCTACAGACGCTTTACGCCCAGTGATTCCGGATAACACTTGCATCCTCCGTC
>M02308.154.ATB7U.1.2105.16796.20475.KBDT32.16S
CCCATTTGCTACCCTAGCTTTCGTCTCTGAGTGTCAGTAATAGCCCAGTAAAGTGCCTTCGCCATCGGTGTTCTTTCCAATATCTACGCATTTCACCGCTCCACTGGAAATTCCCTTTACCCCCACTATACTCTAGTCAAGCAGTTTCGACTGCGATTTTGAAGTTGAGCCTCAAGATTTAACAGTTGACTTGCTTAACCACCTACAGACGCTTTACGCCCAGTGATTCCGGATAACACTTGCATCCTCCGTC
>M02308.154.ATB7U.1.2112.15641.14889.KBDT32.16S
CCCATTTGCTACCCTAGCTTTCGTCTCTGAGTGTCAGTAATAGCCCAGTAAAGTGCCTTCGCCATCGGTGTTCTTTCCAATATCTACGCATTTCACCGCTCCACTGGAAATTCCCTTTACCCCCACTATACTCTAGTCAAGCAGTTTCGACTGCGATTTTGAAGTTGAGCCTCAAGATTTAACAGTTGACTTGCTTAACCACCTACAGACGCTTTACGCCCAGTGATTCCGGATAACACTTGCATCCTCCGTC
>M02308.154.ATB7U.1.2104.19368.24739.KBDT32.16S
CCCATTTGCTACCCTAGCTTTCGTCTCTGAGTGTCAGTAATAGCCCAGTAAAGTGCCTTCGCCATCGGTGTTCTTTCCAATATCTACGCATTTCACCGCTCCACTGGAAATTCCCTTTACCCCTACCATACTCTAGTCAAGCAGTTTCGACTGCGATTTTGAAGTTGAGCCTCAAGATTTAACAGTTGACTTGCTTAACCACCTACAGACGCTTTACGCCCAGTGATTCCGGATAACACTTGCATCCTCCGTC
>M02308.154.ATB7U.1.1109.9584.12952.KBDT32.16S
CCCATTTGCTACCCTAGCTTTCGTCTCTGAGTGTCAGTAATAGCCCAGTAAAGTGCCTTCGCCATCGGTGTTCTTTCCAATATCTACGCATTTCACCGCTCCACTGGAAATTCCCTTTACCCCTACTATACCCTAGTCAAGCAGTTTCGACTGCGATTTTGAAGTTGAGCCTCAAGATTTAACAGTTGACTTGCTTAACCACCTACAGACGCTTTACGCCCAGTGATTCCGGATAACACTTGCATCCTCCATC
>M02308.154.ATB7U.1.2105.25078.14044.KBDT32.16S
CCCATTTGCTACCCTAGCTTTCGTCTCTGAGTGTCAGTAATAGCCCAGTAAAGTGCCTTCGCCATCGGTGTTCTTTCCAATATCTACGCATTTCACCGCTCCACTGGAAATTCCCTTTACCCCTACTATACTATAGTCAAGCAGTTTCGACTGCGATTTTGAAGTTGAGCCTCAAGATTTAACAGTTGACTTGCTTAACCACCTACAGACGCTTTACGCCCAGTGATTCCGGATAACACTTGCATCCTCCGTC
>M02308.154.ATB7U.1.1114.19037.26366.KBDT32.16S
CCCATTTGCTACCCTAGCTTTCGTCTCTGAGTGTCAGTAATAGCCCAGTAAAGTGCCTTCGCCATCGGTGTTCTTTCCAATATCTACGCATTTCACCGCTCCACTGGAAATTCCCTTTACCCCTACTATACTCAAGTCAAGCAGTTTCGACTGCGATTTAGAAGTTGAGCCTCAAGATTTAACAGTTGACTTGCTTAACCACCTACAGACGCTTTACGCCCAGTGATTCCGGATAACACTTGCATCCTCCGTC
>M02308.154.ATB7U.1.1105.19722.18203.KBDT32.16S
CCCATTTGCTACCCTAGCTTTCGTCTCTGAGTGTCAGTAATAGCCCAGTAAAGTGCCTTCGCCATCGGTGTTCTTTCCAATATCTACGCATTTCACCGCTCCACTGGAAATTCCCTTTACCCCTACTATACTCTAATCAAGCAGTTTCGACTGCGATTTTGAAGTTGAGCCTCAAGATTTAACAGTTGACTTGCTTAACCACCTACAGACGCTTTACGCCCAGTGATTCCGGATAACACTTGCATCCTCCGTC
>M02308.154.ATB7U.1.2105.24904.21093.KBDT32.16S
CCCATTTGCTACCCTAGCTTTCGTCTCTGAGTGTCAGTAATAGCCCAGTAAAGTGCCTTCGCCATCGGTGTTCTTTCCAATATCTACGCATTTCACCGCTCCACTGGAAATTCCCTTTACCCCTACTATACTCTAATCAAGCAGTTTCGACTGCGATTTTGAAGTTGAGCCTCAAGATTTAACAGTTGACTTGCTTAACCACCTACAGACGCTTTACGCCCAGTGATTCCGGATAACACTTGCATCCTCCGTC
>M02308.154.ATB7U.1.1108.8409.22996.KBDT32.16S
CCCATTTGCTACCCTAGCTTTCGTCTCTGAGTGTCAGTAATAGCCCAGTAAAGTGCCTTCGCCATCGGTGTTCTTTCCAATATCTACGCATTTCACCGCTCCACTGGAAATTCCCTTTACCCCTACTATACTCTAGTAAGCAGTTTCGACTGCGATTTTGAAGTTGAGCCTCAAGATTTAACAGTTGACTTGCTTAACCACCTACAGACGCTTTACGCCCAGTGATTCCGGATAACACTTGCATCCTCCGTC
>M02308.154.ATB7U.1.2111.26609.11531.KBDT32.16S
CCCATTTGCTACCCTAGCTTTCGTCTCTGAGTGTCAGTAATAGCCCAGTAAAGTGCCTTCGCCATCGGTGTTCTTTCCAATATCTACGCATTTCACCGCTCCACTGGAAATTCCCTTTACCCCTACTATACTCTAGTCAAACAGTTTCGACTGCGATTTTGAAGTTGAGCCTCAAGATTTAACAGTTGACTTGCTTAACCACCTACAGACGCTTTACGCCCAGTGATTCCGGATAACACTTGCATCCTCCGTC
>M02308.154.ATB7U.1.1110.14322.4737.KBDT32.16S
CCCATTTGCTACCCTAGCTTTCGTCTCTGAGTGTCAGTAATAGCCCAGTAAAGTGCCTTCGCCATCGGTGTTCTTTCCAATATCTACGCATTTCACCGCTCCACTGGAAATTCCCTTTACCCCTACTATACTCTAGTCAAGCAATTTCGACTGCGATTTTGAAGTTGAGCCTCAAGATTTAACAGTTGACTTGCTTAACCACCTACAGACGCTTTACGCCCAGTGATTCCGGATAACACTTGCATCCTCCGTC
>M02308.154.ATB7U.1.2105.5304.18384.KBDT32.16S
CCCATTTGCTACCCTAGCTTTCGTCTCTGAGTGTCAGTAATAGCCCAGTAAAGTGCCTTCGCCATCGGTGTTCTTTCCAATATCTACGCATTTCACCGCTCCACTGGAAATTCCCTTTACCCCTACTATACTCTAGTCAAGCAGATTCGACTGCGATTTTGAAGTTGAGCCTCAAGATTTAACAGTTGACTTGCTTAACCACCTACAGACGCTTTACGCCCAGTGATTCCGGATAACACTTGCATCCTCCGTC
>M02308.154.ATB7U.1.1105.25166.15645.KBDT32.16S
CCCATTTGCTACCCTAGCTTTCGTCTCTGAGTGTCAGTAATAGCCCAGTAAAGTGCCTTCGCCATCGGTGTTCTTTCCAATATCTACGCATTTCACCGCTCCACTGGAAATTCCCTTTACCCCTACTATACTCTAGTCAAGCAGCTTCGACTGCGATTTTGAAGTTGAGCCTCAAGATTTAACAGTTGACTTGCTCAACCACCTACAGACGCTTTACGCCCAGTGATTCCGGATAACACTTGCATCCTCCGTC
>M02308.154.ATB7U.1.2103.14041.8752.KBDT32.16S
CCCATTTGCTACCCTAGCTTTCGTCTCTGAGTGTCAGTAATAGCCCAGTAAAGTGCCTTCGCCATCGGTGTTCTTTCCAATATCTACGCATTTCACCGCTCCACTGGAAATTCCCTTTACCCCTACTATACTCTAGTCAAGCAGCTTCGACTGCGATTTTGAAGTTGAGCCTCAAGATTTAACAGTTGACTTGCTCAACCACCTACAGACGCTTTACGCCCAGTGATTCCGGATAACACTTGCATCCTCCGGC
>M02308.154.ATB7U.1.2108.25640.9414.KBDT32.16S
CCCATTTGCTACCCTAGCTTTCGTCTCTGAGTGTCAGTAATAGCCCAGTAAAGTGCCTTCGCCATCGGTGTTCTTTCCAATATCTACGCATTTCACCGCTCCACTGGAAATTCCCTTTACCCCTACTATACTCTAGTCAAGCAGCTTCGACTGCGATTTTGAAGTTGAGCCTCAAGATTTAACAGTTGACTTGCTTAACCACCTACAGACGCTTTACGCCCAGTGATTCCGGATAACACTTGCATCCTCCGTC
>M02308.154.ATB7U.1.1114.21057.18647.KBDT32.16S
CCCATTTGCTACCCTAGCTTTCGTCTCTGAGTGTCAGTAATAGCCCAGTAAAGTGCCTTCGCCATCGGTGTTCTTTCCAATATCTACGCATTTCACCGCTCCACTGGAAATTCCCTTTACCCCTACTATACTCTAGTCAAGCAGTCTCGACTGCGATTTTGAAGTTGAGCCTCAAGATTTAACAGTTGACTTGCTTAACCACCTACAGACGCTTTACGCCCAGTGATTCCGGATAACACTTGCATCCTCCGTC
>M02308.154.ATB7U.1.2106.6203.7111.KBDT32.16S
CCCATTTGCTACCCTAGCTTTCGTCTCTGAGTGTCAGTAATAGCCCAGTAAAGTGCCTTCGCCATCGGTGTTCTTTCCAATATCTACGCATTTCACCGCTCCACTGGAAATTCCCTTTACCCCTACTATACTCTAGTCAAGCAGTCTCGACTGCGATTTTGAAGTTGAGCCTCAAGATTTAACAGTTGACTTGCTTAACCACCTACAGACGCTTTACGCCCAGTGATTCCGGATAACACTTGCATCCTCCGTC
>M02308.154.ATB7U.1.2112.11264.8686.KBDT32.16S
CCCATTTGCTACCCTAGCTTTCGTCTCTGAGTGTCAGTAATAGCCCAGTAAAGTGCCTTCGCCATCGGTGTTCTTTCCAATATCTACGCATTTCACCGCTCCACTGGAAATTCCCTTTACCCCTACTATACTCTAGTCAAGCAGTCTCGACTGCGATTTTGAAGTTGAGCCTCAAGATTTAACAGTTGACTTGCTTAACCACCTACAGACGCTTTACGCCCAGTGATTCCGGATAACACTTGCATCCTCCGTC
>M02308.154.ATB7U.1.2114.15723.19573.KBDT32.16S
CCCATTTGCTACCCTAGCTTTCGTCTCTGAGTGTCAGTAATAGCCCAGTAAAGTGCCTTCGCCATCGGTGTTCTTTCCAATATCTACGCATTTCACCGCTCCACTGGAAATTCCCTTTACCCCTACTATACTCTAGTCAAGCAGTCTCGACTGCGATTTTGAAGTTGAGCCTCAAGATTTAACAGTTGACTTGCTTAACCACCTACAGACGCTTTACGCCCAGTGATTCCGGATAACACTTGCATCCTCCGTC
>M02308.154.ATB7U.1.1105.19877.7597.KBDT32.16S
CCCATTTGCTACCCTAGCTTTCGTCTCTGAGTGTCAGTAATAGCCCAGTAAAGTGCCTTCGCCATCGGTGTTCTTTCCAATATCTACGCATTTCACCGCTCCACTGGAAATTCCCTTTACCCCTACTATACTCTAGTCAAGCAGTTTCGACAGCGATTTTGAAGTTGAGCCTCAAGATTTAACAGTTGACTTGCTTAACCACCTACAGACGCTTTACGCCCAGTGATTCCGGATAACACTTGCATCCTCCGTC
>M02308.154.ATB7U.1.2103.19983.17258.KBDT32.16S
CCCATTTGCTACCCTAGCTTTCGTCTCTGAGTGTCAGTAATAGCCCAGTAAAGTGCCTTCGCCATCGGTGTTCTTTCCAATATCTACGCATTTCACCGCTCCACTGGAAATTCCCTTTACCCCTACTATACTCTAGTCAAGCAGTTTCGACCGCGATTTTGAAGTTGAGCCTCAAGATTTAACAGTTGACTTGCTTAACCACCTACAGACGCTTTACGCCCAGTGATTCCGGATAACACTTGCATCCTCCGTA
>M02308.154.ATB7U.1.2104.11909.19890.KBDT32.16S
CCCATTTGCTACCCTAGCTTTCGTCTCTGAGTGTCAGTAATAGCCCAGTAAAGTGCCTTCGCCATCGGTGTTCTTTCCAATATCTACGCATTTCACCGCTCCACTGGAAATTCCCTTTACCCCTACTATACTCTAGTCAAGCAGTTTCGACTACGATTTTGAAGTTGAGCCTCAAGATTTAACAGTTGACTTGCTTAACCACCTACAGACGCTTTACGCCCAGTGATTCCGGATAACACTTGCATCCTCCGTC
>M02308.154.ATB7U.1.2102.29164.16459.KBDT32.16S
CCCATTTGCTACCCTAGCTTTCGTCTCTGAGTGTCAGTAATAGCCCAGTAAAGTGCCTTCGCCATCGGTGTTCTTTCCAATATCTACGCATTTCACCGCTCCACTGGAAATTCCCTTTACCCCTACTATACTCTAGTCAAGCAGTTTCGACTGCGATCTTGAAGTTGAGCCTCAAGATTTAACAGTTGACTTGCTTAACCACCTACAGACGCTTTACGCCCAGTGATTNNGGATAANANNNGNANNNNNNGGA
>M02308.154.ATB7U.1.2111.10643.11792.KBDT32.16S
CCCATTTGCTACCCTAGCTTTCGTCTCTGAGTGTCAGTAATAGCCCAGTAAAGTGCCTTCGCCATCGGTGTTCTTTCCAATATCTACGCATTTCACCGCTCCACTGGAAATTCCCTTTACCCCTACTATACTCTAGTCAAGCAGTTTCGACTGCGATTCTGAAGTTGAGCCTCAAGATTTAACAGTTGACTTGCTTAACCACCTACAGACGCTTTACGCCCAGTGATTCCGGATAACACTTGCATCCTCCGTC
>M02308.154.ATB7U.1.2105.27231.15923.KBDT32.16S
CCCATTTGCTACCCTAGCTTTCGTCTCTGAGTGTCAGTAATAGCCCAGTAAAGTGCCTTCGCCATCGGTGTTCTTTCCAATATCTACGCATTTCACCGCTCCACTGGAAATTCCCTTTACCCCTACTATACTCTAGTCAAGCAGTTTCGACTGCGATTCTGAAGTTGAGCCTCAAGATTTAACAGTTGACTTGCTTTACCACCTACAGACGCTTTACGCCCAGTGATTCCGGATAACACTTGCATCCTCCGTC
>M02308.154.ATB7U.1.1107.7694.25245.KBDT32.16S
CCCATTTGCTACCCTAGCTTTCGTCTCTGAGTGTCAGTAATAGCCCAGTAAAGTGCCTTCGCCATCGGTGTTCTTTCCAATATCTACGCATTTCACCGCTCCACTGGAAATTCCCTTTACCCCTACTATACTCTAGTCAAGCAGTTTCGACTGCGATTTCGAAGTTGAGCCTCAAGATTTAACAGTTGACTTGCTCAACCACCTACAGACGCTTTACGCCCAGTGATTCCGGATAACACTTGCATCCTCCGTC
>M02308.154.ATB7U.1.1103.19812.16974.KBDT32.16S
CCCATTTGCTACCCTAGCTTTCGTCTCTGAGTGTCAGTAATAGCCCAGTAAAGTGCCTTCGCCATCGGTGTTCTTTCCAATATCTACGCATTTCACCGCTCCACTGGAAATTCCCTTTACCCCTACTATACTCTAGTCAAGCAGTTTCGACTGCGATTTCGAAGTTGAGCCTCAAGATTTAACAGTTGACTTGCTTAACCACCTACAGACGCTTTACGCCCAGTGATTCCGGATAACACTTGCATCCTCCGTC
>M02308.154.ATB7U.1.2101.13803.18865.KBDT32.16S
CCCATTTGCTACCCTAGCTTTCGTCTCTGAGTGTCAGTAATAGCCCAGTAAAGTGCCTTCGCCATCGGTGTTCTTTCCAATATCTACGCATTTCACCGCTCCACTGGAAATTCCCTTTACCCCTACTATACTCTAGTCAAGCAGTTTCGACTGCGATTTCGAAGTTGAGCCTCAAGATTTAACAGTTGACTTGCTTAACCACCTACAGACGCTTTACGCCCAGTGATTCCGGATATCACTTGCATCCTCCGTC
>M02308.154.ATB7U.1.2104.20633.15911.KBDT32.16S
CCCATTTGCTACCCTAGCTTTCGTCTCTGAGTGTCAGTAATAGCCCAGTAAAGTGCCTTCGCCATCGGTGTTCTTTCCAATATCTACGCATTTCACCGCTCCACTGGAAATTCCCTTTACCCCTACTATACTCTAGTCAAGCAGTTTCGACTGCGATTTCGAAGTTGAGCCTCAAGATTTAACAGTTGACTTGCTTAACCACCTACAGACGCTTTACGCCCAGTGATTCCGGATAACACTTGCATCCTCCGTC
>M02308.154.ATB7U.1.2105.12774.13811.KBDT32.16S
CCCATTTGCTACCCTAGCTTTCGTCTCTGAGTGTCAGTAATAGCCCAGTAAAGTGCCTTCGCCATCGGTGTTCTTTCCAATATCTACGCATTTCACCGCTCCACTGGAAATTCCCTTTACCCCTACTATACTCTAGTCAAGCAGTTTCGACTGCGATTTCGAAGTTGAGCCTCAAGATTTAACAGTTGACTTGCTTAACCACCTACAGACGCTTTACGCCCAGTGATTCCGGATAACACTTGCATCCTCCGTC
>M02308.154.ATB7U.1.2106.14141.18098.KBDT32.16S
CCCATTTGCTACCCTAGCTTTCGTCTCTGAGTGTCAGTAATAGCCCAGTAAAGTGCCTTCGCCATCGGTGTTCTTTCCAATATCTACGCATTTCACCGCTCCACTGGAAATTCCCTTTACCCCTACTATACTCTAGTCAAGCAGTTTCGACTGCGATTTCGAAGTTGAGCCTCAAGATTTAACAGTTGACTTGCTTAACCACCTACAGACGCTTTACGCCCAGTGATTCCGGATAACACTTGCATCCTCCGTC
>M02308.154.ATB7U.1.2112.26832.12426.KBDT32.16S
CCCATTTGCTACCCTAGCTTTCGTCTCTGAGTGTCAGTAATAGCCCAGTAAAGTGCCTTCGCCATCGGTGTTCTTTCCAATATCTACGCATTTCACCGCTCCACTGGAAATTCCCTTTACCCCTACTATACTCTAGTCAAGCAGTTTCGACTGCGATTTCGAAGTTGAGCCTCAAGATTTAACAGTTGACTTGCTTAACCACCTACAGACGCTTTACGCCCAGTGATTCCGGATAACACTTGCATCCTCCGTC
>M02308.154.ATB7U.1.2103.11181.5050.KBDT32.16S
CCCATTTGCTACCCTAGCTTTCGTCTCTGAGTGTCAGTAATAGCCCAGTAAAGTGCCTTCGCCATCGGTGTTCTTTCCAATATCTACGCATTTCACCGCTCCACTGGAAATTCCCTTTACCCCTACTATACTCTAGTCAAGCAGTTTCGACTGCGATTTCGAAGTTGAGCCTCAAGATTTAATAGTTGACTTGCTTAACCACCTACAGACGCTTTACGCCCAGTGATTCCGGATAACACTTGCATCCTCCGTC
>M02308.154.ATB7U.1.1114.4877.10909.KBDT32.16S
CCCATTTGCTACCCTAGCTTTCGTCTCTGAGTGTCAGTAATAGCCCAGTAAAGTGCCTTCGCCATCGGTGTTCTTTCCAATATCTACGCATTTCACCGCTCCACTGGAAATTCCCTTTACCCCTACTATACTCTAGTCAAGCAGTTTCGACTGCGATTTTGAAATTGAGCCTCAAGATTTAACAGTTGACTTGCTTAACCACCTACAGACGCTTTACGCCCAGTGATTCCGGATAACACTTGCATCCTCCGTC
>M02308.154.ATB7U.1.1109.28150.17178.KBDT32.16S
CCCATTTGCTACCCTAGCTTTCGTCTCTGAGTGTCAGTAATAGCCCAGTAAAGTGCCTTCGCCATCGGTGTTCTTTCCAATATCTACGCATTTCACCGCTCCACTGGAAATTCCCTTTACCCCTACTATACTCTAGTCAAGCAGTTTCGACTGCGATTTTGAAGCTGAGCCTCAAGATTTAACAGTTGACTTGCTTAACCACCTACAGACGCTTTACGCCCAGTGATTCCGGATAACACTTGCATCCTCCGTC
>M02308.154.ATB7U.1.2103.25547.20329.KBDT32.16S
CCCATTTGCTACCCTAGCTTTCGTCTCTGAGTGTCAGTAATAGCCCAGTAAAGTGCCTTCGCCATCGGTGTTCTTTCCAATATCTACGCATTTCACCGCTCCACTGGAAATTCCCTTTACCCCTACTATACTCTAGTCAAGCAGTTTCGACTGCGATTTTGAAGCTGAGCCTCAAGATTTAACAGTTGACTTGCTTAACCACCTACAGACGCTTTACGCCCAGTGATTCCGGATAACACTTGCATCCTCCGTC
>M02308.154.ATB7U.1.2101.6153.22884.KBDT32.16S
CCCATTTGCTACCCTAGCTTTCGTCTCTGAGTGTCAGTAATAGCCCAGTAAAGTGCCTTCGCCATCGGTGTTCTTTCCAATATCTACGCATTTCACCGCTCCACTGGAAATTCCCTTTACCCCTACTATACTCTAGTCAAGCAGTTTCGACTGCGATTTTGAAGTAGAGCCTCAAGATTTAACAGTTGACTTGCTTAACCACCTACAGACGCTTTACGCCCAGTGATTCCGGATAACACTTGCATCCTCCGTC
>M02308.154.ATB7U.1.2103.22199.24597.KBDT32.16S
CCCATTTGCTACCCTAGCTTTCGTCTCTGAGTGTCAGTAATAGCCCAGTAAAGTGCCTTCGCCATCGGTGTTCTTTCCAATATCTACGCATTTCACCGCTCCACTGGAAATTCCCTTTACCCCTACTATACTCTAGTCAAGCAGTTTCGACTGCGATTTTGAAGTCGAGCCTCAAGATTTAACAGTTGACTTGCTTAACCACCTACAGACGCTTTACGCCCAGTGATTCCGGATAACACTTGCATCCTCCGTC
>M02308.154.ATB7U.1.1104.24584.19482.KBDT32.16S
CCCATTTGCTACCCTAGCTTTCGTCTCTGAGTGTCAGTAATAGCCCAGTAAAGTGCCTTCGCCATCGGTGTTCTTTCCAATATCTACGCATTTCACCGCTCCACTGGAAATTCCCTTTACCCCTACTATACTCTAGTCAAGCAGTTTCGACTGCGATTTTGAAGTTGAGCCACAAGATTTAACAGTTGACTTGCTTAACCACCTACAGACGCTTTACGCCCAGTGATTCCGGATAACACTTGCATCCTCCGTC
>M02308.154.ATB7U.1.2108.9618.13723.KBDT32.16S
CCCATTTGCTACCCTAGCTTTCGTCTCTGAGTGTCAGTAATAGCCCAGTAAAGTGCCTTCGCCATCGGTGTTCTTTCCAATATCTACGCATTTCACCGCTCCACTGGAAATTCCCTTTACCCCTACTATACTCTAGTCAAGCAGTTTCGACTGCGATTTTGAAGTTGAGCCCCAAGATTTAACAGTTGACTTGCTTAACCACCTACAGACGCTTTACGCCCAGTGATTCCGGATAACACTTGCATCCTCCGTC
>M02308.154.ATB7U.1.2110.9129.19424.KBDT32.16S
CCCATTTGCTACCCTAGCTTTCGTCTCTGAGTGTCAGTAATAGCCCAGTAAAGTGCCTTCGCCATCGGTGTTCTTTCCAATATCTACGCATTTCACCGCTCCACTGGAAATTCCCTTTACCCCTACTATACTCTAGTCAAGCAGTTTCGACTGCGATTTTGAAGTTGAGCCCCAAGATTTAACAGTTGACTTGCTTAACCACCTACAGACGCTTTACGCCCAGTGATTCCGGATAACACTTGCATCCTCCGTC
>M02308.154.ATB7U.1.2101.10376.23888.KBDT32.16S
CCCATTTGCTACCCTAGCTTTCGTCTCTGAGTGTCAGTAATAGCCCAGTAAAGTGCCTTCGCCATCGGTGTTCTTTCCAATATCTACGCATTTCACCGCTCCACTGGAAATTCCCTTTACCCCTACTATACTCTAGTCAAGCAGTTTCGACTGCGATTTTGAAGTTGAGCCTCAAAATTTAACAGTTGACTTGCTTAACCACCTACAGACGCTTTACGCCCAGTGATTCCGGATAACACTTGCATCCTCCGTC
>M02308.154.ATB7U.1.2105.1867.15263.KBDT32.16S
CCCATTTGCTACCCTAGCTTTCGTCTCTGAGTGTCAGTAATAGCCCAGTAAAGTGCCTTCGCCATCGGTGTTCTTTCCAATATCTACGCATTTCACCGCTCCACTGGAAATTCCCTTTACCCCTACTATACTCTAGTCAAGCAGTTTCGACTGCGATTTTGAAGTTGAGCCTCAAGACTTAACAGTTGACTTGCTTAACCACCTACAGACCCTTTACGCCCAGTGATTCCGGATAACACTTGCATCCTCCGTC
>M02308.154.ATB7U.1.1105.19265.25307.KBDT32.16S
CCCATTTGCTACCCTAGCTTTCGTCTCTGAGTGTCAGTAATAGCCCAGTAAAGTGCCTTCGCCATCGGTGTTCTTTCCAATATCTACGCATTTCACCGCTCCACTGGAAATTCCCTTTACCCCTACTATACTCTAGTCAAGCAGTTTCGACTGCGATTTTGAAGTTGAGCCTCAAGACTTAACAGTTGACTTGCTTAACCACCTACAGACGCTTTACGCCCAGTGATTCCGGATAACACTTGCATCCTCCGTC
>M02308.154.ATB7U.1.1107.5238.23835.KBDT32.16S
CCCATTTGCTACCCTAGCTTTCGTCTCTGAGTGTCAGTAATAGCCCAGTAAAGTGCCTTCGCCATCGGTGTTCTTTCCAATATCTACGCATTTCACCGCTCCACTGGAAATTCCCTTTACCCCTACTATACTCTAGTCAAGCAGTTTCGACTGCGATTTTGAAGTTGAGCCTCAAGACTTAACAGTTGACTTGCTTAACCACCTACAGACGCTTTACGCCCAGTGATTCCGGATAACACTTGCATCCTCCGTC
>M02308.154.ATB7U.1.1102.4664.17085.KBDT32.16S
CCCATTTGCTACCCTAGCTTTCGTCTCTGAGTGTCAGTAATAGCCCAGTAAAGTGCCTTCGCCATCGGTGTTCTTTCCAATATCTACGCATTTCACCGCTCCACTGGAAATTCCCTTTACCCCTACTATACTCTAGTCAAGCAGTTTCGACTGCGATTTTGAAGTTGAGCCTCAAGATCTAACAGTTGACTTGCTTAACCACCTACAGACGCTTTACGCCCAGTGATTCCGGATAACACTTGCATCCTCCGTC
>M02308.154.ATB7U.1.1112.10296.18422.KBDT32.16S
CCCATTTGCTACCCTAGCTTTCGTCTCTGAGTGTCAGTAATAGCCCAGTAAAGTGCCTTCGCCATCGGTGTTCTTTCCAATATCTACGCATTTCACCGCTCCACTGGAAATTCCCTTTACCCCTACTATACTCTAGTCAAGCAGTTTCGACTGCGATTTTGAAGTTGAGCCTCAAGATTAAACAGTTGACTTGCTTAACCACCTACAGACGCTTTACGCCCAGTGATTCCGGATAACACTTGCATCCTCCGTC
>M02308.154.ATB7U.1.1108.11341.4436.KBDT32.16S
CCCATTTGCTACCCTAGCTTTCGTCTCTGAGTGTCAGTAATAGCCCAGTAAAGTGCCTTCGCCATCGGTGTTCTTTCCAATATCTACGCATTTCACCGCTCCACTGGAAATTCCCTTTACCCCTACTATACTCTAGTCAAGCAGTTTCGACTGCGATTTTGAAGTTGAGCCTCAAGATTCAACAGTTGACTTGCTTAACCACCTACAGACGCTTTACGCCCAGTGATTCCGGATAACACTTGCATCCTCCGTC
>M02308.154.ATB7U.1.2106.16704.3262.KBDT32.16S
CCCATTTGCTACCCTAGCTTTCGTCTCTGAGTGTCAGTAATAGCCCAGTAAAGTGCCTTCGCCATCGGTGTTCTTTCCAATATCTACGCATTTCACCGCTCCACTGGAAATTCCCTTTACCCCTACTATACTCTAGTCAAGCAGTTTCGACTGCGATTTTGAAGTTGAGCCTCAAGATTCAACAGTTGACTTGCTTAACCACCTACAGACGCTTTACGCCCAGTGATTCCGGATAACACTTGCATCCTCCGTC
>M02308.154.ATB7U.1.2103.10675.11430.KBDT32.16S
CCCATTTGCTACCCTAGCTTTCGTCTCTGAGTGTCAGTAATAGCCCAGTAAAGTGCCTTCGCCATCGGTGTTCTTTCCAATATCTACGCATTTCACCGCTCCACTGGAAATTCCCTTTACCCCTACTATACTCTAGTCAAGCAGTTTCGACTGCGATTTTGAAGTTGAGCCTCAAGATTTAACAATTGACTTGCTTAACCACCTACGGACGCTTTACGCCCAGTGATTCCGGATAACACTTGCATCCTCCGTC
>M02308.154.ATB7U.1.2110.19482.5854.KBDT32.16S
CCCATTTGCTACCCTAGCTTTCGTCTCTGAGTGTCAGTAATAGCCCAGTAAAGTGCCTTCGCCATCGGTGTTCTTTCCAATATCTACGCATTTCACCGCTCCACTGGAAATTCCCTTTACCCCTACTATACTCTAGTCAAGCAGTTTCGACTGCGATTTTGAAGTTGAGCCTCAAGATTTAACAGCTGACTTGCTTAGCCACCTACAGACGCTTTACGCCCAGTGATTCCGGATAACACTTGCATCCTCCGTC
>M02308.154.ATB7U.1.1110.10170.17760.KBDT32.16S
CCCATTTGCTACCCTAGCTTTCGTCTCTGAGTGTCAGTAATAGCCCAGTAAAGTGCCTTCGCCATCGGTGTTCTTTCCAATATCTACGCATTTCACCGCTCCACTGGAAATTCCCTTTACCCCTACTATACTCTAGTCAAGCAGTTTCGACTGCGATTTTGAAGTTGAGCCTCAAGATTTAACAGTCGACTTGCTTAACCACCTACAGACGCTTTACGCCCAGTGATTCCGGATAACACTTGCATCCTCCGTC
>M02308.154.ATB7U.1.2105.17242.4700.KBDT32.16S
CCCATTTGCTACCCTAGCTTTCGTCTCTGAGTGTCAGTAATAGCCCAGTAAAGTGCCTTCGCCATCGGTGTTCTTTCCAATATCTACGCATTTCACCGCTCCACTGGAAATTCCCTTTACCCCTACTATACTCTAGTCAAGCAGTTTCGACTGCGATTTTGAAGTTGAGCCTCAAGATTTAACAGTTAACTTGCTTAACCACCTACAGACGCTTTACGCCCAGTGATTCCGGATAACACTTGCATCCTCCGTC
>M02308.154.ATB7U.1.2104.16210.16916.KBDT32.16S
CCCATTTGCTACCCTAGCTTTCGTCTCTGAGTGTCAGTAATAGCCCAGTAAAGTGCCTTCGCCATCGGTGTTCTTTCCAATATCTACGCATTTCACCGCTCCACTGGAAATTCCCTTTACCCCTACTATACTCTAGTCAAGCAGTTTCGACTGCGATTTTGAAGTTGAGCCTCAAGATTTAACAGTTGACATGCTTAACCACCTACAGACGCTTTACGCCCAGTGATTCCGGATAACACTTGCATCCTCCGTC
>M02308.154.ATB7U.1.2107.14132.24075.KBDT32.16S
CCCATTTGCTACCCTAGCTTTCGTCTCTGAGTGTCAGTAATAGCCCAGTAAAGTGCCTTCGCCATCGGTGTTCTTTCCAATATCTACGCATTTCACCGCTCCACTGGAAATTCCCTTTACCCCTACTATACTCTAGTCAAGCAGTTTCGACTGCGATTTTGAAGTTGAGCCTCAAGATTTAACAGTTGACCTGCTTAACCACCTACAGACGCTTTACGCCCAGTGATTCCGGATAACACTTGCATCCTCCGTC
>M02308.154.ATB7U.1.2112.21990.7952.KBDT32.16S
CCCATTTGCTACCCTAGCTTTCGTCTCTGAGTGTCAGTAATAGCCCAGTAAAGTGCCTTCGCCATCGGTGTTCTTTCCAATATCTACGCATTTCACCGCTCCACTGGAAATTCCCTTTACCCCTACTATACTCTAGTCAAGCAGTTTCGACTGCGATTTTGAAGTTGAGCCTCAAGATTTAACAGTTGACCTGCTTAACCACCTACAGACGCTTTACGCCCAGTGATTCCGGATAACACTTGCATCCTCCGTC
>M02308.154.ATB7U.1.1104.9863.25423.KBDT32.16S
CCCATTTGCTACCCTAGCTTTCGTCTCTGAGTGTCAGTAATAGCCCAGTAAAGTGCCTTCGCCATCGGTGTTCTTTCCAATATCTACGCATTTCACCGCTCCACTGGAAATTCCCTTTACCCCTACTATACTCTAGTCAAGCAGTTTCGACTGCGATTTTGAAGTTGAGCCTCAAGATTTAACAGTTGACTCGCTTAACCACCTACAGACGCTTTACGCCCAGTGATTCCGGATAACACTTGCATCCTCCGTC
>M02308.154.ATB7U.1.2112.26746.14212.KBDT32.16S
CCCATTTGCTACCCTAGCTTTCGTCTCTGAGTGTCAGTAATAGCCCAGTAAAGTGCCTTCGCCATCGGTGTTCTTTCCAATATCTACGCATTTCACCGCTCCACTGGAAATTCCCTTTACCCCTACTATACTCTAGTCAAGCAGTTTCGACTGCGATTTTGAAGTTGAGCCTCAAGATTTAACAGTTGACTTACTTAACCACCTACAGACGCTTTACGCCCAGTGATTCCGGATAACACTTGCATCCTCCGTC
>M02308.154.ATB7U.1.2110.2000.12776.KBDT32.16S
CCCATTTGCTACCCTAGCTTTCGTCTCTGAGTGTCAGTAATAGCCCAGTAAAGTGCCTTCGCCATCGGTGTTCTTTCCAATATCTACGCATTTCACCGCTCCACTGGAAATTCCCTTTACCCCTACTATACTCTAGTCAAGCAGTTTCGACTGCGATTTTGAAGTTGAGCCTCAAGATTTAACAGTTGACTTGCCTAACCACCTACAGACGCTTTACGCCCAGTGATTCCGGATAACACTTGCATCCTCCGTC
>M02308.154.ATB7U.1.2114.17222.26307.KBDT32.16S
CCCATTTGCTACCCTAGCTTTCGTCTCTGAGTGTCAGTAATAGCCCAGTAAAGTGCCTTCGCCATCGGTGTTCTTTCCAATATCTACGCATTTCACCGCTCCACTGGAAATTCCCTTTACCCCTACTATACTCTAGTCAAGCAGTTTCGACTGCGATTTTGAAGTTGAGCCTCAAGATTTAACAGTTGACTTGCCTAACCACCTACAGACGCTTTACGCCCAGTGATTCCGGATAACACTTGCATCCTCCGTC
>M02308.154.ATB7U.1.2109.6844.16728.KBDT32.16S
CCCATTTGCTACCCTAGCTTTCGTCTCTGAGTGTCAGTAATAGCCCAGTAAAGTGCCTTCGCCATCGGTGTTCTTTCCAATATCTACGCATTTCACCGCTCCACTGGAAATTCCCTTTACCCCTACTATACTCTAGTCAAGCAGTTTCGACTGCGATTTTGAAGTTGAGCCTCAAGATTTAACAGTTGACTTGCTAACCACCTACAGACGCTTTACGCCCAGTGATTCCGGATAACACTTGCATCCTCCGTC
>M02308.154.ATB7U.1.1106.16221.9655.KBDT32.16S
CCCATTTGCTACCCTAGCTTTCGTCTCTGAGTGTCAGTAATAGCCCAGTAAAGTGCCTTCGCCATCGGTGTTCTTTCCAATATCTACGCATTTCACCGCTCCACTGGAAATTCCCTTTACCCCTACTATACTCTAGTCAAGCAGTTTCGACTGCGATTTTGAAGTTGAGCCTCAAGATTTAACAGTTGACTTGCTCAACCACCTACAGACGCTTTACGCCCAGTGATTCCGGATAACACTTGCATCCTCCGTC
>M02308.154.ATB7U.1.2101.10349.11390.KBDT32.16S
CCCATTTGCTACCCTAGCTTTCGTCTCTGAGTGTCAGTAATAGCCCAGTAAAGTGCCTTCGCCATCGGTGTTCTTTCCAATATCTACGCATTTCACCGCTCCACTGGAAATTCCCTTTACCCCTACTATACTCTAGTCAAGCAGTTTCGACTGCGATTTTGAAGTTGAGCCTCAAGATTTAACAGTTGACTTGCTCAACCACCTACAGACGCTTTACGCCCAGTGATTCCGGATAACACTTGCATCCTCCGTC
>M02308.154.ATB7U.1.2108.23076.25866.KBDT32.16S
CCCATTTGCTACCCTAGCTTTCGTCTCTGAGTGTCAGTAATAGCCCAGTAAAGTGCCTTCGCCATCGGTGTTCTTTCCAATATCTACGCATTTCACCGCTCCACTGGAAATTCCCTTTACCCCTACTATACTCTAGTCAAGCAGTTTCGACTGCGATTTTGAAGTTGAGCCTCAAGATTTAACAGTTGACTTGCTTAACCACATACAGACGCTTTACGCCCAGTGATTCCGGATAACACTTGCATCCTCCGTC
>M02308.154.ATB7U.1.2105.4943.13802.KBDT32.16S
CCCATTTGCTACCCTAGCTTTCGTCTCTGAGTGTCAGTAATAGCCCAGTAAAGTGCCTTCGCCATCGGTGTTCTTTCCAATATCTACGCATTTCACCGCTCCACTGGAAATTCCCTTTACCCCTACTATACTCTAGTCAAGCAGTTTCGACTGCGATTTTGAAGTTGAGCCTCAAGATTTAACAGTTGACTTGCTTAACCACCCACAGACGCTTTACGCCCAGTGATTCCGGATAACACTTGCATCCTCCGTC
>M02308.154.ATB7U.1.2114.25271.22548.KBDT32.16S
CCCATTTGCTACCCTAGCTTTCGTCTCTGAGTGTCAGTAATAGCCCAGTAAAGTGCCTTCGCCATCGGTGTTCTTTCCAATATCTACGCATTTCACCGCTCCACTGGAAATTCCCTTTACCCCTACTATACTCTAGTCAAGCAGTTTCGACTGCGATTTTGAAGTTGAGCCTCAAGATTTAACAGTTGACTTGCTTAACCACCTACAAACGCTTTACGCCCAGTGATTCCGGATAACACTTGCATCCTCCGTC
>M02308.154.ATB7U.1.1109.17445.3306.KBDT32.16S
CCCATTTGCTACCCTAGCTTTCGTCTCTGAGTGTCAGTAATAGCCCAGTAAAGTGCCTTCGCCATCGGTGTTCTTTCCAATATCTACGCATTTCACCGCTCCACTGGAAATTCCCTTTACCCCTACTATACTCTAGTCAAGCAGTTTCGACTGCGATTTTGAAGTTGAGCCTCAAGATTTAACAGTTGACTTGCTTAACCACCTACAGACACTTTACGCCCAGTGATTCCGGATAACACTTGCATCCTCCGTC
>M02308.154.ATB7U.1.1103.10147.6567.KBDT32.16S
CCCATTTGCTACCCTAGCTTTCGTCTCTGAGTGTCAGTAATAGCCCAGTAAAGTGCCTTCGCCATCGGTGTTCTTTCCAATATCTACGCATTTCACCGCTCCACTGGAAATTCCCTTTACCCCTACTATACTCTAGTCAAGCAGTTTCGACTGCGATTTTGAAGTTGAGCCTCAAGATTTAACAGTTGACTTGCTTAACCACCTACAGACGCCTTACGCCCAGTGATTCCGGATAACACTTGCATCCTCCGTC
>M02308.154.ATB7U.1.1112.21169.12732.KBDT32.16S
CCCATTTGCTACCCTAGCTTTCGTCTCTGAGTGTCAGTAATAGCCCAGTAAAGTGCCTTCGCCATCGGTGTTCTTTCCAATATCTACGCATTTCACCGCTCCACTGGAAATTCCCTTTACCCCTACTATACTCTAGTCAAGCAGTTTCGACTGCGATTTTGAAGTTGAGCCTCAAGATTTAACAGTTGACTTGCTTAACCACCTACAGACGCCTTACGCCCAGTGATTCCGGATAACACTTGCATCCTCCGTC
>M02308.154.ATB7U.1.2104.24004.8515.KBDT32.16S
CCCATTTGCTACCCTAGCTTTCGTCTCTGAGTGTCAGTAATAGCCCAGTAAAGTGCCTTCGCCATCGGTGTTCTTTCCAATATCTACGCATTTCACCGCTCCACTGGAAATTCCCTTTACCCCTACTATACTCTAGTCAAGCAGTTTCGACTGCGATTTTGAAGTTGAGCCTCAAGATTTAACAGTTGACTTGCTTAACCACCTACAGACGCCTTACGCCCAGTGATTCCGGATAACACTTGCATCCTCCGTC
>M02308.154.ATB7U.1.2108.17620.2959.KBDT32.16S
CCCATTTGCTACCCTAGCTTTCGTCTCTGAGTGTCAGTAATAGCCCAGTAAAGTGCCTTCGCCATCGGTGTTCTTTCCAATATCTACGCATTTCACCGCTCCACTGGAAATTCCCTTTACCCCTACTATACTCTAGTCAAGCAGTTTCGACTGCGATTTTGAAGTTGAGCCTCAAGATTTAACAGTTGACTTGCTTAACCACCTACAGACGCCTTACGCCCAGTGATTCCGGATAACACTTGCATCCTCCGTC
>M02308.154.ATB7U.1.2112.28778.18195.KBDT32.16S
CCCATTTGCTACCCTAGCTTTCGTCTCTGAGTGTCAGTAATAGCCCAGTAAAGTGCCTTCGCCATCGGTGTTCTTTCCAATATCTACGCATTTCACCGCTCCACTGGAAATTCCCTTTACCCCTACTATACTCTAGTCAAGCAGTTTCGACTGCGATTTTGAAGTTGAGCCTCAAGATTTAACAGTTGACTTGCTTAACCACCTACAGACGCCTTACGCCCAGTGATTCCGGATAACACTTGCATCCTCCGTC
>M02308.154.ATB7U.1.1110.7485.18024.KBDT32.16S
CCCATTTGCTACCCTAGCTTTCGTCTCTGAGTGTCAGTAATAGCCCAGTAAAGTGCCTTCGCCATCGGTGTTCTTTCCAATATCTACGCATTTCACCGCTCCACTGGAAATTCCCTTTACCCCTACTATACTCTAGTCAAGCAGTTTCGACTGCGATTTTGAAGTTGAGCCTCAAGATTTAACAGTTGACTTGCTTAACCACCTACAGACGCTTCACGCCCAGTGATTCCGGATAACACTTGCATCCTCCGTC
>M02308.154.ATB7U.1.1111.10413.19773.KBDT32.16S
CCCATTTGCTACCCTAGCTTTCGTCTCTGAGTGTCAGTAATAGCCCAGTAAAGTGCCTTCGCCATCGGTGTTCTTTCCAATATCTACGCATTTCACCGCTCCACTGGAAATTCCCTTTACCCCTACTATACTCTAGTCAAGCAGTTTCGACTGCGATTTTGAAGTTGAGCCTCAAGATTTAACAGTTGACTTGCTTAACCACCTACAGACGCTTCACGCCCAGTGATTCCGGATAACACTTGCATCCTCCGTC
>M02308.154.ATB7U.1.1114.26899.8726.KBDT32.16S
CCCATTTGCTACCCTAGCTTTCGTCTCTGAGTGTCAGTAATAGCCCAGTAAAGTGCCTTCGCCATCGGTGTTCTTTCCAATATCTACGCATTTCACCGCTCCACTGGAAATTCCCTTTACCCCTACTATACTCTAGTCAAGCAGTTTCGACTGCGATTTTGAAGTTGAGCCTCAAGATTTAACAGTTGACTTGCTTAACCACCTACAGACGCTTTACGCCAGTGATTCCGGATAACACTTGCATCCTCCGTC
>M02308.154.ATB7U.1.2104.18261.14306.KBDT32.16S
CCCATTTGCTACCCTAGCTTTCGTCTCTGAGTGTCAGTAATAGCCCAGTAAAGTGCCTTCGCCATCGGTGTTCTTTCCAATATCTACGCATTTCACCGCTCCACTGGAAATTCCCTTTACCCCTACTATACTCTAGTCAAGCAGTTTCGACTGCGATTTTGAAGTTGAGCCTCAAGATTTAACAGTTGACTTGCTTAACCACCTACAGACGCTTTACGCCCAATGATTCCGGATAACACTTGCATCCTCCGTC
>M02308.154.ATB7U.1.1110.2852.19784.KBDT32.16S
CCCATTTGCTACCCTAGCTTTCGTCTCTGAGTGTCAGTAATAGCCCAGTAAAGTGCCTTCGCCATCGGTGTTCTTTCCAATATCTACGCATTTCACCGCTCCACTGGAAATTCCCTTTACCCCTACTATACTCTAGTCAAGCAGTTTCGACTGCGATTTTGAAGTTGAGCCTCAAGATTTAACAGTTGACTTGCTTAACCACCTACAGACGCTTTACGCCCAGCGATTCCGGATAACACTTGCATCCTCCGTC
>M02308.154.ATB7U.1.1104.17943.17997.KBDT32.16S
CCCATTTGCTACCCTAGCTTTCGTCTCTGAGTGTCAGTAATAGCCCAGTAAAGTGCCTTCGCCATCGGTGTTCTTTCCAATATCTACGCATTTCACCGCTCCACTGGAAATTCCCTTTACCCCTACTATACTCTAGTCAAGCAGTTTCGACTGCGATTTTGAAGTTGAGCCTCAAGATTTAACAGTTGACTTGCTTAACCACCTACAGACGCTTTACGCCCAGTAATTCCGATTAACGCTCGCACCCTCCGTA
>M02308.154.ATB7U.1.2103.29232.12094.KBDT32.16S
CCCATTTGCTACCCTAGCTTTCGTCTCTGAGTGTCAGTAATAGCCCAGTAAAGTGCCTTCGCCATCGGTGTTCTTTCCAATATCTACGCATTTCACCGCTCCACTGGAAATTCCCTTTACCCCTACTATACTCTAGTCAAGCAGTTTCGACTGCGATTTTGAAGTTGAGCCTCAAGATTTAACAGTTGACTTGCTTAACCACCTACAGACGCTTTACGCCCAGTAATTCCGAACAACGCTAACCCCCTCCGTA
>M02308.154.ATB7U.1.2111.6509.18927.KBDT32.16S
CCCATTTGCTACCCTAGCTTTCGTCTCTGAGTGTCAGTAATAGCCCAGTAAAGTGCCTTCGCCATCGGTGTTCTTTCCAATATCTACGCATTTCACCGCTCCACTGGAAATTCCCTTTACCCCTACTATACTCTAGTCAAGCAGTTTCGACTGCGATTTTGAAGTTGAGCCTCAAGATTTAACAGTTGACTTGCTTAACCACCTACAGACGCTTTACGCCCAGTAATTCCGATTAACGCTTGCACCCTCCGTA
>M02308.154.ATB7U.1.2107.13096.7056.KBDT32.16S
CCCATTTGCTACCCTAGCTTTCGTCTCTGAGTGTCAGTAATAGCCCAGTAAAGTGCCTTCGCCATCGGTGTTCTTTCCAATATCTACGCATTTCACCGCTCCACTGGAAATTCCCTTTACCCCTACTATACTCTAGTCAAGCAGTTTCGACTGCGATTTTGAAGTTGAGCCTCAAGATTTAACAGTTGACTTGCTTAACCACCTACAGACGCTTTACGCCCAGTGAATCCGGATAACACTTGCATCCTCCGTC
>M02308.154.ATB7U.1.1105.14012.7702.KBDT32.16S
CCCATTTGCTACCCTAGCTTTCGTCTCTGAGTGTCAGTAATAGCCCAGTAAAGTGCCTTCGCCATCGGTGTTCTTTCCAATATCTACGCATTTCACCGCTCCACTGGAAATTCCCTTTACCCCTACTATACTCTAGTCAAGCAGTTTCGACTGCGATTTTGAAGTTGAGCCTCAAGATTTAACAGTTGACTTGCTTAACCACCTACAGACGCTTTACGCCCAGTGACTCCGGATAACACTTGCATCCTCCGTC
>M02308.154.ATB7U.1.2102.6437.23042.KBDT32.16S
CCCATTTGCTACCCTAGCTTTCGTCTCTGAGTGTCAGTAATAGCCCAGTAAAGTGCCTTCGCCATCGGTGTTCTTTCCAATATCTACGCATTTCACCGCTCCACTGGAAATTCCCTTTACCCCTACTATACTCTAGTCAAGCAGTTTCGACTGCGATTTTGAAGTTGAGCCTCAAGATTTAACAGTTGACTTGCTTAACCACCTACAGACGCTTTACGCCCAGTGACTCCGGATAACACTTGCATCCTCCGTC
>M02308.154.ATB7U.1.1106.14092.5767.KBDT32.16S
CCCATTTGCTACCCTAGCTTTCGTCTCTGAGTGTCAGTAATAGCCCAGTAAAGTGCCTTCGCCATCGGTGTTCTTTCCAATATCTACGCATTTCACCGCTCCACTGGAAATTCCCTTTACCCCTACTATACTCTAGTCAAGCAGTTTCGACTGCGATTTTGAAGTTGAGCCTCAAGATTTAACAGTTGACTTGCTTAACCACCTACAGACGCTTTACGCCCAGTGATCCCGGATAACACTTGCATCCTCCGTC
>M02308.154.ATB7U.1.1108.7371.11248.KBDT32.16S
CCCATTTGCTACCCTAGCTTTCGTCTCTGAGTGTCAGTAATAGCCCAGTAAAGTGCCTTCGCCATCGGTGTTCTTTCCAATATCTACGCATTTCACCGCTCCACTGGAAATTCCCTTTACCCCTACTATACTCTAGTCAAGCAGTTTCGACTGCGATTTTGAAGTTGAGCCTCAAGATTTAACAGTTGACTTGCTTAACCACCTACAGACGCTTTACGCCCAGTGATGCCGGATAACACTTGCATCCTCCGTC
>M02308.154.ATB7U.1.1101.16079.2534.KBDT32.16S
CCCATTTGCTACCCTAGCTTTCGTCTCTGAGTGTCAGTAATAGCCCAGTAAAGTGCCTTCGCCATCGGTGTTCTTTCCAATATCTACGCATTTCACCGCTCCACTGGAAATTCCCTTTACCCCTACTATACTCTAGTCAAGCAGTTTCGACTGCGATTTTGAAGTTGAGCCTCAAGATTTAACAGTTGACTTGCTTAACCACCTACAGACGCTTTACGCCCAGTGATTCCGGATAACACTTGCATCCTCCGTC
>M02308.154.ATB7U.1.1101.17975.4316.KBDT32.16S
CCCATTTGCTACCCTAGCTTTCGTCTCTGAGTGTCAGTAATAGCCCAGTAAAGTGCCTTCGCCATCGGTGTTCTTTCCAATATCTACGCATTTCACCGCTCCACTGGAAATTCCCTTTACCCCTACTATACTCTAGTCAAGCAGTTTCGACTGCGATTTTGAAGTTGAGCCTCAAGATTTAACAGTTGACTTGCTTAACCACCTACAGACGCTTTACGCCCAGTGATTCCGGATAACACTTGCATCCTCCGTC
>M02308.154.ATB7U.1.1101.11447.5688.KBDT32.16S
CCCATTTGCTACCCTAGCTTTCGTCTCTGAGTGTCAGTAATAGCCCAGTAAAGTGCCTTCGCCATCGGTGTTCTTTCCAATATCTACGCATTTCACCGCTCCACTGGAAATTCCCTTTACCCCTACTATACTCTAGTCAAGCAGTTTCGACTGCGATTTTGAAGTTGAGCCTCAAGATTTAACAGTTGACTTGCTTAACCACCTACAGACGCTTTACGCCCAGTGATTCCGGATAACACTTGCATCCTCCGTC
>M02308.154.ATB7U.1.1101.17993.24132.KBDT32.16S
CCCATTTGCTACCCTAGCTTTCGTCTCTGAGTGTCAGTAATAGCCCAGTAAAGTGCCTTCGCCATCGGTGTTCTTTCCAATATCTACGCATTTCACCGCTCCACTGGAAATTCCCTTTACCCCTACTATACTCTAGTCAAGCAGTTTCGACTGCGATTTTGAAGTTGAGCCTCAAGATTTAACAGTTGACTTGCTTAACCACCTACAGACGCTTTACGCCCAGTGATTCCGGATAACACTTGCATCCTCCGTC
>M02308.154.ATB7U.1.1102.7093.5105.KBDT32.16S
CCCATTTGCTACCCTAGCTTTCGTCTCTGAGTGTCAGTAATAGCCCAGTAAAGTGCCTTCGCCATCGGTGTTCTTTCCAATATCTACGCATTTCACCGCTCCACTGGAAATTCCCTTTACCCCTACTATACTCTAGTCAAGCAGTTTCGACTGCGATTTTGAAGTTGAGCCTCAAGATTTAACAGTTGACTTGCTTAACCACCTACAGACGCTTTACGCCCAGTGATTCCGGATAACACTTGCATCCTCCGTC
>M02308.154.ATB7U.1.1102.23365.6109.KBDT32.16S
CCCATTTGCTACCCTAGCTTTCGTCTCTGAGTGTCAGTAATAGCCCAGTAAAGTGCCTTCGCCATCGGTGTTCTTTCCAATATCTACGCATTTCACCGCTCCACTGGAAATTCCCTTTACCCCTACTATACTCTAGTCAAGCAGTTTCGACTGCGATTTTGAAGTTGAGCCTCAAGATTTAACAGTTGACTTGCTTAACCACCTACAGACGCTTTACGCCCAGTGATTCCGGATAACACTTGCATCCTCCGTC
>M02308.154.ATB7U.1.1102.23580.8051.KBDT32.16S
CCCATTTGCTACCCTAGCTTTCGTCTCTGAGTGTCAGTAATAGCCCAGTAAAGTGCCTTCGCCATCGGTGTTCTTTCCAATATCTACGCATTTCACCGCTCCACTGGAAATTCCCTTTACCCCTACTATACTCTAGTCAAGCAGTTTCGACTGCGATTTTGAAGTTGAGCCTCAAGATTTAACAGTTGACTTGCTTAACCACCTACAGACGCTTTACGCCCAGTGATTCCGGATAACACTTGCATCCTCCGTC
>M02308.154.ATB7U.1.1102.8739.8761.KBDT32.16S
CCCATTTGCTACCCTAGCTTTCGTCTCTGAGTGTCAGTAATAGCCCAGTAAAGTGCCTTCGCCATCGGTGTTCTTTCCAATATCTACGCATTTCACCGCTCCACTGGAAATTCCCTTTACCCCTACTATACTCTAGTCAAGCAGTTTCGACTGCGATTTTGAAGTTGAGCCTCAAGATTTAACAGTTGACTTGCTTAACCACCTACAGACGCTTTACGCCCAGTGATTCCGGATAACACTTGCATCCTCCGTC
>M02308.154.ATB7U.1.1102.8885.9505.KBDT32.16S
CCCATTTGCTACCCTAGCTTTCGTCTCTGAGTGTCAGTAATAGCCCAGTAAAGTGCCTTCGCCATCGGTGTTCTTTCCAATATCTACGCATTTCACCGCTCCACTGGAAATTCCCTTTACCCCTACTATACTCTAGTCAAGCAGTTTCGACTGCGATTTTGAAGTTGAGCCTCAAGATTTAACAGTTGACTTGCTTAACCACCTACAGACGCTTTACGCCCAGTGATTCCGGATAACACTTGCATCCTCCGTC
>M02308.154.ATB7U.1.1102.15514.12284.KBDT32.16S
CCCATTTGCTACCCTAGCTTTCGTCTCTGAGTGTCAGTAATAGCCCAGTAAAGTGCCTTCGCCATCGGTGTTCTTTCCAATATCTACGCATTTCACCGCTCCACTGGAAATTCCCTTTACCCCTACTATACTCTAGTCAAGCAGTTTCGACTGCGATTTTGAAGTTGAGCCTCAAGATTTAACAGTTGACTTGCTTAACCACCTACAGACGCTTTACGCCCAGTGATTCCGGATAACACTTGCATCCTCCGTC
>M02308.154.ATB7U.1.1102.22822.12874.KBDT32.16S
CCCATTTGCTACCCTAGCTTTCGTCTCTGAGTGTCAGTAATAGCCCAGTAAAGTGCCTTCGCCATCGGTGTTCTTTCCAATATCTACGCATTTCACCGCTCCACTGGAAATTCCCTTTACCCCTACTATACTCTAGTCAAGCAGTTTCGACTGCGATTTTGAAGTTGAGCCTCAAGATTTAACAGTTGACTTGCTTAACCACCTACAGACGCTTTACGCCCAGTGATTCCGGATAACACTTGCATCCTCCGTC
>M02308.154.ATB7U.1.1102.2620.14002.KBDT32.16S
CCCATTTGCTACCCTAGCTTTCGTCTCTGAGTGTCAGTAATAGCCCAGTAAAGTGCCTTCGCCATCGGTGTTCTTTCCAATATCTACGCATTTCACCGCTCCACTGGAAATTCCCTTTACCCCTACTATACTCTAGTCAAGCAGTTTCGACTGCGATTTTGAAGTTGAGCCTCAAGATTTAACAGTTGACTTGCTTAACCACCTACAGACGCTTTACGCCCAGTGATTCCGGATAACACTTGCATCCTCCGTC
>M02308.154.ATB7U.1.1102.14192.15073.KBDT32.16S
CCCATTTGCTACCCTAGCTTTCGTCTCTGAGTGTCAGTAATAGCCCAGTAAAGTGCCTTCGCCATCGGTGTTCTTTCCAATATCTACGCATTTCACCGCTCCACTGGAAATTCCCTTTACCCCTACTATACTCTAGTCAAGCAGTTTCGACTGCGATTTTGAAGTTGAGCCTCAAGATTTAACAGTTGACTTGCTTAACCACCTACAGACGCTTTACGCCCAGTGATTCCGGATAACACTTGCATCCTCCGTC
>M02308.154.ATB7U.1.1102.18271.15985.KBDT32.16S
CCCATTTGCTACCCTAGCTTTCGTCTCTGAGTGTCAGTAATAGCCCAGTAAAGTGCCTTCGCCATCGGTGTTCTTTCCAATATCTACGCATTTCACCGCTCCACTGGAAATTCCCTTTACCCCTACTATACTCTAGTCAAGCAGTTTCGACTGCGATTTTGAAGTTGAGCCTCAAGATTTAACAGTTGACTTGCTTAACCACCTACAGACGCTTTACGCCCAGTGATTCCGGATAACACTTGCATCCTCCGTC
>M02308.154.ATB7U.1.1102.25439.17604.KBDT32.16S
CCCATTTGCTACCCTAGCTTTCGTCTCTGAGTGTCAGTAATAGCCCAGTAAAGTGCCTTCGCCATCGGTGTTCTTTCCAATATCTACGCATTTCACCGCTCCACTGGAAATTCCCTTTACCCCTACTATACTCTAGTCAAGCAGTTTCGACTGCGATTTTGAAGTTGAGCCTCAAGATTTAACAGTTGACTTGCTTAACCACCTACAGACGCTTTACGCCCAGTGATTCCGGATAACACTTGCATCCTCCGTT
>M02308.154.ATB7U.1.1102.18931.18082.KBDT32.16S
CCCATTTGCTACCCTAGCTTTCGTCTCTGAGTGTCAGTAATAGCCCAGTAAAGTGCCTTCGCCATCGGTGTTCTTTCCAATATCTACGCATTTCACCGCTCCACTGGAAATTCCCTTTACCCCTACTATACTCTAGTCAAGCAGTTTCGACTGCGATTTTGAAGTTGAGCCTCAAGATTTAACAGTTGACTTGCTTAACCACCTACAGACGCTTTACGCCCAGTGATTCCGGATAACACTTGCATCCTCCGTC
>M02308.154.ATB7U.1.1102.2706.19476.KBDT32.16S
CCCATTTGCTACCCTAGCTTTCGTCTCTGAGTGTCAGTAATAGCCCAGTAAAGTGCCTTCGCCATCGGTGTTCTTTCCAATATCTACGCATTTCACCGCTCCACTGGAAATTCCCTTTACCCCTACTATACTCTAGTCAAGCAGTTTCGACTGCGATTTTGAAGTTGAGCCTCAAGATTTAACAGTTGACTTGCTTAACCACCTACAGACGCTTTACGCCCAGTGATTCCGGATAACACTCGCACCCTCCGTA
>M02308.154.ATB7U.1.1102.4918.20746.KBDT32.16S
CCCATTTGCTACCCTAGCTTTCGTCTCTGAGTGTCAGTAATAGCCCAGTAAAGTGCCTTCGCCATCGGTGTTCTTTCCAATATCTACGCATTTCACCGCTCCACTGGAAATTCCCTTTACCCCTACTATACTCTAGTCAAGCAGTTTCGACTGCGATTTTGAAGTTGAGCCTCAAGATTTAACAGTTGACTTGCTTAACCACCTACAGACGCTTTACGCCCAGTGATTCCGGATAACACTTGCACCCTCCGTA
>M02308.154.ATB7U.1.1102.5731.23121.KBDT32.16S
CCCATTTGCTACCCTAGCTTTCGTCTCTGAGTGTCAGTAATAGCCCAGTAAAGTGCCTTCGCCATCGGTGTTCTTTCCAATATCTACGCATTTCACCGCTCCACTGGAAATTCCCTTTACCCCTACTATACTCTAGTCAAGCAGTTTCGACTGCGATTTTGAAGTTGAGCCTCAAGATTTAACAGTTGACTTGCTTAACCACCTACAGACGCTTTACGCCCAGTGATTCCGGATAACACTTGCACCCTCCGTC
>M02308.154.ATB7U.1.1102.19593.25715.KBDT32.16S
CCCATTTGCTACCCTAGCTTTCGTCTCTGAGTGTCAGTAATAGCCCAGTAAAGTGCCTTCGCCATCGGTGTTCTTTCCAATATCTACGCATTTCACCGCTCCACTGGAAATTCCCTTTACCCCTACTATACTCTAGTCAAGCAGTTTCGACTGCGATTTTGAAGTTGAGCCTCAAGATTTAACAGTTGACTTGCTTAACCACCTACAGACGCTTTACGCCCAGTGATTCCGGATAACACTTGCATCCTCCGTC
>M02308.154.ATB7U.1.1102.23437.25972.KBDT32.16S
CCCATTTGCTACCCTAGCTTTCGTCTCTGAGTGTCAGTAATAGCCCAGTAAAGTGCCTTCGCCATCGGTGTTCTTTCCAATATCTACGCATTTCACCGCTCCACTGGAAATTCCCTTTACCCCTACTATACTCTAGTCAAGCAGTTTCGACTGCGATTTTGAAGTTGAGCCTCAAGATTTAACAGTTGACTTGCTTAACCACCTACAGACGCTTTACGCCCAGTGATTCCGGATAACACTTGCATCCTCCGTC
>M02308.154.ATB7U.1.1103.12379.2560.KBDT32.16S
CCCATTTGCTACCCTAGCTTTCGTCTCTGAGTGTCAGTAATAGCCCAGTAAAGTGCCTTCGCCATCGGTGTTCTTTCCAATATCTACGCATTTCACCGCTCCACTGGAAATTCCCTTTACCCCTACTATACTCTAGTCAAGCAGTTTCGACTGCGATTTTGAAGTTGAGCCTCAAGATTTAACAGTTGACTTGCTTAACCACCTACAGACGCTTTACGCCCAGTGATTCCGGATAACACTTGCATCCTCCGTC
>M02308.154.ATB7U.1.1103.10560.2817.KBDT32.16S
CCCATTTGCTACCCTAGCTTTCGTCTCTGAGTGTCAGTAATAGCCCAGTAAAGTGCCTTCGCCATCGGTGTTCTTTCCAATATCTACGCATTTCACCGCTCCACTGGAAATTCCCTTTACCCCTACTATACTCTAGTCAAGCAGTTTCGACTGCGATTTTGAAGTTGAGCCTCAAGATTTAACAGTTGACTTGCTTAACCACCTACAGACGCTTTACGCCCAGTGATTCCGGATAACACTTGCATCCTCAGTC
>M02308.154.ATB7U.1.1103.21208.4012.KBDT32.16S
CCCATTTGCTACCCTAGCTTTCGTCTCTGAGTGTCAGTAATAGCCCAGTAAAGTGCCTTCGCCATCGGTGTTCTTTCCAATATCTACGCATTTCACCGCTCCACTGGAAATTCCCTTTACCCCTACTATACTCTAGTCAAGCAGTTTCGACTGCGATTTTGAAGTTGAGCCTCAAGATTTAACAGTTGACTTGCTTAACCACCTACAGACGCTTTACGCCCAGTGATTCCGGATAACACTTGCATCCTCCGTC
>M02308.154.ATB7U.1.1103.17612.4461.KBDT32.16S
CCCATTTGCTACCCTAGCTTTCGTCTCTGAGTGTCAGTAATAGCCCAGTAAAGTGCCTTCGCCATCGGTGTTCTTTCCAATATCTACGCATTTCACCGCTCCACTGGAAATTCCCTTTACCCCTACTATACTCTAGTCAAGCAGTTTCGACTGCGATTTTGAAGTTGAGCCTCAAGATTTAACAGTTGACTTGCTTAACCACCTACAGACGCTTTACGCCCAGTGATTCCGGATAACACTTGCATCCTCCGTC
>M02308.154.ATB7U.1.1103.10139.5577.KBDT32.16S
CCCATTTGCTACCCTAGCTTTCGTCTCTGAGTGTCAGTAATAGCCCAGTAAAGTGCCTTCGCCATCGGTGTTCTTTCCAATATCTACGCATTTCACCGCTCCACTGGAAATTCCCTTTACCCCTACTATACTCTAGTCAAGCAGTTTCGACTGCGATTTTGAAGTTGAGCCTCAAGATTTAACAGTTGACTTGCTTAACCACCTACAGACGCTTTACGCCCAGTGATTCCGGATAACACTTGCATCCTCCGTC
>M02308.154.ATB7U.1.1103.19166.7379.KBDT32.16S
CCCATTTGCTACCCTAGCTTTCGTCTCTGAGTGTCAGTAATAGCCCAGTAAAGTGCCTTCGCCATCGGTGTTCTTTCCAATATCTACGCATTTCACCGCTCCACTGGAAATTCCCTTTACCCCTACTATACTCTAGTCAAGCAGTTTCGACTGCGATTTTGAAGTTGAGCCTCAAGATTTAACAGTTGACTTGCTTAACCACCTACAGACGCTTTACGCCCAGTGATTCCGGATAACACTTGCATCCTCCGTC
>M02308.154.ATB7U.1.1103.20065.8269.KBDT32.16S
CCCATTTGCTACCCTAGCTTTCGTCTCTGAGTGTCAGTAATAGCCCAGTAAAGTGCCTTCGCCATCGGTGTTCTTTCCAATATCTACGCATTTCACCGCTCCACTGGAAATTCCCTTTACCCCTACTATACTCTAGTCAAGCAGTTTCGACTGCGATTTTGAAGTTGAGCCTCAAGATTTAACAGTTGACTTGCTTAACCACCTACAGACGCTTTACGCCCAGTGATTCCGGATAACACTTGCATCCTCCGTC
>M02308.154.ATB7U.1.1103.20661.8649.KBDT32.16S
CCCATTTGCTACCCTAGCTTTCGTCTCTGAGTGTCAGTAATAGCCCAGTAAAGTGCCTTCGCCATCGGTGTTCTTTCCAATATCTACGCATTTCACCGCTCCACTGGAAATTCCCTTTACCCCTACTATACTCTAGTCAAGCAGTTTCGACTGCGATTTTGAAGTTGAGCCTCAAGATTTAACAGTTGACTTGCTTAACCACCTACAGACGCTTTACGCCCAGTGATTCCGGATAACACTTGCATCCTCCGTC
>M02308.154.ATB7U.1.1103.3659.9059.KBDT32.16S
CCCATTTGCTACCCTAGCTTTCGTCTCTGAGTGTCAGTAATAGCCCAGTAAAGTGCCTTCGCCATCGGTGTTCTTTCCAATATCTACGCATTTCACCGCTCCACTGGAAATTCCCTTTACCCCTACTATACTCTAGTCAAGCAGTTTCGACTGCGATTTTGAAGTTGAGCCTCAAGATTTAACAGTTGACTTGCTTAACCACCTACAGACGCTTTACGCCCAGTGATTCCGGATAACACTTGCATCCTCCGTC
>M02308.154.ATB7U.1.1103.16367.9865.KBDT32.16S
CCCATTTGCTACCCTAGCTTTCGTCTCTGAGTGTCAGTAATAGCCCAGTAAAGTGCCTTCGCCATCGGTGTTCTTTCCAATATCTACGCATTTCACCGCTCCACTGGAAATTCCCTTTACCCCTACTATACTCTAGTCAAGCAGTTTCGACTGCGATTTTGAAGTTGAGCCTCAAGATTTAACAGTTGACTTGCTTAACCACCTACAGACGCTTTACGCCCAGTGATTCCGGATAACACTTGCATCCTCCGTC
>M02308.154.ATB7U.1.1103.20444.11830.KBDT32.16S
CCCATTTGCTACCCTAGCTTTCGTCTCTGAGTGTCAGTAATAGCCCAGTAAAGTGCCTTCGCCATCGGTGTTCTTTCCAATATCTACGCATTTCACCGCTCCACTGGAAATTCCCTTTACCCCTACTATACTCTAGTCAAGCAGTTTCGACTGCGATTTTGAAGTTGAGCCTCAAGATTTAACAGTTGACTTGCTTAACCACCTACAGACGCTTTACGCCCAGTGATTCCGGATAACACTTGCATCCTCCGTC
>M02308.154.ATB7U.1.1103.12987.12370.KBDT32.16S
CCCATTTGCTACCCTAGCTTTCGTCTCTGAGTGTCAGTAATAGCCCAGTAAAGTGCCTTCGCCATCGGTGTTCTTTCCAATATCTACGCATTTCACCGCTCCACTGGAAATTCCCTTTACCCCTACTATACTCTAGTCAAGCAGTTTCGACTGCGATTTTGAAGTTGAGCCTCAAGATTTAACAGTTGACTTGCTTAACCACCTACAGACGCTTTACGCCCAGTGATTCCGGATAACACTTGCATCCTCCGTC
>M02308.154.ATB7U.1.1103.24080.12616.KBDT32.16S
CCCATTTGCTACCCTAGCTTTCGTCTCTGAGTGTCAGTAATAGCCCAGTAAAGTGCCTTCGCCATCGGTGTTCTTTCCAATATCTACGCATTTCACCGCTCCACTGGAAATTCCCTTTACCCCTACTATACTCTAGTCAAGCAGTTTCGACTGCGATTTTGAAGTTGAGCCTCAAGATTTAACAGTTGACTTGCTTAACCACCTACAGACGCTTTACGCCCAGTGATTCCGGATAACACTTGCATCCTCCGTC
>M02308.154.ATB7U.1.1103.27880.12822.KBDT32.16S
CCCATTTGCTACCCTAGCTTTCGTCTCTGAGTGTCAGTAATAGCCCAGTAAAGTGCCTTCGCCATCGGTGTTCTTTCCAATATCTACGCATTTCACCGCTCCACTGGAAATTCCCTTTACCCCTACTATACTCTAGTCAAGCAGTTTCGACTGCGATTTTGAAGTTGAGCCTCAAGATTTAACAGTTGACTTGCTTAACCACCTACAGACGCTTTACGCCCAGTGATTCCGGATAACACTTGCATCCTCCGTC
>M02308.154.ATB7U.1.1103.18695.12906.KBDT32.16S
CCCATTTGCTACCCTAGCTTTCGTCTCTGAGTGTCAGTAATAGCCCAGTAAAGTGCCTTCGCCATCGGTGTTCTTTCCAATATCTACGCATTTCACCGCTCCACTGGAAATTCCCTTTACCCCTACTATACTCTAGTCAAGCAGTTTCGACTGCGATTTTGAAGTTGAGCCTCAAGATTTAACAGTTGACTTGCTTAACCACCTACAGACGCTTTACGCCCAGTGATTCCGGATAACACTTGCATCCTCCGTC
>M02308.154.ATB7U.1.1103.10775.13090.KBDT32.16S
CCCATTTGCTACCCTAGCTTTCGTCTCTGAGTGTCAGTAATAGCCCAGTAAAGTGCCTTCGCCATCGGTGTTCTTTCCAATATCTACGCATTTCACCGCTCCACTGGAAATTCCCTTTACCCCTACTATACTCTAGTCAAGCAGTTTCGACTGCGATTTTGAAGTTGAGCCTCAAGATTTAACAGTTGACTTGCTTAACCACCTACAGACGCTTTACGCCCAGTGATTCCGGATAACACTTGCATCCTCCGTC
>M02308.154.ATB7U.1.1103.4146.15061.KBDT32.16S
CCCATTTGCTACCCTAGCTTTCGTCTCTGAGTGTCAGTAATAGCCCAGTAAAGTGCCTTCGCCATCGGTGTTCTTTCCAATATCTACGCATTTCACCGCTCCACTGGAAATTCCCTTTACCCCTACTATACTCTAGTCAAGCAGTTTCGACTGCGATTTTGAAGTTGAGCCTCAAGATTTAACAGTTGACTTGCTTAACCACCTACAGACGCTTTACGCCCAGTGATTCCGGATAACACTTGCATCCTCCGTC
>M02308.154.ATB7U.1.1103.5305.15204.KBDT32.16S
CCCATTTGCTACCCTAGCTTTCGTCTCTGAGTGTCAGTAATAGCCCAGTAAAGTGCCTTCGCCATCGGTGTTCTTTCCAATATCTACGCATTTCACCGCTCCACTGGAAATTCCCTTTACCCCTACTATACTCTAGTCAAGCAGTTTCGACTGCGATTTTGAAGTTGAGCCTCAAGATTTAACAGTTGACTTGCTTAACCACCTACAGACGCTTTACGCCCAGTGATTCCGGATAACACTTGCATCCTCCGTC
>M02308.154.ATB7U.1.1103.1744.15359.KBDT32.16S
CCCATTTGCTACCCTAGCTTTCGTCTCTGAGTGTCAGTAATAGCCCAGTAAAGTGCCTTCGCCATCGGTGTTCTTTCCAATATCTACGCATTTCACCGCTCCACTGGAAATTCCCTTTACCCCTACTATACTCTAGTCAAGCAGTTTCGACTGCGATTTTGAAGTTGAGCCTCAAGATTTAACAGTTGACTTGCTTAACCACCTACAGACGCTTTACGCCCAGTGATTCCGGATAACACTTGCATCCTCCGTC
>M02308.154.ATB7U.1.1103.14645.17098.KBDT32.16S
CCCATTTGCTACCCTAGCTTTCGTCTCTGAGTGTCAGTAATAGCCCAGTAAAGTGCCTTCGCCATCGGTGTTCTTTCCAATATCTACGCATTTCACCGCTCCACTGGAAATTCCCTTTACCCCTACTATACTCTAGTCAAGCAGTTTCGACTGCGATTTTGAAGTTGAGCCTCAAGATTTAACAGTTGACTTGCTTAACCACCTACAGACGCTTTACGCCCAGTGATTCCGGATAACACTTGCATCCTCCGTC
>M02308.154.ATB7U.1.1103.19213.17483.KBDT32.16S
CCCATTTGCTACCCTAGCTTTCGTCTCTGAGTGTCAGTAATAGCCCAGTAAAGTGCCTTCGCCATCGGTGTTCTTTCCAATATCTACGCATTTCACCGCTCCACTGGAAATTCCCTTTACCCCTACTATACTCTAGTCAAGCAGTTTCGACTGCGATTTTGAAGTTGAGCCTCAAGATTTAACAGTTGACTTGCTTAACCACCTACAGACGCTTTACGCCCAGTGATTCCGGATAACACTTGCATCCTCCGTC
>M02308.154.ATB7U.1.1103.9834.17502.KBDT32.16S
CCCATTTGCTACCCTAGCTTTCGTCTCTGAGTGTCAGTAATAGCCCAGTAAAGTGCCTTCGCCATCGGTGTTCTTTCCAATATCTACGCATTTCACCGCTCCACTGGAAATTCCCTTTACCCCTACTATACTCTAGTCAAGCAGTTTCGACTGCGATTTTGAAGTTGAGCCTCAAGATTTAACAGTTGACTTGCTTAACCACCTACAGACGCTTTACGCCCAGTGATTCCGGATAACACTTGCATCCTCCGTC
>M02308.154.ATB7U.1.1103.10527.18249.KBDT32.16S
CCCATTTGCTACCCTAGCTTTCGTCTCTGAGTGTCAGTAATAGCCCAGTAAAGTGCCTTCGCCATCGGTGTTCTTTCCAATATCTACGCATTTCACCGCTCCACTGGAAATTCCCTTTACCCCTACTATACTCTAGTCAAGCAGTTTCGACTGCGATTTTGAAGTTGAGCCTCAAGATTTAACAGTTGACTTGCTTAACCACCTACAGACGCTTTACGCCCAGTGATTCCGGATAACACTTGCATCCTCCGTC
>M02308.154.ATB7U.1.1103.24104.20936.KBDT32.16S
CCCATTTGCTACCCTAGCTTTCGTCTCTGAGTGTCAGTAATAGCCCAGTAAAGTGCCTTCGCCATCGGTGTTCTTTCCAATATCTACGCATTTCACCGCTCCACTGGAAATTCCCTTTACCCCTACTATACTCTAGTCAAGCAGTTTCGACTGCGATTTTGAAGTTGAGCCTCAAGATTTAACAGTTGACTTGCTTAACCACCTACAGACGCTTTACGCCCAGTGATTCCGGATAACACTTGCATCCTCCGTC
>M02308.154.ATB7U.1.1103.16462.23047.KBDT32.16S
CCCATTTGCTACCCTAGCTTTCGTCTCTGAGTGTCAGTAATAGCCCAGTAAAGTGCCTTCGCCATCGGTGTTCTTTCCAATATCTACGCATTTCACCGCTCCACTGGAAATTCCCTTTACCCCTACTATACTCTAGTCAAGCAGTTTCGACTGCGATTTTGAAGTTGAGCCTCAAGATTTAACAGTTGACTTGCTTAACCACCTACAGACGCTTTACGCCCAGTGATTCCGGATAACACTTGCATCCTCCGTC
>M02308.154.ATB7U.1.1103.19611.26157.KBDT32.16S
CCCATTTGCTACCCTAGCTTTCGTCTCTGAGTGTCAGTAATAGCCCAGTAAAGTGCCTTCGCCATCGGTGTTCTTTCCAATATCTACGCATTTCACCGCTCCACTGGAAATTCCCTTTACCCCTACTATACTCTAGTCAAGCAGTTTCGACTGCGATTTTGAAGTTGAGCCTCAAGATTTAACAGTTGACTTGCTTAACCACCTACAGACGCTTTACGCCCAGTGATTCCGGATAACACTTGCATCCTCCGTC
>M02308.154.ATB7U.1.1103.18609.26608.KBDT32.16S
CCCATTTGCTACCCTAGCTTTCGTCTCTGAGTGTCAGTAATAGCCCAGTAAAGTGCCTTCGCCATCGGTGTTCTTTCCAATATCTACGCATTTCACCGCTCCACTGGAAATTCCCTTTACCCCTACTATACTCTAGTCAAGCAGTTTCGACTGCGATTTTGAAGTTGAGCCTCAAGATTTAACAGTTGACTTGCTTAACCACCTACAGACGCTTTACGCCCAGTGATTCCGGATAACACTTGCATCCTCCGTC
>M02308.154.ATB7U.1.1103.9207.27416.KBDT32.16S
CCCATTTGCTACCCTAGCTTTCGTCTCTGAGTGTCAGTAATAGCCCAGTAAAGTGCCTTCGCCATCGGTGTTCTTTCCAATATCTACGCATTTCACCGCTCCACTGGAAATTCCCTTTACCCCTACTATACTCTAGTCAAGCAGTTTCGACTGCGATTTTGAAGTTGAGCCTCAAGATTTAACAGTTGACTTGCTTAACCACCTACAGACGCTTTACGCCCAGTGATTCCGGATAACACTTGCATCCTCCGTC
>M02308.154.ATB7U.1.1103.19464.28726.KBDT32.16S
CCCATTTGCTACCCTAGCTTTCGTCTCTGAGTGTCAGTAATAGCCCAGTAAAGTGCCTTCGCCATCGGTGTTCTTTCCAATATCTACGCATTTCACCGCTCCACTGGAAATTCCCTTTACCCCTACTATACTCTAGTCAAGCAGTTTCGACTGCGATTTTGAAGTTGAGCCTCAAGATTTAACAGTTGACTTGCTTAACCACCTACAGACGCTTTACGCCCAGTGATTCCGGATAACACTTGCATCCTCCGTC
>M02308.154.ATB7U.1.1104.21478.5035.KBDT32.16S
CCCATTTGCTACCCTAGCTTTCGTCTCTGAGTGTCAGTAATAGCCCAGTAAAGTGCCTTCGCCATCGGTGTTCTTTCCAATATCTACGCATTTCACCGCTCCACTGGAAATTCCCTTTACCCCTACTATACTCTAGTCAAGCAGTTTCGACTGCGATTTTGAAGTTGAGCCTCAAGATTTAACAGTTGACTTGCTTAACCACCTACAGACGCTTTACGCCCAGTGATTCCGGATAACACTTGCATCCTCCGTC
>M02308.154.ATB7U.1.1104.21814.5081.KBDT32.16S
CCCATTTGCTACCCTAGCTTTCGTCTCTGAGTGTCAGTAATAGCCCAGTAAAGTGCCTTCGCCATCGGTGTTCTTTCCAATATCTACGCATTTCACCGCTCCACTGGAAATTCCCTTTACCCCTACTATACTCTAGTCAAGCAGTTTCGACTGCGATTTTGAAGTTGAGCCTCAAGATTTAACAGTTGACTTGCTTAACCACCTACAGACGCTTTACGCCCAGTGATTCCGGATAACACTTGCATCCTCCGTC
>M02308.154.ATB7U.1.1104.11511.5369.KBDT32.16S
CCCATTTGCTACCCTAGCTTTCGTCTCTGAGTGTCAGTAATAGCCCAGTAAAGTGCCTTCGCCATCGGTGTTCTTTCCAATATCTACGCATTTCACCGCTCCACTGGAAATTCCCTTTACCCCTACTATACTCTAGTCAAGCAGTTTCGACTGCGATTTTGAAGTTGAGCCTCAAGATTTAACAGTTGACTTGCTTAACCACCTACAGACGCTTTACGCCCAGTGATTCCGGATAACACTTGCATCCTCCGTC
>M02308.154.ATB7U.1.1104.6287.8079.KBDT32.16S
CCCATTTGCTACCCTAGCTTTCGTCTCTGAGTGTCAGTAATAGCCCAGTAAAGTGCCTTCGCCATCGGTGTTCTTTCCAATATCTACGCATTTCACCGCTCCACTGGAAATTCCCTTTACCCCTACTATACTCTAGTCAAGCAGTTTCGACTGCGATTTTGAAGTTGAGCCTCAAGATTTAACAGTTGACTTGCTTAACCACCTACAGACGCTTTACGCCCAGTGATTCCGGATAACACTTGCATCCTCCGTC
>M02308.154.ATB7U.1.1104.20578.9685.KBDT32.16S
CCCATTTGCTACCCTAGCTTTCGTCTCTGAGTGTCAGTAATAGCCCAGTAAAGTGCCTTCGCCATCGGTGTTCTTTCCAATATCTACGCATTTCACCGCTCCACTGGAAATTCCCTTTACCCCTACTATACTCTAGTCAAGCAGTTTCGACTGCGATTTTGAAGTTGAGCCTCAAGATTTAACAGTTGACTTGCTTAACCACCTACAGACGCTTTACGCCCAGTGATTCCGGATAACACTTGCATCCTCCGTC
>M02308.154.ATB7U.1.1104.13117.10444.KBDT32.16S
CCCATTTGCTACCCTAGCTTTCGTCTCTGAGTGTCAGTAATAGCCCAGTAAAGTGCCTTCGCCATCGGTGTTCTTTCCAATATCTACGCATTTCACCGCTCCACTGGAAATTCCCTTTACCCCTACTATACTCTAGTCAAGCAGTTTCGACTGCGATTTTGAAGTTGAGCCTCAAGATTTAACAGTTGACTTGCTTAACCACCTACAGACGCTTTACGCCCAGTGATTCCGGATAACACTTGCATCCTCCGTC
>M02308.154.ATB7U.1.1104.23873.11024.KBDT32.16S
CCCATTTGCTACCCTAGCTTTCGTCTCTGAGTGTCAGTAATAGCCCAGTAAAGTGCCTTCGCCATCGGTGTTCTTTCCAATATCTACGCATTTCACCGCTCCACTGGAAATTCCCTTTACCCCTACTATACTCTAGTCAAGCAGTTTCGACTGCGATTTTGAAGTTGAGCCTCAAGATTTAACAGTTGACTTGCTTAACCACCTACAGACGCTTTACGCCCAGTGATTCCGGATAACACTTGCATCCTCCGTC
>M02308.154.ATB7U.1.1104.13341.11660.KBDT32.16S
CCCATTTGCTACCCTAGCTTTCGTCTCTGAGTGTCAGTAATAGCCCAGTAAAGTGCCTTCGCCATCGGTGTTCTTTCCAATATCTACGCATTTCACCGCTCCACTGGAAATTCCCTTTACCCCTACTATACTCTAGTCAAGCAGTTTCGACTGCGATTTTGAAGTTGAGCCTCAAGATTTAACAGTTGACTTGCTTAACCACCTACAGACGCTTTACGCCCAGTGATTCCGGATAACACTTGCATCCTCCGT
>M02308.154.ATB7U.1.1104.10507.12484.KBDT32.16S
CCCATTTGCTACCCTAGCTTTCGTCTCTGAGTGTCAGTAATAGCCCAGTAAAGTGCCTTCGCCATCGGTGTTCTTTCCAATATCTACGCATTTCACCGCTCCACTGGAAATTCCCTTTACCCCTACTATACTCTAGTCAAGCAGTTTCGACTGCGATTTTGAAGTTGAGCCTCAAGATTTAACAGTTGACTTGCTTAACCACCTACAGACGCTTTACGCCCAGTGATTCCGGATAACACTTGCATCCTCCGTC
>M02308.154.ATB7U.1.1104.19749.12609.KBDT32.16S
CCCATTTGCTACCCTAGCTTTCGTCTCTGAGTGTCAGTAATAGCCCAGTAAAGTGCCTTCGCCATCGGTGTTCTTTCCAATATCTACGCATTTCACCGCTCCACTGGAAATTCCCTTTACCCCTACTATACTCTAGTCAAGCAGTTTCGACTGCGATTTTGAAGTTGAGCCTCAAGATTTAACAGTTGACTTGCTTAACCACCTACAGACGCTTTACGCCCAGTGATTCCGGATAACACTTGCATCCTCCGTC
>M02308.154.ATB7U.1.1104.8374.12846.KBDT32.16S
CCCATTTGCTACCCTAGCTTTCGTCTCTGAGTGTCAGTAATAGCCCAGTAAAGTGCCTTCGCCATCGGTGTTCTTTCCAATATCTACGCATTTCACCGCTCCACTGGAAATTCCCTTTACCCCTACTATACTCTAGTCAAGCAGTTTCGACTGCGATTTTGAAGTTGAGCCTCAAGATTTAACAGTTGACTTGCTTAACCACCTACAGACGCTTTACGCCCAGTGATTCCGGATAACACTTGCATCCTCCGTC
>M02308.154.ATB7U.1.1104.12280.12872.KBDT32.16S
CCCATTTGCTACCCTAGCTTTCGTCTCTGAGTGTCAGTAATAGCCCAGTAAAGTGCCTTCGCCATCGGTGTTCTTTCCAATATCTACGCATTTCACCGCTCCACTGGAAATTCCCTTTACCCCTACTATACTCTAGTCAAGCAGTTTCGACTGCGATTTTGAAGTTGAGCCTCAAGATTTAACAGTTGACTTGCTTAACCACCTACAGACGCTTTACGCCCAGTGATTCCGGATAACACTTGCATCCTCCGTC
>M02308.154.ATB7U.1.1104.19049.13676.KBDT32.16S
CCCATTTGCTACCCTAGCTTTCGTCTCTGAGTGTCAGTAATAGCCCAGTAAAGTGCCTTCGCCATCGGTGTTCTTTCCAATATCTACGCATTTCACCGCTCCACTGGAAATTCCCTTTACCCCTACTATACTCTAGTCAAGCAGTTTCGACTGCGATTTTGAAGTTGAGCCTCAAGATTTAACAGTTGACTTGCTTAACCACCTACAGACGCTTTACGCCCAGTGATTCCGGATAACACTTGCATCCTCCGTC
>M02308.154.ATB7U.1.1104.2070.13859.KBDT32.16S
CCCATTTGCTACCCTAGCTTTCGTCTCTGAGTGTCAGTAATAGCCCAGTAAAGTGCCTTCGCCATCGGTGTTCTTTCCAATATCTACGCATTTCACCGCTCCACTGGAAATTCCCTTTACCCCTACTATACTCTAGTCAAGCAGTTTCGACTGCGATTTTGAAGTTGAGCCTCAAGATTTAACAGTTGACTTGCTTAACCACCTACAGACGCTTTACGCCCAGTGATTCCGGATAACACTTGCATCCTCCGTC
>M02308.154.ATB7U.1.1104.13564.14159.KBDT32.16S
CCCATTTGCTACCCTAGCTTTCGTCTCTGAGTGTCAGTAATAGCCCAGTAAAGTGCCTTCGCCATCGGTGTTCTTTCCAATATCTACGCATTTCACCGCTCCACTGGAAATTCCCTTTACCCCTACTATACTCTAGTCAAGCAGTTTCGACTGCGATTTTGAAGTTGAGCCTCAAGATTTAACAGTTGACTTGCTTAACCACCTACAGACGCTTTACGCCCAGTGATTCCGGATAACACTTGCATCCTCCGTC
>M02308.154.ATB7U.1.1104.2366.17466.KBDT32.16S
CCCATTTGCTACCCTAGCTTTCGTCTCTGAGTGTCAGTAATAGCCCAGTAAAGTGCCTTCGCCATCGGTGTTCTTTCCAATATCTACGCATTTCACCGCTCCACTGGAAATTCCCTTTACCCCTACTATACTCTAGTCAAGCAGTTTCGACTGCGATTTTGAAGTTGAGCCTCAAGATTTAACAGTTGACTTGCTTAACCACCTACAGACGCTTTACGCCCAGTGATTCCGGATAACACTTGCATCCTCCGTC
>M02308.154.ATB7U.1.1104.25000.17591.KBDT32.16S
CCCATTTGCTACCCTAGCTTTCGTCTCTGAGTGTCAGTAATAGCCCAGTAAAGTGCCTTCGCCATCGGTGTTCTTTCCAATATCTACGCATTTCACCGCTCCACTGGAAATTCCCTTTACCCCTACTATACTCTAGTCAAGCAGTTTCGACTGCGATTTTGAAGTTGAGCCTCAAGATTTAACAGTTGACTTGCTTAACCACCTACAGACGCTTTACGCCCAGTGATTCCGGATAACACTTGCATCCTCCGTC
>M02308.154.ATB7U.1.1104.6287.17958.KBDT32.16S
CCCATTTGCTACCCTAGCTTTCGTCTCTGAGTGTCAGTAATAGCCCAGTAAAGTGCCTTCGCCATCGGTGTTCTTTCCAATATCTACGCATTTCACCGCTCCACTGGAAATTCCCTTTACCCCTACTATACTCTAGTCAAGCAGTTTCGACTGCGATTTTGAAGTTGAGCCTCAAGATTTAACAGTTGACTTGCTTAACCACCTACAGACGCTTTACGCCCAGTGATTCCGGATAACACTTGCATCCTCCGTC
>M02308.154.ATB7U.1.1104.19972.18192.KBDT32.16S
CCCATTTGCTACCCTAGCTTTCGTCTCTGAGTGTCAGTAATAGCCCAGTAAAGTGCCTTCGCCATCGGTGTTCTTTCCAATATCTACGCATTTCACCGCTCCACTGGAAATTCCCTTTACCCCTACTATACTCTAGTCAAGCAGTTTCGACTGCGATTTTGAAGTTGAGCCTCAAGATTTAACAGTTGACTTGCTTAACCACCTACAGACGCTTTACGCCCAGTGATTCCGGATAACACTTGCATCCTCCGTC
>M02308.154.ATB7U.1.1104.3544.19771.KBDT32.16S
CCCATTTGCTACCCTAGCTTTCGTCTCTGAGTGTCAGTAATAGCCCAGTAAAGTGCCTTCGCCATCGGTGTTCTTTCCAATATCTACGCATTTCACCGCTCCACTGGAAATTCCCTTTACCCCTACTATACTCTAGTCAAGCAGTTTCGACTGCGATTTTGAAGTTGAGCCTCAAGATTTAACAGTTGACTTGCTTAACCACCTACAGACGCTTTACGCCCAGTGATTCCGGATAACACTTGCATCCTCCGTC
>M02308.154.ATB7U.1.1104.9946.25153.KBDT32.16S
CCCATTTGCTACCCTAGCTTTCGTCTCTGAGTGTCAGTAATAGCCCAGTAAAGTGCCTTCGCCATCGGTGTTCTTTCCAATATCTACGCATTTCACCGCTCCACTGGAAATTCCCTTTACCCCTACTATACTCTAGTCAAGCAGTTTCGACTGCGATTTTGAAGTTGAGCCTCAAGATTTAACAGTTGACTTGCTTAACCACCTACAGACGCTTTACGCCCAGTGATTCCGGATAACACTTGCATCCTCCGTC
>M02308.154.ATB7U.1.1104.16697.27367.KBDT32.16S
CCCATTTGCTACCCTAGCTTTCGTCTCTGAGTGTCAGTAATAGCCCAGTAAAGTGCCTTCGCCATCGGTGTTCTTTCCAATATCTACGCATTTCACCGCTCCACTGGAAATTCCCTTTACCCCTACTATACTCTAGTCAAGCAGTTTCGACTGCGATTTTGAAGTTGAGCCTCAAGATTTAACAGTTGACTTGCTTAACCACCTACAGACGCTTTACGCCCAGTGATTCCGGATAACACTTGCATCCTCCGTC
>M02308.154.ATB7U.1.1105.15224.3627.KBDT32.16S
CCCATTTGCTACCCTAGCTTTCGTCTCTGAGTGTCAGTAATAGCCCAGTAAAGTGCCTTCGCCATCGGTGTTCTTTCCAATATCTACGCATTTCACCGCTCCACTGGAAATTCCCTTTACCCCTACTATACTCTAGTCAAGCAGTTTCGACTGCGATTTTGAAGTTGAGCCTCAAGATTTAACAGTTGACTTGCTTAACCACCTACAGACGCTTTACGCCCAGTGATTCCGGATAACACTTGCATCCTCCGTC
>M02308.154.ATB7U.1.1105.12704.5364.KBDT32.16S
CCCATTTGCTACCCTAGCTTTCGTCTCTGAGTGTCAGTAATAGCCCAGTAAAGTGCCTTCGCCATCGGTGTTCTTTCCAATATCTACGCATTTCACCGCTCCACTGGAAATTCCCTTTACCCCTACTATACTCTAGTCAAGCAGTTTCGACTGCGATTTTGAAGTTGAGCCTCAAGATTTAACAGTTGACTTGCTTAACCACCTACAGACGCTTTACGCCCAGTGATTCCGGATAACACTTGCATCCTCCGTC
>M02308.154.ATB7U.1.1105.16926.5481.KBDT32.16S
CCCATTTGCTACCCTAGCTTTCGTCTCTGAGTGTCAGTAATAGCCCAGTAAAGTGCCTTCGCCATCGGTGTTCTTTCCAATATCTACGCATTTCACCGCTCCACTGGAAATTCCCTTTACCCCTACTATACTCTAGTCAAGCAGTTTCGACTGCGATTTTGAAGTTGAGCCTCAAGATTTAACAGTTGACTTGCTTAACCACCTACAGACGCTTTACGCCCAGTGATTCCGGATAACACTTGCATCCTCCGTC
>M02308.154.ATB7U.1.1105.7514.5733.KBDT32.16S
CCCATTTGCTACCCTAGCTTTCGTCTCTGAGTGTCAGTAATAGCCCAGTAAAGTGCCTTCGCCATCGGTGTTCTTTCCAATATCTACGCATTTCACCGCTCCACTGGAAATTCCCTTTACCCCTACTATACTCTAGTCAAGCAGTTTCGACTGCGATTTTGAAGTTGAGCCTCAAGATTTAACAGTTGACTTGCTTAACCACCTACAGACGCTTTACGCCCAGTGATTCCGGATAACACTTGCATCCTCCGTC
>M02308.154.ATB7U.1.1105.12136.7613.KBDT32.16S
CCCATTTGCTACCCTAGCTTTCGTCTCTGAGTGTCAGTAATAGCCCAGTAAAGTGCCTTCGCCATCGGTGTTCTTTCCAATATCTACGCATTTCACCGCTCCACTGGAAATTCCCTTTACCCCTACTATACTCTAGTCAAGCAGTTTCGACTGCGATTTTGAAGTTGAGCCTCAAGATTTAACAGTTGACTTGCTTAACCACCTACAGACGCTTTACGCCCAGTGATTCCGGATAACACTTGCATCCTCCGTC
>M02308.154.ATB7U.1.1105.8353.8147.KBDT32.16S
CCCATTTGCTACCCTAGCTTTCGTCTCTGAGTGTCAGTAATAGCCCAGTAAAGTGCCTTCGCCATCGGTGTTCTTTCCAATATCTACGCATTTCACCGCTCCACTGGAAATTCCCTTTACCCCTACTATACTCTAGTCAAGCAGTTTCGACTGCGATTTTGAAGTTGAGCCTCAAGATTTAACAGTTGACTTGCTTAACCACCTACAGACGCTTTACGCCCAGTGATTCCGGATAACACTTGCATCCTCCGTC
>M02308.154.ATB7U.1.1105.7880.8798.KBDT32.16S
CCCATTTGCTACCCTAGCTTTCGTCTCTGAGTGTCAGTAATAGCCCAGTAAAGTGCCTTCGCCATCGGTGTTCTTTCCAATATCTACGCATTTCACCGCTCCACTGGAAATTCCCTTTACCCCTACTATACTCTAGTCAAGCAGTTTCGACTGCGATTTTGAAGTTGAGCCTCAAGATTTAACAGTTGACTTGCTTAACCACCTACAGACGCTTTACGCCCAGTGATTCCGGATAACACTTGCATCCTCCGTC
>M02308.154.ATB7U.1.1105.26195.11050.KBDT32.16S
CCCATTTGCTACCCTAGCTTTCGTCTCTGAGTGTCAGTAATAGCCCAGTAAAGTGCCTTCGCCATCGGTGTTCTTTCCAATATCTACGCATTTCACCGCTCCACTGGAAATTCCCTTTACCCCTACTATACTCTAGTCAAGCAGTTTCGACTGCGATTTTGAAGTTGAGCCTCAAGATTTAACAGTTGACTTGCTTAACCACCTACAGACGCTTTACGCCCAGTGATTCCGGATAACACTTGCATCCTCCGTC
>M02308.154.ATB7U.1.1105.24787.12430.KBDT32.16S
CCCATTTGCTACCCTAGCTTTCGTCTCTGAGTGTCAGTAATAGCCCAGTAAAGTGCCTTCGCCATCGGTGTTCTTTCCAATATCTACGCATTTCACCGCTCCACTGGAAATTCCCTTTACCCCTACTATACTCTAGTCAAGCAGTTTCGACTGCGATTTTGAAGTTGAGCCTCAAGATTTAACAGTTGACTTGCTTAACCACCTACAGACGCTTTACGCCCAGTGATTCCGGATAACACTTGCATCCTCCGTC
>M02308.154.ATB7U.1.1105.17641.12820.KBDT32.16S
CCCATTTGCTACCCTAGCTTTCGTCTCTGAGTGTCAGTAATAGCCCAGTAAAGTGCCTTCGCCATCGGTGTTCTTTCCAATATCTACGCATTTCACCGCTCCACTGGAAATTCCCTTTACCCCTACTATACTCTAGTCAAGCAGTTTCGACTGCGATTTTGAAGTTGAGCCTCAAGATTTAACAGTTGACTTGCTTAACCACCTACAGACGCTTTACGCCCAGTGATTCCGGATAACACTTGCATCCTCCGTC
>M02308.154.ATB7U.1.1105.10205.13146.KBDT32.16S
CCCATTTGCTACCCTAGCTTTCGTCTCTGAGTGTCAGTAATAGCCCAGTAAAGTGCCTTCGCCATCGGTGTTCTTTCCAATATCTACGCATTTCACCGCTCCACTGGAAATTCCCTTTACCCCTACTATACTCTAGTCAAGCAGTTTCGACTGCGATTTTGAAGTTGAGCCTCAAGATTTAACAGTTGACTTGCTTAACCACCTACAGACGCTTTACGCCCAGTGATTCCGGATAACACTTGCATCCTCCGTC
>M02308.154.ATB7U.1.1105.2181.14058.KBDT32.16S
CCCATTTGCTACCCTAGCTTTCGTCTCTGAGTGTCAGTAATAGCCCAGTAAAGTGCCTTCGCCATCGGTGTTCTTTCCAATATCTACGCATTTCACCGCTCCACTGGAAATTCCCTTTACCCCTACTATACTCTAGTCAAGCAGTTTCGACTGCGATTTTGAAGTTGAGCCTCAAGATTTAACAGTTGACTTGCTTAACCACCTACAGACGCTTTACGCCCAGTGATTCCGGATAACACTTGCATCCTCCGTC
>M02308.154.ATB7U.1.1105.23453.14672.KBDT32.16S
CCCATTTGCTACCCTAGCTTTCGTCTCTGAGTGTCAGTAATAGCCCAGTAAAGTGCCTTCGCCATCGGTGTTCTTTCCAATATCTACGCATTTCACCGCTCCACTGGAAATTCCCTTTACCCCTACTATACTCTAGTCAAGCAGTTTCGACTGCGATTTTGAAGTTGAGCCTCAAGATTTAACAGTTGACTTGCTTAACCACCTACAGACGCTTTACGCCCAGTGATTCCGGATAACACTTGCATCCTCCGTC
>M02308.154.ATB7U.1.1105.2128.14963.KBDT32.16S
CCCATTTGCTACCCTAGCTTTCGTCTCTGAGTGTCAGTAATAGCCCAGTAAAGTGCCTTCGCCATCGGTGTTCTTTCCAATATCTACGCATTTCACCGCTCCACTGGAAATTCCCTTTACCCCTACTATACTCTAGTCAAGCAGTTTCGACTGCGATTTTGAAGTTGAGCCTCAAGATTTAACAGTTGACTTGCTTAACCACCTACAGACGCTTTACGCCCAGTGATTCCGGATAACACTTGCATCCTCCGTC
>M02308.154.ATB7U.1.1105.5138.15066.KBDT32.16S
CCCATTTGCTACCCTAGCTTTCGTCTCTGAGTGTCAGTAATAGCCCAGTAAAGTGCCTTCGCCATCGGTGTTCTTTCCAATATCTACGCATTTCACCGCTCCACTGGAAATTCCCTTTACCCCTACTATACTCTAGTCAAGCAGTTTCGACTGCGATTTTGAAGTTGAGCCTCAAGATTTAACAGTTGACTTGCTTAACCACCTACAGACGCTTTACGCCCAGTGATTCCGGATAACACTTGCATCCTCCGTC
>M02308.154.ATB7U.1.1105.16331.15133.KBDT32.16S
CCCATTTGCTACCCTAGCTTTCGTCTCTGAGTGTCAGTAATAGCCCAGTAAAGTGCCTTCGCCATCGGTGTTCTTTCCAATATCTACGCATTTCACCGCTCCACTGGAAATTCCCTTTACCCCTACTATACTCTAGTCAAGCAGTTTCGACTGCGATTTTGAAGTTGAGCCTCAAGATTTAACAGTTGACTTGCTTAACCACCTACAGACGCTTTACGCCCAGTGATTCCGGATAACACTTGCATCCTCCGTC
>M02308.154.ATB7U.1.1105.11476.16223.KBDT32.16S
CCCATTTGCTACCCTAGCTTTCGTCTCTGAGTGTCAGTAATAGCCCAGTAAAGTGCCTTCGCCATCGGTGTTCTTTCCAATATCTACGCATTTCACCGCTCCACTGGAAATTCCCTTTACCCCTACTATACTCTAGTCAAGCAGTTTCGACTGCGATTTTGAAGTTGAGCCTCAAGATTTAACAGTTGACTTGCTTAACCACCTACAGACGCTTTACGCCCAGTGATTCCGGATAACACTTGCATCCTCCGTC
>M02308.154.ATB7U.1.1105.25678.17348.KBDT32.16S
CCCATTTGCTACCCTAGCTTTCGTCTCTGAGTGTCAGTAATAGCCCAGTAAAGTGCCTTCGCCATCGGTGTTCTTTCCAATATCTACGCATTTCACCGCTCCACTGGAAATTCCCTTTACCCCTACTATACTCTAGTCAAGCAGTTTCGACTGCGATTTTGAAGTTGAGCCTCAAGATTTAACAGTTGACTTGCTTAACCACCTACAGACGCTTTACGCCCAGTGATTCCGGATAACACTTGCATCCTCCGTC
>M02308.154.ATB7U.1.1105.21440.17386.KBDT32.16S
CCCATTTGCTACCCTAGCTTTCGTCTCTGAGTGTCAGTAATAGCCCAGTAAAGTGCCTTCGCCATCGGTGTTCTTTCCAATATCTACGCATTTCACCGCTCCACTGGAAATTCCCTTTACCCCTACTATACTCTAGTCAAGCAGTTTCGACTGCGATTTTGAAGTTGAGCCTCAAGATTTAACAGTTGACTTGCTTAACCACCTACAGACGCTTTACGCCCAGTGATTCCGGATAACACTTGCATCCTCCGTC
>M02308.154.ATB7U.1.1105.20303.17411.KBDT32.16S
CCCATTTGCTACCCTAGCTTTCGTCTCTGAGTGTCAGTAATAGCCCAGTAAAGTGCCTTCGCCATCGGTGTTCTTTCCAATATCTACGCATTTCACCGCTCCACTGGAAATTCCCTTTACCCCTACTATACTCTAGTCAAGCAGTTTCGACTGCGATTTTGAAGTTGAGCCTCAAGATTTAACAGTTGACTTGCTTAACCACCTACAGACGCTTTACGCCCAGTGATTCCGGATAACACTTGCATCCTCCGTC
>M02308.154.ATB7U.1.1105.3171.18134.KBDT32.16S
CCCATTTGCTACCCTAGCTTTCGTCTCTGAGTGTCAGTAATAGCCCAGTAAAGTGCCTTCGCCATCGGTGTTCTTTCCAATATCTACGCATTTCACCGCTCCACTGGAAATTCCCTTTACCCCTACTATACTCTAGTCAAGCAGTTTCGACTGCGATTTTGAAGTTGAGCCTCAAGATTTAACAGTTGACTTGCTTAACCACCTACAGACGCTTTACGCCCAGTGATTCCGGATAACACTTGCATCCTCCGTC
>M02308.154.ATB7U.1.1105.19521.18300.KBDT32.16S
CCCATTTGCTACCCTAGCTTTCGTCTCTGAGTGTCAGTAATAGCCCAGTAAAGTGCCTTCGCCATCGGTGTTCTTTCCAATATCTACGCATTTCACCGCTCCACTGGAAATTCCCTTTACCCCTACTATACTCTAGTCAAGCAGTTTCGACTGCGATTTTGAAGTTGAGCCTCAAGATTTAACAGTTGACTTGCTTAACCACCTACAGACGCTTTACGCCCAGTGATTCCGGATAACACTTGCATCCTCCGTC
>M02308.154.ATB7U.1.1105.28840.18565.KBDT32.16S
CCCATTTGCTACCCTAGCTTTCGTCTCTGAGTGTCAGTAATAGCCCAGTAAAGTGCCTTCGCCATCGGTGTTCTTTCCAATATCTACGCATTTCACCGCTCCACTGGAAATTCCCTTTACCCCTACTATACTCTAGTCAAGCAGTTTCGACTGCGATTTTGAAGTTGAGCCTCAAGATTTAACAGTTGACTTGCTTAACCACCTACAGACGCTTTACGCCCAGTGATTCCGGATAACACTTGCATCCTCCGTC
>M02308.154.ATB7U.1.1105.13022.20162.KBDT32.16S
CCCATTTGCTACCCTAGCTTTCGTCTCTGAGTGTCAGTAATAGCCCAGTAAAGTGCCTTCGCCATCGGTGTTCTTTCCAATATCTACGCATTTCACCGCTCCACTGGAAATTCCCTTTACCCCTACTATACTCTAGTCAAGCAGTTTCGACTGCGATTTTGAAGTTGAGCCTCAAGATTTAACAGTTGACTTGCTTAACCACCTACAGACGCTTTACGCCCAGTGATTCCGGATAACACTTGCATCCTCCGTC
>M02308.154.ATB7U.1.1105.22834.21706.KBDT32.16S
CCCATTTGCTACCCTAGCTTTCGTCTCTGAGTGTCAGTAATAGCCCAGTAAAGTGCCTTCGCCATCGGTGTTCTTTCCAATATCTACGCATTTCACCGCTCCACTGGAAATTCCCTTTACCCCTACTATACTCTAGTCAAGCAGTTTCGACTGCGATTTTGAAGTTGAGCCTCAAGATTTAACAGTTGACTTGCTTAACCACCTACAGACGCTTTACGCCCAGTGATTCCGGATAACACTTGCATCCTCCGTC
>M02308.154.ATB7U.1.1105.6848.22473.KBDT32.16S
CCCATTTGCTACCCTAGCTTTCGTCTCTGAGTGTCAGTAATAGCCCAGTAAAGTGCCTTCGCCATCGGTGTTCTTTCCAATATCTACGCATTTCACCGCTCCACTGGAAATTCCCTTTACCCCTACTATACTCTAGTCAAGCAGTTTCGACTGCGATTTTGAAGTTGAGCCTCAAGATTTAACAGTTGACTTGCTTAACCACCTACAGACGCTTTACGCCCAGTGATTCCGGATAACACTTGCATCCTCCGTC
>M02308.154.ATB7U.1.1105.17522.22644.KBDT32.16S
CCCATTTGCTACCCTAGCTTTCGTCTCTGAGTGTCAGTAATAGCCCAGTAAAGTGCCTTCGCCATCGGTGTTCTTTCCAATATCTACGCATTTCACCGCTCCACTGGAAATTCCCTTTACCCCTACTATACTCTAGTCAAGCAGTTTCGACTGCGATTTTGAAGTTGAGCCTCAAGATTTAACAGTTGACTTGCTTAACCACCTACAGACGCTTTACGCCCAGTGATTCCGGATAACACTTGCATCCTCCGTC
>M02308.154.ATB7U.1.1105.18069.23067.KBDT32.16S
CCCATTTGCTACCCTAGCTTTCGTCTCTGAGTGTCAGTAATAGCCCAGTAAAGTGCCTTCGCCATCGGTGTTCTTTCCAATATCTACGCATTTCACCGCTCCACTGGAAATTCCCTTTACCCCTACTATACTCTAGTCAAGCAGTTTCGACTGCGATTTTGAAGTTGAGCCTCAAGATTTAACAGTTGACTTGCTTAACCACCTACAGACGCTTTACGCCCAGTGATTCCGGATAACACTTGCATCCTCCGTC
>M02308.154.ATB7U.1.1105.22994.26264.KBDT32.16S
CCCATTTGCTACCCTAGCTTTCGTCTCTGAGTGTCAGTAATAGCCCAGTAAAGTGCCTTCGCCATCGGTGTTCTTTCCAATATCTACGCATTTCACCGCTCCACTGGAAATTCCCTTTACCCCTACTATACTCTAGTCAAGCAGTTTCGACTGCGATTTTGAAGTTGAGCCTCAAGATTTAACAGTTGACTTGCTTAACCACCTACAGACGCTTTACGCCCAGTGATTCCGGATAACACTTGCATCCTCCGTC
>M02308.154.ATB7U.1.1105.12487.26411.KBDT32.16S
CCCATTTGCTACCCTAGCTTTCGTCTCTGAGTGTCAGTAATAGCCCAGTAAAGTGCCTTCGCCATCGGTGTTCTTTCCAATATCTACGCATTTCACCGCTCCACTGGAAATTCCCTTTACCCCTACTATACTCTAGTCAAGCAGTTTCGACTGCGATTTTGAAGTTGAGCCTCAAGATTTAACAGTTGACTTGCTTAACCACCTACAGACGCTTTACGCCCAGTGATTCCGGATAACACTTGCATCCTCCGTC
>M02308.154.ATB7U.1.1105.14167.27857.KBDT32.16S
CCCATTTGCTACCCTAGCTTTCGTCTCTGAGTGTCAGTAATAGCCCAGTAAAGTGCCTTCGCCATCGGTGTTCTTTCCAATATCTACGCATTTCACCGCTCCACTGGAAATTCCCTTTACCCCTACTATACTCTAGTCAAGCAGTTTCGACTGCGATTTTGAAGTTGAGCCTCAAGATTTAACAGTTGACTTGCTTAACCACCTACAGACGCTTTACGCCCAGTGATTCCGGATAACACTTGCATCCTCCGTC
>M02308.154.ATB7U.1.1105.13568.28778.KBDT32.16S
CCCATTTGCTACCCTAGCTTTCGTCTCTGAGTGTCAGTAATAGCCCAGTAAAGTGCCTTCGCCATCGGTGTTCTTTCCAATATCTACGCATTTCACCGCTCCACTGGAAATTCCCTTTACCCCTACTATACTCTAGTCAAGCAGTTTCGACTGCGATTTTGAAGTTGAGCCTCAAGATTTAACAGTTGACTTGCTTAACCACCTACAGACGCTTTACGCCCAGTGATTCCGGATAACACTTGCATCCTCCGTC
>M02308.154.ATB7U.1.1106.14903.2377.KBDT32.16S
CCCATTTGCTACCCTAGCTTTCGTCTCTGAGTGTCAGTAATAGCCCAGTAAAGTGCCTTCGCCATCGGTGTTCTTTCCAATATCTACGCATTTCACCGCTCCACTGGAAATTCCCTTTACCCCTACTATACTCTAGTCAAGCAGTTTCGACTGCGATTTTGAAGTTGAGCCTCAAGATTTAACAGTTGACTTGCTTAACCACCTACAGACGCTTTACGCCCAGTGATTCCGGATAACACTTGCATCCTCCGTC
>M02308.154.ATB7U.1.1106.12288.3286.KBDT32.16S
CCCATTTGCTACCCTAGCTTTCGTCTCTGAGTGTCAGTAATAGCCCAGTAAAGTGCCTTCGCCATCGGTGTTCTTTCCAATATCTACGCATTTCACCGCTCCACTGGAAATTCCCTTTACCCCTACTATACTCTAGTCAAGCAGTTTCGACTGCGATTTTGAAGTTGAGCCTCAAGATTTAACAGTTGACTTGCTTAACCACCTACAGACGCTTTACGCCCAGTGATTCCGGATAACACTTGCATCCTCCGTC
>M02308.154.ATB7U.1.1106.20365.4956.KBDT32.16S
CCCATTTGCTACCCTAGCTTTCGTCTCTGAGTGTCAGTAATAGCCCAGTAAAGTGCCTTCGCCATCGGTGTTCTTTCCAATATCTACGCATTTCACCGCTCCACTGGAAATTCCCTTTACCCCTACTATACTCTAGTCAAGCAGTTTCGACTGCGATTTTGAAGTTGAGCCTCAAGATTTAACAGTTGACTTGCTTAACCACCTACAGACGCTTTACGCCCAGTGATTCCGGATAACACTTGCATCCTCCGTC
>M02308.154.ATB7U.1.1106.15902.5609.KBDT32.16S
CCCATTTGCTACCCTAGCTTTCGTCTCTGAGTGTCAGTAATAGCCCAGTAAAGTGCCTTCGCCATCGGTGTTCTTTCCAATATCTACGCATTTCACCGCTCCACTGGAAATTCCCTTTACCCCTACTATACTCTAGTCAAGCAGTTTCGACTGCGATTTTGAAGTTGAGCCTCAAGATTTAACAGTTGACTTGCTTAACCACCTACAGACGCTTTACGCCCAGTGATTCCGGATAACACTTGCATCCTCCGTC
>M02308.154.ATB7U.1.1106.11955.7438.KBDT32.16S
CCCATTTGCTACCCTAGCTTTCGTCTCTGAGTGTCAGTAATAGCCCAGTAAAGTGCCTTCGCCATCGGTGTTCTTTCCAATATCTACGCATTTCACCGCTCCACTGGAAATTCCCTTTACCCCTACTATACTCTAGTCAAGCAGTTTCGACTGCGATTTTGAAGTTGAGCCTCAAGATTTAACAGTTGACTTGCTTAACCACCTACAGACGCTTTACGCCCAGTGATTCCGGATAACACTTGCATCCTCCGTC
>M02308.154.ATB7U.1.1106.15099.8416.KBDT32.16S
CCCATTTGCTACCCTAGCTTTCGTCTCTGAGTGTCAGTAATAGCCCAGTAAAGTGCCTTCGCCATCGGTGTTCTTTCCAATATCTACGCATTTCACCGCTCCACTGGAAATTCCCTTTACCCCTACTATACTCTAGTCAAGCAGTTTCGACTGCGATTTTGAAGTTGAGCCTCAAGATTTAACAGTTGACTTGCTTAACCACCTACAGACGCTTTACGCCCAGTGATTCCGGATAACACTTGCATCCTCCGTC
>M02308.154.ATB7U.1.1106.3682.9684.KBDT32.16S
CCCATTTGCTACCCTAGCTTTCGTCTCTGAGTGTCAGTAATAGCCCAGTAAAGTGCCTTCGCCATCGGTGTTCTTTCCAATATCTACGCATTTCACCGCTCCACTGGAAATTCCCTTTACCCCTACTATACTCTAGTCAAGCAGTTTCGACTGCGATTTTGAAGTTGAGCCTCAAGATTTAACAGTTGACTTGCTTAACCACCTACAGACGCTTTACGCCCAGTGATTCCGGATAACACTTGCATCCTCCGTA
>M02308.154.ATB7U.1.1106.28269.10772.KBDT32.16S
CCCATTTGCTACCCTAGCTTTCGTCTCTGAGTGTCAGTAATAGCCCAGTAAAGTGCCTTCGCCATCGGTGTTCTTTCCAATATCTACGCATTTCACCGCTCCACTGGAAATTCCCTTTACCCCTACTATACTCTAGTCAAGCAGTTTCGACTGCGATTTTGAAGTTGAGCCTCAAGATTTAACAGTTGACTTGCTTAACCACCTACAGACGCTTTACGCCCAGTGATTCCGGATAACACTTGCATCCTCCGTC
>M02308.154.ATB7U.1.1106.8162.12720.KBDT32.16S
CCCATTTGCTACCCTAGCTTTCGTCTCTGAGTGTCAGTAATAGCCCAGTAAAGTGCCTTCGCCATCGGTGTTCTTTCCAATATCTACGCATTTCACCGCTCCACTGGAAATTCCCTTTACCCCTACTATACTCTAGTCAAGCAGTTTCGACTGCGATTTTGAAGTTGAGCCTCAAGATTTAACAGTTGACTTGCTTAACCACCTACAGACGCTTTACGCCCAGTGATTCCGGATAACACTTGCATCCTCCGTC
>M02308.154.ATB7U.1.1106.9417.14094.KBDT32.16S
CCCATTTGCTACCCTAGCTTTCGTCTCTGAGTGTCAGTAATAGCCCAGTAAAGTGCCTTCGCCATCGGTGTTCTTTCCAATATCTACGCATTTCACCGCTCCACTGGAAATTCCCTTTACCCCTACTATACTCTAGTCAAGCAGTTTCGACTGCGATTTTGAAGTTGAGCCTCAAGATTTAACAGTTGACTTGCTTAACCACCTACAGACGCTTTACGCCCAGTGATTCCGGATAACACTTGCATCCTCCGTC
>M02308.154.ATB7U.1.1106.28168.14398.KBDT32.16S
CCCATTTGCTACCCTAGCTTTCGTCTCTGAGTGTCAGTAATAGCCCAGTAAAGTGCCTTCGCCATCGGTGTTCTTTCCAATATCTACGCATTTCACCGCTCCACTGGAAATTCCCTTTACCCCTACTATACTCTAGTCAAGCAGTTTCGACTGCGATTTTGAAGTTGAGCCTCAAGATTTAACAGTTGACTTGCTTAACCACCTACAGACGCTTTACGCCCAGTGATTCCGGATAACACTTGCATCCTCCGTC
>M02308.154.ATB7U.1.1106.22354.15555.KBDT32.16S
CCCATTTGCTACCCTAGCTTTCGTCTCTGAGTGTCAGTAATAGCCCAGTAAAGTGCCTTCGCCATCGGTGTTCTTTCCAATATCTACGCATTTCACCGCTCCACTGGAAATTCCCTTTACCCCTACTATACTCTAGTCAAGCAGTTTCGACTGCGATTTTGAAGTTGAGCCTCAAGATTTAACAGTTGACTTGCTTAACCACCTACAGACGCTTTACGCCCAGTGATTCCGGATAACACTTGCATCCTCCGTC
>M02308.154.ATB7U.1.1106.7658.16548.KBDT32.16S
CCCATTTGCTACCCTAGCTTTCGTCTCTGAGTGTCAGTAATAGCCCAGTAAAGTGCCTTCGCCATCGGTGTTCTTTCCAATATCTACGCATTTCACCGCTCCACTGGAAATTCCCTTTACCCCTACTATACTCTAGTCAAGCAGTTTCGACTGCGATTTTGAAGTTGAGCCTCAAGATTTAACAGTTGACTTGCTTAACCACCTACAGACGCTTTACGCCCAGTGATTCCGGATAACACTTGCATCCTCCGTC
>M02308.154.ATB7U.1.1106.18677.17589.KBDT32.16S
CCCATTTGCTACCCTAGCTTTCGTCTCTGAGTGTCAGTAATAGCCCAGTAAAGTGCCTTCGCCATCGGTGTTCTTTCCAATATCTACGCATTTCACCGCTCCACTGGAAATTCCCTTTACCCCTACTATACTCTAGTCAAGCAGTTTCGACTGCGATTTTGAAGTTGAGCCTCAAGATTTAACAGTTGACTTGCTTAACCACCTACAGACGCTTTACGCCCAGTGATTCCGGATAACACTTGCATCCTCCGTC
>M02308.154.ATB7U.1.1106.13530.18623.KBDT32.16S
CCCATTTGCTACCCTAGCTTTCGTCTCTGAGTGTCAGTAATAGCCCAGTAAAGTGCCTTCGCCATCGGTGTTCTTTCCAATATCTACGCATTTCACCGCTCCACTGGAAATTCCCTTTACCCCTACTATACTCTAGTCAAGCAGTTTCGACTGCGATTTTGAAGTTGAGCCTCAAGATTTAACAGTTGACTTGCTTAACCACCTACAGACGCTTTACGCCCAGTGATTCCGGATAACACTTGCATCCTCCGTC
>M02308.154.ATB7U.1.1106.24646.18767.KBDT32.16S
CCCATTTGCTACCCTAGCTTTCGTCTCTGAGTGTCAGTAATAGCCCAGTAAAGTGCCTTCGCCATCGGTGTTCTTTCCAATATCTACGCATTTCACCGCTCCACTGGAAATTCCCTTTACCCCTACTATACTCTAGTCAAGCAGTTTCGACTGCGATTTTGAAGTTGAGCCTCAAGATTTAACAGTTGACTTGCTTAACCACCTACAGACGCTTTACGCCCAGTGATTCCGGATAACACTTGCATCCTCCGTC
>M02308.154.ATB7U.1.1106.8397.18988.KBDT32.16S
CCCATTTGCTACCCTAGCTTTCGTCTCTGAGTGTCAGTAATAGCCCAGTAAAGTGCCTTCGCCATCGGTGTTCTTTCCAATATCTACGCATTTCACCGCTCCACTGGAAATTCCCTTTACCCCTACTATACTCTAGTCAAGCAGTTTCGACTGCGATTTTGAAGTTGAGCCTCAAGATTTAACAGTTGACTTGCTTAACCACCTACAGACGCTTTACGCCCAGTGATTCCGGATAACACTTGCATCCTCCGTC
>M02308.154.ATB7U.1.1106.22070.19343.KBDT32.16S
CCCATTTGCTACCCTAGCTTTCGTCTCTGAGTGTCAGTAATAGCCCAGTAAAGTGCCTTCGCCATCGGTGTTCTTTCCAATATCTACGCATTTCACCGCTCCACTGGAAATTCCCTTTACCCCTACTATACTCTAGTCAAGCAGTTTCGACTGCGATTTTGAAGTTGAGCCTCAAGATTTAACAGTTGACTTGCTTAACCACCTACAGACGCTTTACGCCCAGTGATTCCGGATAACACTTGCATCCTCCGTC
>M02308.154.ATB7U.1.1106.10897.20078.KBDT32.16S
CCCATTTGCTACCCTAGCTTTCGTCTCTGAGTGTCAGTAATAGCCCAGTAAAGTGCCTTCGCCATCGGTGTTCTTTCCAATATCTACGCATTTCACCGCTCCACTGGAAATTCCCTTTACCCCTACTATACTCTAGTCAAGCAGTTTCGACTGCGATTTTGAAGTTGAGCCTCAAGATTTAACAGTTGACTTGCTTAACCACCTACAGACGCTTTACGCCCAGTGATTCCGGATAACACTTGCATCCTCCGTC
>M02308.154.ATB7U.1.1106.12764.22422.KBDT32.16S
CCCATTTGCTACCCTAGCTTTCGTCTCTGAGTGTCAGTAATAGCCCAGTAAAGTGCCTTCGCCATCGGTGTTCTTTCCAATATCTACGCATTTCACCGCTCCACTGGAAATTCCCTTTACCCCTACTATACTCTAGTCAAGCAGTTTCGACTGCGATTTTGAAGTTGAGCCTCAAGATTTAACAGTTGACTTGCTTAACCACCTACAGACGCTTTACGCCCAGTGATTCCGGATAACACTTGCATCCTCCGTC
>M02308.154.ATB7U.1.1106.14643.23884.KBDT32.16S
CCCATTTGCTACCCTAGCTTTCGTCTCTGAGTGTCAGTAATAGCCCAGTAAAGTGCCTTCGCCATCGGTGTTCTTTCCAATATCTACGCATTTCACCGCTCCACTGGAAATTCCCTTTACCCCTACTATACTCTAGTCAAGCAGTTTCGACTGCGATTTTGAAGTTGAGCCTCAAGATTTAACAGTTGACTTGCTTAACCACCTACAGACGCTTTACGCCCAGTGATTCCGGATAACACTTGCATCCTCCGTC
>M02308.154.ATB7U.1.1106.21190.24823.KBDT32.16S
CCCATTTGCTACCCTAGCTTTCGTCTCTGAGTGTCAGTAATAGCCCAGTAAAGTGCCTTCGCCATCGGTGTTCTTTCCAATATCTACGCATTTCACCGCTCCACTGGAAATTCCCTTTACCCCTACTATACTCTAGTCAAGCAGTTTCGACTGCGATTTTGAAGTTGAGCCTCAAGATTTAACAGTTGACTTGCTTAACCACCTACAGACGCTTTACGCCCAGTGATTCCGGATAACACTTGCATCCTCCGTC
>M02308.154.ATB7U.1.1106.20242.25129.KBDT32.16S
CCCATTTGCTACCCTAGCTTTCGTCTCTGAGTGTCAGTAATAGCCCAGTAAAGTGCCTTCGCCATCGGTGTTCTTTCCAATATCTACGCATTTCACCGCTCCACTGGAAATTCCCTTTACCCCTACTATACTCTAGTCAAGCAGTTTCGACTGCGATTTTGAAGTTGAGCCTCAAGATTTAACAGTTGACTTGCTTAACCACCTACAGACGCTTTACGCCCAGTGATTCCGGATAACACTTGCATCCTCCGTC
>M02308.154.ATB7U.1.1106.7982.26140.KBDT32.16S
CCCATTTGCTACCCTAGCTTTCGTCTCTGAGTGTCAGTAATAGCCCAGTAAAGTGCCTTCGCCATCGGTGTTCTTTCCAATATCTACGCATTTCACCGCTCCACTGGAAATTCCCTTTACCCCTACTATACTCTAGTCAAGCAGTTTCGACTGCGATTTTGAAGTTGAGCCTCAAGATTTAACAGTTGACTTGCTTAACCACCTACAGACGCTTTACGCCCAGTGATTCCGGATAACACTTGCATCCTCCGTC
>M02308.154.ATB7U.1.1106.10496.27973.KBDT32.16S
CCCATTTGCTACCCTAGCTTTCGTCTCTGAGTGTCAGTAATAGCCCAGTAAAGTGCCTTCGCCATCGGTGTTCTTTCCAATATCTACGCATTTCACCGCTCCACTGGAAATTCCCTTTACCCCTACTATACTCTAGTCAAGCAGTTTCGACTGCGATTTTGAAGTTGAGCCTCAAGATTTAACAGTTGACTTGCTTAACCACCTACAGACGCTTTACGCCCAGTGATTCCGGATAACACTTGCATCCTCCGTC
>M02308.154.ATB7U.1.1107.12669.2825.KBDT32.16S
CCCATTTGCTACCCTAGCTTTCGTCTCTGAGTGTCAGTAATAGCCCAGTAAAGTGCCTTCGCCATCGGTGTTCTTTCCAATATCTACGCATTTCACCGCTCCACTGGAAATTCCCTTTACCCCTACTATACTCTAGTCAAGCAGTTTCGACTGCGATTTTGAAGTTGAGCCTCAAGATTTAACAGTTGACTTGCTTAACCACCTACAGACGCTTTACGCCCAGTGATTCCGGATAACACTTGCATCCTCCGTC
>M02308.154.ATB7U.1.1107.20627.8614.KBDT32.16S
CCCATTTGCTACCCTAGCTTTCGTCTCTGAGTGTCAGTAATAGCCCAGTAAAGTGCCTTCGCCATCGGTGTTCTTTCCAATATCTACGCATTTCACCGCTCCACTGGAAATTCCCTTTACCCCTACTATACTCTAGTCAAGCAGTTTCGACTGCGATTTTGAAGTTGAGCCTCAAGATTTAACAGTTGACTTGCTTAACCACCTACAGACGCTTTACGCCCAGTGATTCCGGATAACACTTGCATCCTCCGTC
>M02308.154.ATB7U.1.1107.5573.9041.KBDT32.16S
CCCATTTGCTACCCTAGCTTTCGTCTCTGAGTGTCAGTAATAGCCCAGTAAAGTGCCTTCGCCATCGGTGTTCTTTCCAATATCTACGCATTTCACCGCTCCACTGGAAATTCCCTTTACCCCTACTATACTCTAGTCAAGCAGTTTCGACTGCGATTTTGAAGTTGAGCCTCAAGATTTAACAGTTGACTTGCTTAACCACCTACAGACGCTTTACGCCCAGTGATTCCGGATAACACTTGCATCCTCCGTC
>M02308.154.ATB7U.1.1107.25912.9378.KBDT32.16S
CCCATTTGCTACCCTAGCTTTCGTCTCTGAGTGTCAGTAATAGCCCAGTAAAGTGCCTTCGCCATCGGTGTTCTTTCCAATATCTACGCATTTCACCGCTCCACTGGAAATTCCCTTTACCCCTACTATACTCTAGTCAAGCAGTTTCGACTGCGATTTTGAAGTTGAGCCTCAAGATTTAACAGTTGACTTGCTTAACCACCTACAGACGCTTTACGCCCAGTGATTCCGGATAACACTCGCATCCTCCGTA
>M02308.154.ATB7U.1.1107.18910.11790.KBDT32.16S
CCCATTTGCTACCCTAGCTTTCGTCTCTGAGTGTCAGTAATAGCCCAGTAAAGTGCCTTCGCCATCGGTGTTCTTTCCAATATCTACGCATTTCACCGCTCCACTGGAAATTCCCTTTACCCCTACTATACTCTAGTCAAGCAGTTTCGACTGCGATTTTGAAGTTGAGCCTCAAGATTTAACAGTTGACTTGCTTAACCACCTACAGACGCTTTACGCCCAGTGATTCCGGATAACACTTGCATCCTCCGTC
>M02308.154.ATB7U.1.1107.11647.12874.KBDT32.16S
CCCATTTGCTACCCTAGCTTTCGTCTCTGAGTGTCAGTAATAGCCCAGTAAAGTGCCTTCGCCATCGGTGTTCTTTCCAATATCTACGCATTTCACCGCTCCACTGGAAATTCCCTTTACCCCTACTATACTCTAGTCAAGCAGTTTCGACTGCGATTTTGAAGTTGAGCCTCAAGATTTAACAGTTGACTTGCTTAACCACCTACAGACGCTTTACGCCCAGTGATTCCGGATAACACTTGCATCCTCCGTC
>M02308.154.ATB7U.1.1107.17183.14487.KBDT32.16S
CCCATTTGCTACCCTAGCTTTCGTCTCTGAGTGTCAGTAATAGCCCAGTAAAGTGCCTTCGCCATCGGTGTTCTTTCCAATATCTACGCATTTCACCGCTCCACTGGAAATTCCCTTTACCCCTACTATACTCTAGTCAAGCAGTTTCGACTGCGATTTTGAAGTTGAGCCTCAAGATTTAACAGTTGACTTGCTTAACCACCTACAGACGCTTTACGCCCAGTGATTCCGGATAACACTTGCATCCTCCGTC
>M02308.154.ATB7U.1.1107.2598.15757.KBDT32.16S
CCCATTTGCTACCCTAGCTTTCGTCTCTGAGTGTCAGTAATAGCCCAGTAAAGTGCCTTCGCCATCGGTGTTCTTTCCAATATCTACGCATTTCACCGCTCCACTGGAAATTCCCTTTACCCCTACTATACTCTAGTCAAGCAGTTTCGACTGCGATTTTGAAGTTGAGCCTCAAGATTTAACAGTTGACTTGCTTAACCACCTACAGACGCTTTACGCCCAGTGATTCCGGATAACACTTGCATCCTCCGTC
>M02308.154.ATB7U.1.1107.17402.16976.KBDT32.16S
CCCATTTGCTACCCTAGCTTTCGTCTCTGAGTGTCAGTAATAGCCCAGTAAAGTGCCTTCGCCATCGGTGTTCTTTCCAATATCTACGCATTTCACCGCTCCACTGGAAATTCCCTTTACCCCTACTATACTCTAGTCAAGCAGTTTCGACTGCGATTTTGAAGTTGAGCCTCAAGATTTAACAGTTGACTTGCTTAACCACCTACAGACGCTTTACGCCCAGTGATTCCGGATAACACTTGCATCCTCCGTC
>M02308.154.ATB7U.1.1107.11527.17490.KBDT32.16S
CCCATTTGCTACCCTAGCTTTCGTCTCTGAGTGTCAGTAATAGCCCAGTAAAGTGCCTTCGCCATCGGTGTTCTTTCCAATATCTACGCATTTCACCGCTCCACTGGAAATTCCCTTTACCCCTACTATACTCTAGTCAAGCAGTTTCGACTGCGATTTTGAAGTTGAGCCTCAAGATTTAACAGTTGACTTGCTTAACCACCTACAGACGCTTTACGCCCAGTGATTCCGGATAACACTTGCATCCTCCGTC
>M02308.154.ATB7U.1.1107.25679.18953.KBDT32.16S
CCCATTTGCTACCCTAGCTTTCGTCTCTGAGTGTCAGTAATAGCCCAGTAAAGTGCCTTCGCCATCGGTGTTCTTTCCAATATCTACGCATTTCACCGCTCCACTGGAAATTCCCTTTACCCCTACTATACTCTAGTCAAGCAGTTTCGACTGCGATTTTGAAGTTGAGCCTCAAGATTTAACAGTTGACTTGCTTAACCACCTACAGACGCTTTACGCCCAGTGATTCCGGATAACACTTGCATCCTCCGTC
>M02308.154.ATB7U.1.1107.21453.19111.KBDT32.16S
CCCATTTGCTACCCTAGCTTTCGTCTCTGAGTGTCAGTAATAGCCCAGTAAAGTGCCTTCGCCATCGGTGTTCTTTCCAATATCTACGCATTTCACCGCTCCACTGGAAATTCCCTTTACCCCTACTATACTCTAGTCAAGCAGTTTCGACTGCGATTTTGAAGTTGAGCCTCAAGATTTAACAGTTGACTTGCTTAACCACCTACAGACGCTTTACGCCCAGTGATTCCGGATAACACTTGCATCCTCCGTC
>M02308.154.ATB7U.1.1107.18675.20419.KBDT32.16S
CCCATTTGCTACCCTAGCTTTCGTCTCTGAGTGTCAGTAATAGCCCAGTAAAGTGCCTTCGCCATCGGTGTTCTTTCCAATATCTACGCATTTCACCGCTCCACTGGAAATTCCCTTTACCCCTACTATACTCTAGTCAAGCAGTTTCGACTGCGATTTTGAAGTTGAGCCTCAAGATTTAACAGTTGACTTGCTTAACCACCTACAGACGCTTTACGCCCAGTGATTCCGGATAACACTTGCATCCTCCGTC
>M02308.154.ATB7U.1.1107.15124.20460.KBDT32.16S
CCCATTTGCTACCCTAGCTTTCGTCTCTGAGTGTCAGTAATAGCCCAGTAAAGTGCCTTCGCCATCGGTGTTCTTTCCAATATCTACGCATTTCACCGCTCCACTGGAAATTCCCTTTACCCCTACTATACTCTAGTCAAGCAGTTTCGACTGCGATTTTGAAGTTGAGCCTCAAGATTTAACAGTTGACTTGCTTAACCACCTACAGACGCTTTACGCCCAGTGATTCCGGATAACACTTGCATCCTCCGTC
>M02308.154.ATB7U.1.1107.22959.20867.KBDT32.16S
CCCATTTGCTACCCTAGCTTTCGTCTCTGAGTGTCAGTAATAGCCCAGTAAAGTGCCTTCGCCATCGGTGTTCTTTCCAATATCTACGCATTTCACCGCTCCACTGGAAATTCCCTTTACCCCTACTATACTCTAGTCAAGCAGTTTCGACTGCGATTTTGAAGTTGAGCCTCAAGATTTAACAGTTGACTTGCTTAACCACCTACAGACGCTTTACGCCCAGTGATTCCGGATAACACTTGCATCCTCCGTC
>M02308.154.ATB7U.1.1107.9303.21111.KBDT32.16S
CCCATTTGCTACCCTAGCTTTCGTCTCTGAGTGTCAGTAATAGCCCAGTAAAGTGCCTTCGCCATCGGTGTTCTTTCCAATATCTACGCATTTCACCGCTCCACTGGAAATTCCCTTTACCCCTACTATACTCTAGTCAAGCAGTTTCGACTGCGATTTTGAAGTTGAGCCTCAAGATTTAACAGTTGACTTGCTTAACCACCTACAGACGCTTTACGCCCAGTGATTCCGGATAACACTTGCATCCTCCGTC
>M02308.154.ATB7U.1.1107.5087.21234.KBDT32.16S
CCCATTTGCTACCCTAGCTTTCGTCTCTGAGTGTCAGTAATAGCCCAGTAAAGTGCCTTCGCCATCGGTGTTCTTTCCAATATCTACGCATTTCACCGCTCCACTGGAAATTCCCTTTACCCCTACTATACTCTAGTCAAGCAGTTTCGACTGCGATTTTGAAGTTGAGCCTCAAGATTTAACAGTTGACTTGCTTAACCACCTACAGACGCTTTACGCCCAGTGATTCCGGATAACACTTGCATCCTCCGTC
>M02308.154.ATB7U.1.1107.14063.21515.KBDT32.16S
CCCATTTGCTACCCTAGCTTTCGTCTCTGAGTGTCAGTAATAGCCCAGTAAAGTGCCTTCGCCATCGGTGTTCTTTCCAATATCTACGCATTTCACCGCTCCACTGGAAATTCCCTTTACCCCTACTATACTCTAGTCAAGCAGTTTCGACTGCGATTTTGAAGTTGAGCCTCAAGATTTAACAGTTGACTTGCTTAACCACCTACAGACGCTTTACGCCCAGTGATTCCGGATAACACTTGCATCCTCCGTC
>M02308.154.ATB7U.1.1107.25044.23644.KBDT32.16S
CCCATTTGCTACCCTAGCTTTCGTCTCTGAGTGTCAGTAATAGCCCAGTAAAGTGCCTTCGCCATCGGTGTTCTTTCCAATATCTACGCATTTCACCGCTCCACTGGAAATTCCCTTTACCCCTACTATACTCTAGTCAAGCAGTTTCGACTGCGATTTTGAAGTTGAGCCTCAAGATTTAACAGTTGACTTGCTTAACCACCTACAGACGCTTTACGCCCAGTGATTCCGGATAACACTTGCATCCTCCGTC
>M02308.154.ATB7U.1.1107.11349.24751.KBDT32.16S
CCCATTTGCTACCCTAGCTTTCGTCTCTGAGTGTCAGTAATAGCCCAGTAAAGTGCCTTCGCCATCGGTGTTCTTTCCAATATCTACGCATTTCACCGCTCCACTGGAAATTCCCTTTACCCCTACTATACTCTAGTCAAGCAGTTTCGACTGCGATTTTGAAGTTGAGCCTCAAGATTTAACAGTTGACTTGCTTAACCACCTACAGACGCTTTACGCCCAGTGATTCCGGATAACACTTGCATCCTCCGTC
>M02308.154.ATB7U.1.1107.15649.25685.KBDT32.16S
CCCATTTGCTACCCTAGCTTTCGTCTCTGAGTGTCAGTAATAGCCCAGTAAAGTGCCTTCGCCATCGGTGTTCTTTCCAATATCTACGCATTTCACCGCTCCACTGGAAATTCCCTTTACCCCTACTATACTCTAGTCAAGCAGTTTCGACTGCGATTTTGAAGTTGAGCCTCAAGATTTAACAGTTGACTTGCTTAACCACCTACAGACGCTTTACGCCCAGTGATTCCGGATAACACTTGCATCCTCCGTC
>M02308.154.ATB7U.1.1107.7073.25739.KBDT32.16S
CCCATTTGCTACCCTAGCTTTCGTCTCTGAGTGTCAGTAATAGCCCAGTAAAGTGCCTTCGCCATCGGTGTTCTTTCCAATATCTACGCATTTCACCGCTCCACTGGAAATTCCCTTTACCCCTACTATACTCTAGTCAAGCAGTTTCGACTGCGATTTTGAAGTTGAGCCTCAAGATTTAACAGTTGACTTGCTTAACCACCTACAGACGCTTTACGCCCAGTGATTCCGGATAACACTTGCATCCTCCGTC
>M02308.154.ATB7U.1.1108.19568.3189.KBDT32.16S
CCCATTTGCTACCCTAGCTTTCGTCTCTGAGTGTCAGTAATAGCCCAGTAAAGTGCCTTCGCCATCGGTGTTCTTTCCAATATCTACGCATTTCACCGCTCCACTGGAAATTCCCTTTACCCCTACTATACTCTAGTCAAGCAGTTTCGACTGCGATTTTGAAGTTGAGCCTCAAGATTTAACAGTTGACTTGCTTAACCACCTACAGACGCTTTACGCCCAGTGATTCCGGATAACACTTGCATCCTCCGTC
>M02308.154.ATB7U.1.1108.10202.3527.KBDT32.16S
CCCATTTGCTACCCTAGCTTTCGTCTCTGAGTGTCAGTAATAGCCCAGTAAAGTGCCTTCGCCATCGGTGTTCTTTCCAATATCTACGCATTTCACCGCTCCACTGGAAATTCCCTTTACCCCTACTATACTCTAGTCAAGCAGTTTCGACTGCGATTTTGAAGTTGAGCCTCAAGATTTAACAGTTGACTTGCTTAACCACCTACAGACGCTTTACGCCCAGTGATTCCGGATAACACTTGCATCCTCCGTC
>M02308.154.ATB7U.1.1108.16382.7550.KBDT32.16S
CCCATTTGCTACCCTAGCTTTCGTCTCTGAGTGTCAGTAATAGCCCAGTAAAGTGCCTTCGCCATCGGTGTTCTTTCCAATATCTACGCATTTCACCGCTCCACTGGAAATTCCCTTTACCCCTACTATACTCTAGTCAAGCAGTTTCGACTGCGATTTTGAAGTTGAGCCTCAAGATTTAACAGTTGACTTGCTTAACCACCTACAGACGCTTTACGCCCAGTGATTCCGGATAACACTTGCATCCTCCGTC
>M02308.154.ATB7U.1.1108.15612.9235.KBDT32.16S
CCCATTTGCTACCCTAGCTTTCGTCTCTGAGTGTCAGTAATAGCCCAGTAAAGTGCCTTCGCCATCGGTGTTCTTTCCAATATCTACGCATTTCACCGCTCCACTGGAAATTCCCTTTACCCCTACTATACTCTAGTCAAGCAGTTTCGACTGCGATTTTGAAGTTGAGCCTCAAGATTTAACAGTTGACTTGCTTAACCACCTACAGACGCTTTACGCCCAGTGATTCCGGATAACACTTGCATCCTCCGTC
>M02308.154.ATB7U.1.1108.11694.9292.KBDT32.16S
CCCATTTGCTACCCTAGCTTTCGTCTCTGAGTGTCAGTAATAGCCCAGTAAAGTGCCTTCGCCATCGGTGTTCTTTCCAATATCTACGCATTTCACCGCTCCACTGGAAATTCCCTTTACCCCTACTATACTCTAGTCAAGCAGTTTCGACTGCGATTTTGAAGTTGAGCCTCAAGATTTAACAGTTGACTTGCTTAACCACCTACAGACGCTTTACGCCCAGTGATTCCGGATAACACTTGCATCCTCCGTC
>M02308.154.ATB7U.1.1108.15096.9378.KBDT32.16S
CCCATTTGCTACCCTAGCTTTCGTCTCTGAGTGTCAGTAATAGCCCAGTAAAGTGCCTTCGCCATCGGTGTTCTTTCCAATATCTACGCATTTCACCGCTCCACTGGAAATTCCCTTTACCCCTACTATACTCTAGTCAAGCAGTTTCGACTGCGATTTTGAAGTTGAGCCTCAAGATTTAACAGTTGACTTGCTTAACCACCTACAGACGCTTTACGCCCAGTGATTCCGGATAACACTTGCATCCTCCGTC
>M02308.154.ATB7U.1.1108.5978.14263.KBDT32.16S
CCCATTTGCTACCCTAGCTTTCGTCTCTGAGTGTCAGTAATAGCCCAGTAAAGTGCCTTCGCCATCGGTGTTCTTTCCAATATCTACGCATTTCACCGCTCCACTGGAAATTCCCTTTACCCCTACTATACTCTAGTCAAGCAGTTTCGACTGCGATTTTGAAGTTGAGCCTCAAGATTTAACAGTTGACTTGCTTAACCACCTACAGACGCTTTACGCCCAGTGATTCCGGATAACACTTGCATCCTCCGTC
>M02308.154.ATB7U.1.1108.15352.18595.KBDT32.16S
CCCATTTGCTACCCTAGCTTTCGTCTCTGAGTGTCAGTAATAGCCCAGTAAAGTGCCTTCGCCATCGGTGTTCTTTCCAATATCTACGCATTTCACCGCTCCACTGGAAATTCCCTTTACCCCTACTATACTCTAGTCAAGCAGTTTCGACTGCGATTTTGAAGTTGAGCCTCAAGATTTAACAGTTGACTTGCTTAACCACCTACAGACGCTTTACGCCCAGTGATTCCGGATAACGCTCGCATCCTCCGTC
>M02308.154.ATB7U.1.1108.8829.21887.KBDT32.16S
CCCATTTGCTACCCTAGCTTTCGTCTCTGAGTGTCAGTAATAGCCCAGTAAAGTGCCTTCGCCATCGGTGTTCTTTCCAATATCTACGCATTTCACCGCTCCACTGGAAATTCCCTTTACCCCTACTATACTCTAGTCAAGCAGTTTCGACTGCGATTTTGAAGTTGAGCCTCAAGATTTAACAGTTGACTTGCTTAACCACCTACAGACGCTTTACGCCCAGTGATTCCGGATAACACTTGCACCCTCCGTA
>M02308.154.ATB7U.1.1108.16973.23314.KBDT32.16S
CCCATTTGCTACCCTAGCTTTCGTCTCTGAGTGTCAGTAATAGCCCAGTAAAGTGCCTTCGCCATCGGTGTTCTTTCCAATATCTACGCATTTCACCGCTCCACTGGAAATTCCCTTTACCCCTACTATACTCTAGTCAAGCAGTTTCGACTGCGATTTTGAAGTTGAGCCTCAAGATTTAACAGTTGACTTGCTTAACCACCTACAGACGCTTTACGCCCAGTGATTCCGGATAACACTTGCATCCTCCGTC
>M02308.154.ATB7U.1.1108.6232.23399.KBDT32.16S
CCCATTTGCTACCCTAGCTTTCGTCTCTGAGTGTCAGTAATAGCCCAGTAAAGTGCCTTCGCCATCGGTGTTCTTTCCAATATCTACGCATTTCACCGCTCCACTGGAAATTCCCTTTACCCCTACTATACTCTAGTCAAGCAGTTTCGACTGCGATTTTGAAGTTGAGCCTCAAGATTTAACAGTTGACTTGCTTAACCACCTACAGACGCTTTACGCCCAGTGATTCCGGATAACACTTGCATCCTCCGTC
>M02308.154.ATB7U.1.1108.6394.24221.KBDT32.16S
CCCATTTGCTACCCTAGCTTTCGTCTCTGAGTGTCAGTAATAGCCCAGTAAAGTGCCTTCGCCATCGGTGTTCTTTCCAATATCTACGCATTTCACCGCTCCACTGGAAATTCCCTTTACCCCTACTATACTCTAGTCAAGCAGTTTCGACTGCGATTTTGAAGTTGAGCCTCAAGATTTAACAGTTGACTTGCTTAACCACCTACAGACGCTTTACGCCCAGTGATTCCGGATAACACTTGCATCCTCCGTC
>M02308.154.ATB7U.1.1108.15345.25193.KBDT32.16S
CCCATTTGCTACCCTAGCTTTCGTCTCTGAGTGTCAGTAATAGCCCAGTAAAGTGCCTTCGCCATCGGTGTTCTTTCCAATATCTACGCATTTCACCGCTCCACTGGAAATTCCCTTTACCCCTACTATACTCTAGTCAAGCAGTTTCGACTGCGATTTTGAAGTTGAGCCTCAAGATTTAACAGTTGACTTGCTTAACCACCTACAGACGCTTTACGCCCAGTGATTCCGGATAACACTTGCATCCTCCGTC
>M02308.154.ATB7U.1.1108.16204.26584.KBDT32.16S
CCCATTTGCTACCCTAGCTTTCGTCTCTGAGTGTCAGTAATAGCCCAGTAAAGTGCCTTCGCCATCGGTGTTCTTTCCAATATCTACGCATTTCACCGCTCCACTGGAAATTCCCTTTACCCCTACTATACTCTAGTCAAGCAGTTTCGACTGCGATTTTGAAGTTGAGCCTCAAGATTTAACAGTTGACTTGCTTAACCACCTACAGACGCTTTACGCCCAGTGATTCCGGATAACACTTGCATCCTCCGTC
>M02308.154.ATB7U.1.1109.22115.4252.KBDT32.16S
CCCATTTGCTACCCTAGCTTTCGTCTCTGAGTGTCAGTAATAGCCCAGTAAAGTGCCTTCGCCATCGGTGTTCTTTCCAATATCTACGCATTTCACCGCTCCACTGGAAATTCCCTTTACCCCTACTATACTCTAGTCAAGCAGTTTCGACTGCGATTTTGAAGTTGAGCCTCAAGATTTAACAGTTGACTTGCTTAACCACCTACAGACGCTTTACGCCCAGTGATTCCGGATAACACTTGCATCCTCCGTC
>M02308.154.ATB7U.1.1109.15591.5276.KBDT32.16S
CCCATTTGCTACCCTAGCTTTCGTCTCTGAGTGTCAGTAATAGCCCAGTAAAGTGCCTTCGCCATCGGTGTTCTTTCCAATATCTACGCATTTCACCGCTCCACTGGAAATTCCCTTTACCCCTACTATACTCTAGTCAAGCAGTTTCGACTGCGATTTTGAAGTTGAGCCTCAAGATTTAACAGTTGACTTGCTTAACCACCTACAGACGCTTTACGCCCAGTGATTCCGGATAACACTTGCATCCTCCGTC
>M02308.154.ATB7U.1.1109.22594.8468.KBDT32.16S
CCCATTTGCTACCCTAGCTTTCGTCTCTGAGTGTCAGTAATAGCCCAGTAAAGTGCCTTCGCCATCGGTGTTCTTTCCAATATCTACGCATTTCACCGCTCCACTGGAAATTCCCTTTACCCCTACTATACTCTAGTCAAGCAGTTTCGACTGCGATTTTGAAGTTGAGCCTCAAGATTTAACAGTTGACTTGCTTAACCACCTACAGACGCTTTACGCCCAGTGATTCCGGATAACACTTGCATCCTCCGTC
>M02308.154.ATB7U.1.1109.18392.9320.KBDT32.16S
CCCATTTGCTACCCTAGCTTTCGTCTCTGAGTGTCAGTAATAGCCCAGTAAAGTGCCTTCGCCATCGGTGTTCTTTCCAATATCTACGCATTTCACCGCTCCACTGGAAATTCCCTTTACCCCTACTATACTCTAGTCAAGCAGTTTCGACTGCGATTTTGAAGTTGAGCCTCAAGATTTAACAGTTGACTTGCTTAACCACCTACAGACGCTTTACGCCCAGTGATTCCGGATAACACTTGCATCCTCCGTC
>M02308.154.ATB7U.1.1109.9556.9636.KBDT32.16S
CCCATTTGCTACCCTAGCTTTCGTCTCTGAGTGTCAGTAATAGCCCAGTAAAGTGCCTTCGCCATCGGTGTTCTTTCCAATATCTACGCATTTCACCGCTCCACTGGAAATTCCCTTTACCCCTACTATACTCTAGTCAAGCAGTTTCGACTGCGATTTTGAAGTTGAGCCTCAAGATTTAACAGTTGACTTGCTTAACCACCTACAGACGCTTTACGCCCAGTGATTCCGGATAACACTTGCATCCTCCGTC
>M02308.154.ATB7U.1.1109.21332.11266.KBDT32.16S
CCCATTTGCTACCCTAGCTTTCGTCTCTGAGTGTCAGTAATAGCCCAGTAAAGTGCCTTCGCCATCGGTGTTCTTTCCAATATCTACGCATTTCACCGCTCCACTGGAAATTCCCTTTACCCCTACTATACTCTAGTCAAGCAGTTTCGACTGCGATTTTGAAGTTGAGCCTCAAGATTTAACAGTTGACTTGCTTAACCACCTACAGACGCTTTACGCCCAGTGATTCCGGATAACACTTGCATCCTCCGTC
>M02308.154.ATB7U.1.1109.20565.11995.KBDT32.16S
CCCATTTGCTACCCTAGCTTTCGTCTCTGAGTGTCAGTAATAGCCCAGTAAAGTGCCTTCGCCATCGGTGTTCTTTCCAATATCTACGCATTTCACCGCTCCACTGGAAATTCCCTTTACCCCTACTATACTCTAGTCAAGCAGTTTCGACTGCGATTTTGAAGTTGAGCCTCAAGATTTAACAGTTGACTTGCTTAACCACCTACAGACGCTTTACGCCCAGTGATTCCGGATAACACTTGCATCCTCCGTC
>M02308.154.ATB7U.1.1109.6752.12995.KBDT32.16S
CCCATTTGCTACCCTAGCTTTCGTCTCTGAGTGTCAGTAATAGCCCAGTAAAGTGCCTTCGCCATCGGTGTTCTTTCCAATATCTACGCATTTCACCGCTCCACTGGAAATTCCCTTTACCCCTACTATACTCTAGTCAAGCAGTTTCGACTGCGATTTTGAAGTTGAGCCTCAAGATTTAACAGTTGACTTGCTTAACCACCTACAGACGCTTTACGCCCAGTGATTCCGGATAACACTTGCATCCTCCGTC
>M02308.154.ATB7U.1.1109.8709.14347.KBDT32.16S
CCCATTTGCTACCCTAGCTTTCGTCTCTGAGTGTCAGTAATAGCCCAGTAAAGTGCCTTCGCCATCGGTGTTCTTTCCAATATCTACGCATTTCACCGCTCCACTGGAAATTCCCTTTACCCCTACTATACTCTAGTCAAGCAGTTTCGACTGCGATTTTGAAGTTGAGCCTCAAGATTTAACAGTTGACTTGCTTAACCACCTACAGACGCTTTACGCCCAGTGATTCCGGATAACACTTGCATCCTCCGTC
>M02308.154.ATB7U.1.1109.17249.14800.KBDT32.16S
CCCATTTGCTACCCTAGCTTTCGTCTCTGAGTGTCAGTAATAGCCCAGTAAAGTGCCTTCGCCATCGGTGTTCTTTCCAATATCTACGCATTTCACCGCTCCACTGGAAATTCCCTTTACCCCTACTATACTCTAGTCAAGCAGTTTCGACTGCGATTTTGAAGTTGAGCCTCAAGATTTAACAGTTGACTTGCTTAACCACCTACAGACGCTTTACGCCCAGTGATTCCGGATAACACTTGCATCCTCCGTC
>M02308.154.ATB7U.1.1109.27179.17485.KBDT32.16S
CCCATTTGCTACCCTAGCTTTCGTCTCTGAGTGTCAGTAATAGCCCAGTAAAGTGCCTTCGCCATCGGTGTTCTTTCCAATATCTACGCATTTCACCGCTCCACTGGAAATTCCCTTTACCCCTACTATACTCTAGTCAAGCAGTTTCGACTGCGATTTTGAAGTTGAGCCTCAAGATTTAACAGTTGACTTGCTTAACCACCTACAGACGCTTTACGCCCAGTGATTCCGGATAACACTTGCATCCTCCGTC
>M02308.154.ATB7U.1.1109.7809.18291.KBDT32.16S
CCCATTTGCTACCCTAGCTTTCGTCTCTGAGTGTCAGTAATAGCCCAGTAAAGTGCCTTCGCCATCGGTGTTCTTTCCAATATCTACGCATTTCACCGCTCCACTGGAAATTCCCTTTACCCCTACTATACTCTAGTCAAGCAGTTTCGACTGCGATTTTGAAGTTGAGCCTCAAGATTTAACAGTTGACTTGCTTAACCACCTACAGACGCTTTACGCCCAGTGATTCCGGATAACACTTGCATCCTCCGTC
>M02308.154.ATB7U.1.1109.24115.18687.KBDT32.16S
CCCATTTGCTACCCTAGCTTTCGTCTCTGAGTGTCAGTAATAGCCCAGTAAAGTGCCTTCGCCATCGGTGTTCTTTCCAATATCTACGCATTTCACCGCTCCACTGGAAATTCCCTTTACCCCTACTATACTCTAGTCAAGCAGTTTCGACTGCGATTTTGAAGTTGAGCCTCAAGATTTAACAGTTGACTTGCTTAACCACCTACAGACGCTTTACGCCCAGTGATTCCGGATAACACTTGCATCCTCCGTC
>M02308.154.ATB7U.1.1109.13995.21231.KBDT32.16S
CCCATTTGCTACCCTAGCTTTCGTCTCTGAGTGTCAGTAATAGCCCAGTAAAGTGCCTTCGCCATCGGTGTTCTTTCCAATATCTACGCATTTCACCGCTCCACTGGAAATTCCCTTTACCCCTACTATACTCTAGTCAAGCAGTTTCGACTGCGATTTTGAAGTTGAGCCTCAAGATTTAACAGTTGACTTGCTTAACCACCTACAGACGCTTTACGCCCAGTGATTCCGGATAACACTTGCATCCTCCGTA
>M02308.154.ATB7U.1.1109.22070.23073.KBDT32.16S
CCCATTTGCTACCCTAGCTTTCGTCTCTGAGTGTCAGTAATAGCCCAGTAAAGTGCCTTCGCCATCGGTGTTCTTTCCAATATCTACGCATTTCACCGCTCCACTGGAAATTCCCTTTACCCCTACTATACTCTAGTCAAGCAGTTTCGACTGCGATTTTGAAGTTGAGCCTCAAGATTTAACAGTTGACTTGCTTAACCACCTACAGACGCTTTACGCCCAGTGATTCCGGATAACACTTGCATCCTCCGTC
>M02308.154.ATB7U.1.1109.19031.23893.KBDT32.16S
CCCATTTGCTACCCTAGCTTTCGTCTCTGAGTGTCAGTAATAGCCCAGTAAAGTGCCTTCGCCATCGGTGTTCTTTCCAATATCTACGCATTTCACCGCTCCACTGGAAATTCCCTTTACCCCTACTATACTCTAGTCAAGCAGTTTCGACTGCGATTTTGAAGTTGAGCCTCAAGATTTAACAGTTGACTTGCTTAACCACCTACAGACGCTTTACGCCCAGTGATTCCGGATAACACTTGCATCCTCCGTC
>M02308.154.ATB7U.1.1109.20662.25821.KBDT32.16S
CCCATTTGCTACCCTAGCTTTCGTCTCTGAGTGTCAGTAATAGCCCAGTAAAGTGCCTTCGCCATCGGTGTTCTTTCCAATATCTACGCATTTCACCGCTCCACTGGAAATTCCCTTTACCCCTACTATACTCTAGTCAAGCAGTTTCGACTGCGATTTTGAAGTTGAGCCTCAAGATTTAACAGTTGACTTGCTTAACCACCTACAGACGCTTTACGCCCAGTGATTCCGGATAACACTTGCATCCTCCGTC
>M02308.154.ATB7U.1.1110.15987.2258.KBDT32.16S
CCCATTTGCTACCCTAGCTTTCGTCTCTGAGTGTCAGTAATAGCCCAGTAAAGTGCCTTCGCCATCGGTGTTCTTTCCAATATCTACGCATTTCACCGCTCCACTGGAAATTCCCTTTACCCCTACTATACTCTAGTCAAGCAGTTTCGACTGCGATTTTGAAGTTGAGCCTCAAGATTTAACAGTTGACTTGCTTAACCACCTACAGACGCTTTACGCCCAGTGATTCCGGATAACACTTGCATCCTNCGTC
>M02308.154.ATB7U.1.1110.17694.5901.KBDT32.16S
CCCATTTGCTACCCTAGCTTTCGTCTCTGAGTGTCAGTAATAGCCCAGTAAAGTGCCTTCGCCATCGGTGTTCTTTCCAATATCTACGCATTTCACCGCTCCACTGGAAATTCCCTTTACCCCTACTATACTCTAGTCAAGCAGTTTCGACTGCGATTTTGAAGTTGAGCCTCAAGATTTAACAGTTGACTTGCTTAACCACCTACAGACGCTTTACGCCCAGTGATTCCGGATAACACTTGCATCCTCCGTC
>M02308.154.ATB7U.1.1110.17219.6887.KBDT32.16S
CCCATTTGCTACCCTAGCTTTCGTCTCTGAGTGTCAGTAATAGCCCAGTAAAGTGCCTTCGCCATCGGTGTTCTTTCCAATATCTACGCATTTCACCGCTCCACTGGAAATTCCCTTTACCCCTACTATACTCTAGTCAAGCAGTTTCGACTGCGATTTTGAAGTTGAGCCTCAAGATTTAACAGTTGACTTGCTTAACCACCTACAGACGCTTTACGCCCAGTGATTCCGGATAACACTTGCATCCTCCGTC
>M02308.154.ATB7U.1.1110.13640.7307.KBDT32.16S
CCCATTTGCTACCCTAGCTTTCGTCTCTGAGTGTCAGTAATAGCCCAGTAAAGTGCCTTCGCCATCGGTGTTCTTTCCAATATCTACGCATTTCACCGCTCCACTGGAAATTCCCTTTACCCCTACTATACTCTAGTCAAGCAGTTTCGACTGCGATTTTGAAGTTGAGCCTCAAGATTTAACAGTTGACTTGCTTAACCACCTACAGACGCTTTACGCCCAGTGATTCCGGATAACACTTGCATCCTCCGTC
>M02308.154.ATB7U.1.1110.19894.10405.KBDT32.16S
CCCATTTGCTACCCTAGCTTTCGTCTCTGAGTGTCAGTAATAGCCCAGTAAAGTGCCTTCGCCATCGGTGTTCTTTCCAATATCTACGCATTTCACCGCTCCACTGGAAATTCCCTTTACCCCTACTATACTCTAGTCAAGCAGTTTCGACTGCGATTTTGAAGTTGAGCCTCAAGATTTAACAGTTGACTTGCTTAACCACCTACAGACGCTTTACGCCCAGTGATTCCGGATAACACTTGCATCCTCCGTC
>M02308.154.ATB7U.1.1110.7458.11548.KBDT32.16S
CCCATTTGCTACCCTAGCTTTCGTCTCTGAGTGTCAGTAATAGCCCAGTAAAGTGCCTTCGCCATCGGTGTTCTTTCCAATATCTACGCATTTCACCGCTCCACTGGAAATTCCCTTTACCCCTACTATACTCTAGTCAAGCAGTTTCGACTGCGATTTTGAAGTTGAGCCTCAAGATTTAACAGTTGACTTGCTTAACCACCTACAGACGCTTTACGCCCAGTGATTCCGGATAACACTTGCATCCTCCGTC
>M02308.154.ATB7U.1.1110.24130.11852.KBDT32.16S
CCCATTTGCTACCCTAGCTTTCGTCTCTGAGTGTCAGTAATAGCCCAGTAAAGTGCCTTCGCCATCGGTGTTCTTTCCAATATCTACGCATTTCACCGCTCCACTGGAAATTCCCTTTACCCCTACTATACTCTAGTCAAGCAGTTTCGACTGCGATTTTGAAGTTGAGCCTCAAGATTTAACAGTTGACTTGCTTAACCACCTACAGACGCTTTACGCCCAGTGATTCCGGATAACACTTGCATCCTNCGTC
>M02308.154.ATB7U.1.1110.19001.12020.KBDT32.16S
CCCATTTGCTACCCTAGCTTTCGTCTCTGAGTGTCAGTAATAGCCCAGTAAAGTGCCTTCGCCATCGGTGTTCTTTCCAATATCTACGCATTTCACCGCTCCACTGGAAATTCCCTTTACCCCTACTATACTCTAGTCAAGCAGTTTCGACTGCGATTTTGAAGTTGAGCCTCAAGATTTAACAGTTGACTTGCTTAACCACCTACAGACGCTTTACGCCCAGTGATTCCGGATAACACTTGCATCCTCCGTC
>M02308.154.ATB7U.1.1110.8719.12806.KBDT32.16S
CCCATTTGCTACCCTAGCTTTCGTCTCTGAGTGTCAGTAATAGCCCAGTAAAGTGCCTTCGCCATCGGTGTTCTTTCCAATATCTACGCATTTCACCGCTCCACTGGAAATTCCCTTTACCCCTACTATACTCTAGTCAAGCAGTTTCGACTGCGATTTTGAAGTTGAGCCTCAAGATTTAACAGTTGACTTGCTTAACCACCTACAGACGCTTTACGCCCAGTGATTCCGGATAACACTTGCATCCTCCGTC
>M02308.154.ATB7U.1.1110.5240.12986.KBDT32.16S
CCCATTTGCTACCCTAGCTTTCGTCTCTGAGTGTCAGTAATAGCCCAGTAAAGTGCCTTCGCCATCGGTGTTCTTTCCAATATCTACGCATTTCACCGCTCCACTGGAAATTCCCTTTACCCCTACTATACTCTAGTCAAGCAGTTTCGACTGCGATTTTGAAGTTGAGCCTCAAGATTTAACAGTTGACTTGCTTAACCACCTACAGACGCTTTACGCCCAGTGATTCCGGATAACACTTGCATCCTCCGTC
>M02308.154.ATB7U.1.1110.22474.15852.KBDT32.16S
CCCATTTGCTACCCTAGCTTTCGTCTCTGAGTGTCAGTAATAGCCCAGTAAAGTGCCTTCGCCATCGGTGTTCTTTCCAATATCTACGCATTTCACCGCTCCACTGGAAATTCCCTTTACCCCTACTATACTCTAGTCAAGCAGTTTCGACTGCGATTTTGAAGTTGAGCCTCAAGATTTAACAGTTGACTTGCTTAACCACCTACAGACGCTTTACGCCCAGTGATTCCGGATAACACTTGCATCCTCCGTC
>M02308.154.ATB7U.1.1110.25096.18122.KBDT32.16S
CCCATTTGCTACCCTAGCTTTCGTCTCTGAGTGTCAGTAATAGCCCAGTAAAGTGCCTTCGCCATCGGTGTTCTTTCCAATATCTACGCATTTCACCGCTCCACTGGAAATTCCCTTTACCCCTACTATACTCTAGTCAAGCAGTTTCGACTGCGATTTTGAAGTTGAGCCTCAAGATTTAACAGTTGACTTGCTTAACCACCTACAGACGCTTTACGCCCAGTGATTCCGGATAACACTTGCATCCTCCGTC
>M02308.154.ATB7U.1.1110.9075.18739.KBDT32.16S
CCCATTTGCTACCCTAGCTTTCGTCTCTGAGTGTCAGTAATAGCCCAGTAAAGTGCCTTCGCCATCGGTGTTCTTTCCAATATCTACGCATTTCACCGCTCCACTGGAAATTCCCTTTACCCCTACTATACTCTAGTCAAGCAGTTTCGACTGCGATTTTGAAGTTGAGCCTCAAGATTTAACAGTTGACTTGCTTAACCACCTACAGACGCTTTACGCCCAGTGATTCCGGATAACACTTGCATCCTCCGTC
>M02308.154.ATB7U.1.1110.9107.18932.KBDT32.16S
CCCATTTGCTACCCTAGCTTTCGTCTCTGAGTGTCAGTAATAGCCCAGTAAAGTGCCTTCGCCATCGGTGTTCTTTCCAATATCTACGCATTTCACCGCTCCACTGGAAATTCCCTTTACCCCTACTATACTCTAGTCAAGCAGTTTCGACTGCGATTTTGAAGTTGAGCCTCAAGATTTAACAGTTGACTTGCTTAACCACCTACAGACGCTTTACGCCCAGTGATTCCGGATAACACTTGCATCCTCCGTC
>M02308.154.ATB7U.1.1110.22040.19478.KBDT32.16S
CCCATTTGCTACCCTAGCTTTCGTCTCTGAGTGTCAGTAATAGCCCAGTAAAGTGCCTTCGCCATCGGTGTTCTTTCCAATATCTACGCATTTCACCGCTCCACTGGAAATTCCCTTTACCCCTACTATACTCTAGTCAAGCAGTTTCGACTGCGATTTTGAAGTTGAGCCTCAAGATTTAACAGTTGACTTGCTTAACCACCTACAGACGCTTTACGCCCAGTGATTCCGGATAACACTTGCATCCTCCGTC
>M02308.154.ATB7U.1.1110.11918.20084.KBDT32.16S
CCCATTTGCTACCCTAGCTTTCGTCTCTGAGTGTCAGTAATAGCCCAGTAAAGTGCCTTCGCCATCGGTGTTCTTTCCAATATCTACGCATTTCACCGCTCCACTGGAAATTCCCTTTACCCCTACTATACTCTAGTCAAGCAGTTTCGACTGCGATTTTGAAGTTGAGCCTCAAGATTTAACAGTTGACTTGCTTAACCACCTACAGACGCTTTACGCCCAGTGATTCCGGATAACACTTGCATCCTCCGTC
>M02308.154.ATB7U.1.1111.5221.7762.KBDT32.16S
CCCATTTGCTACCCTAGCTTTCGTCTCTGAGTGTCAGTAATAGCCCAGTAAAGTGCCTTCGCCATCGGTGTTCTTTCCAATATCTACGCATTTCACCGCTCCACTGGAAATTCCCTTTACCCCTACTATACTCTAGTCAAGCAGTTTCGACTGCGATTTTGAAGTTGAGCCTCAAGATTTAACAGTTGACTTGCTTAACCACCTACAGACGCTTTACGCCCAGTGATTCCGGATAACACTTGCATCCTCCGTC
>M02308.154.ATB7U.1.1111.26395.7994.KBDT32.16S
CCCATTTGCTACCCTAGCTTTCGTCTCTGAGTGTCAGTAATAGCCCAGTAAAGTGCCTTCGCCATCGGTGTTCTTTCCAATATCTACGCATTTCACCGCTCCACTGGAAATTCCCTTTACCCCTACTATACTCTAGTCAAGCAGTTTCGACTGCGATTTTGAAGTTGAGCCTCAAGATTTAACAGTTGACTTGCTTAACCACCTACAGACGCTTTACGCCCAGTGATTCCGGATAACACTTGCATCCTCCGTC
>M02308.154.ATB7U.1.1111.5287.12681.KBDT32.16S
CCCATTTGCTACCCTAGCTTTCGTCTCTGAGTGTCAGTAATAGCCCAGTAAAGTGCCTTCGCCATCGGTGTTCTTTCCAATATCTACGCATTTCACCGCTCCACTGGAAATTCCCTTTACCCCTACTATACTCTAGTCAAGCAGTTTCGACTGCGATTTTGAAGTTGAGCCTCAAGATTTAACAGTTGACTTGCTTAACCACCTACAGACGCTTTACGCCCAGTGATTCCGGATAACACTTGCATCCTCCGTC
>M02308.154.ATB7U.1.1111.18022.12688.KBDT32.16S
CCCATTTGCTACCCTAGCTTTCGTCTCTGAGTGTCAGTAATAGCCCAGTAAAGTGCCTTCGCCATCGGTGTTCTTTCCAATATCTACGCATTTCACCGCTCCACTGGAAATTCCCTTTACCCCTACTATACTCTAGTCAAGCAGTTTCGACTGCGATTTTGAAGTTGAGCCTCAAGATTTAACAGTTGACTTGCTTAACCACCTACAGACGCTTTACGCCCAGTGATTCCGGATAACACTTGCATCCTCCGTC
>M02308.154.ATB7U.1.1111.21902.14341.KBDT32.16S
CCCATTTGCTACCCTAGCTTTCGTCTCTGAGTGTCAGTAATAGCCCAGTAAAGTGCCTTCGCCATCGGTGTTCTTTCCAATATCTACGCATTTCACCGCTCCACTGGAAATTCCCTTTACCCCTACTATACTCTAGTCAAGCAGTTTCGACTGCGATTTTGAAGTTGAGCCTCAAGATTTAACAGTTGACTTGCTTAACCACCTACAGACGCTTTACGCCCAGTGATTCCGGATAACACTTGCATCCTCCGTC
>M02308.154.ATB7U.1.1111.4592.14580.KBDT32.16S
CCCATTTGCTACCCTAGCTTTCGTCTCTGAGTGTCAGTAATAGCCCAGTAAAGTGCCTTCGCCATCGGTGTTCTTTCCAATATCTACGCATTTCACCGCTCCACTGGAAATTCCCTTTACCCCTACTATACTCTAGTCAAGCAGTTTCGACTGCGATTTTGAAGTTGAGCCTCAAGATTTAACAGTTGACTTGCTTAACCACCTACAGACGCTTTACGCCCAGTGATTCCGGATAACACTTGCATCCTCCGTC
>M02308.154.ATB7U.1.1111.21079.15168.KBDT32.16S
CCCATTTGCTACCCTAGCTTTCGTCTCTGAGTGTCAGTAATAGCCCAGTAAAGTGCCTTCGCCATCGGTGTTCTTTCCAATATCTACGCATTTCACCGCTCCACTGGAAATTCCCTTTACCCCTACTATACTCTAGTCAAGCAGTTTCGACTGCGATTTTGAAGTTGAGCCTCAAGATTTAACAGTTGACTTGCTTAACCACCTACAGACGCTTTACGCCCAGTGATTCCGGATAACACTAGCATCCTCCGTC
>M02308.154.ATB7U.1.1111.15011.15310.KBDT32.16S
CCCATTTGCTACCCTAGCTTTCGTCTCTGAGTGTCAGTAATAGCCCAGTAAAGTGCCTTCGCCATCGGTGTTCTTTCCAATATCTACGCATTTCACCGCTCCACTGGAAATTCCCTTTACCCCTACTATACTCTAGTCAAGCAGTTTCGACTGCGATTTTGAAGTTGAGCCTCAAGATTTAACAGTTGACTTGCTTAACCACCTACAGACGCTTTACGCCCAGTGATTCCGGATAACACTTGCATCCTCCGTC
>M02308.154.ATB7U.1.1111.24165.15618.KBDT32.16S
CCCATTTGCTACCCTAGCTTTCGTCTCTGAGTGTCAGTAATAGCCCAGTAAAGTGCCTTCGCCATCGGTGTTCTTTCCAATATCTACGCATTTCACCGCTCCACTGGAAATTCCCTTTACCCCTACTATACTCTAGTCAAGCAGTTTCGACTGCGATTTTGAAGTTGAGCCTCAAGATTTAACAGTTGACTTGCTTAACCACCTACAGACGCTTTACGCCCAGTGATTCCGGATAACACTTGCATCCTCCGTC
>M02308.154.ATB7U.1.1111.22245.16271.KBDT32.16S
CCCATTTGCTACCCTAGCTTTCGTCTCTGAGTGTCAGTAATAGCCCAGTAAAGTGCCTTCGCCATCGGTGTTCTTTCCAATATCTACGCATTTCACCGCTCCACTGGAAATTCCCTTTACCCCTACTATACTCTAGTCAAGCAGTTTCGACTGCGATTTTGAAGTTGAGCCTCAAGATTTAACAGTTGACTTGCTTAACCACCTACAGACGCTTTACGCCCAGTGATTCCGGATAACACTTGCATCCTCCGTC
>M02308.154.ATB7U.1.1111.5700.16293.KBDT32.16S
CCCATTTGCTACCCTAGCTTTCGTCTCTGAGTGTCAGTAATAGCCCAGTAAAGTGCCTTCGCCATCGGTGTTCTTTCCAATATCTACGCATTTCACCGCTCCACTGGAAATTCCCTTTACCCCTACTATACTCTAGTCAAGCAGTTTCGACTGCGATTTTGAAGTTGAGCCTCAAGATTTAACAGTTGACTTGCTTAACCACCTACAGACGCTTTACGCCCAGTGATTCCGGATAACACTTGCATCCTCCGTC
>M02308.154.ATB7U.1.1111.17641.16735.KBDT32.16S
CCCATTTGCTACCCTAGCTTTCGTCTCTGAGTGTCAGTAATAGCCCAGTAAAGTGCCTTCGCCATCGGTGTTCTTTCCAATATCTACGCATTTCACCGCTCCACTGGAAATTCCCTTTACCCCTACTATACTCTAGTCAAGCAGTTTCGACTGCGATTTTGAAGTTGAGCCTCAAGATTTAACAGTTGACTTGCTTAACCACCTACAGACGCTTTACGCCCAGTGATTCCGGATAACACTTGCATCCTCCGTC
>M02308.154.ATB7U.1.1111.7835.17096.KBDT32.16S
CCCATTTGCTACCCTAGCTTTCGTCTCTGAGTGTCAGTAATAGCCCAGTAAAGTGCCTTCGCCATCGGTGTTCTTTCCAATATCTACGCATTTCACCGCTCCACTGGAAATTCCCTTTACCCCTACTATACTCTAGTCAAGCAGTTTCGACTGCGATTTTGAAGTTGAGCCTCAAGATTTAACAGTTGACTTGCTTAACCACCTACAGACGCTTTACGCCCAGTGATTCCGGATAACACTTGCATCCTCCGTC
>M02308.154.ATB7U.1.1111.20685.17850.KBDT32.16S
CCCATTTGCTACCCTAGCTTTCGTCTCTGAGTGTCAGTAATAGCCCAGTAAAGTGCCTTCGCCATCGGTGTTCTTTCCAATATCTACGCATTTCACCGCTCCACTGGAAATTCCCTTTACCCCTACTATACTCTAGTCAAGCAGTTTCGACTGCGATTTTGAAGTTGAGCCTCAAGATTTAACAGTTGACTTGCTTAACCACCTACAGACGCTTTACGCCCAGTGATTCCGGATAACACTTGCATCCTCCGTC
>M02308.154.ATB7U.1.1111.15543.22920.KBDT32.16S
CCCATTTGCTACCCTAGCTTTCGTCTCTGAGTGTCAGTAATAGCCCAGTAAAGTGCCTTCGCCATCGGTGTTCTTTCCAATATCTACGCATTTCACCGCTCCACTGGAAATTCCCTTTACCCCTACTATACTCTAGTCAAGCAGTTTCGACTGCGATTTTGAAGTTGAGCCTCAAGATTTAACAGTTGACTTGCTTAACCACCTACAGACGCTTTACGCCCAGTGATTCCGGATAACACTTGCATCCTCCGTC
>M02308.154.ATB7U.1.1111.7909.23756.KBDT32.16S
CCCATTTGCTACCCTAGCTTTCGTCTCTGAGTGTCAGTAATAGCCCAGTAAAGTGCCTTCGCCATCGGTGTTCTTTCCAATATCTACGCATTTCACCGCTCCACTGGAAATTCCCTTTACCCCTACTATACTCTAGTCAAGCAGTTTCGACTGCGATTTTGAAGTTGAGCCTCAAGATTTAACAGTTGACTTGCTTAACCACCTACAGACGCTTTACGCCCAGTGATTCCGGATAACACTTGCATCCTCCGTC
>M02308.154.ATB7U.1.1111.21213.24554.KBDT32.16S
CCCATTTGCTACCCTAGCTTTCGTCTCTGAGTGTCAGTAATAGCCCAGTAAAGTGCCTTCGCCATCGGTGTTCTTTCCAATATCTACGCATTTCACCGCTCCACTGGAAATTCCCTTTACCCCTACTATACTCTAGTCAAGCAGTTTCGACTGCGATTTTGAAGTTGAGCCTCAAGATTTAACAGTTGACTTGCTTAACCACCTACAGACGCTTTACGCCCAGTGATTCCGGATAACACTTGCATCCTCCGTC
>M02308.154.ATB7U.1.1111.17955.24669.KBDT32.16S
CCCATTTGCTACCCTAGCTTTCGTCTCTGAGTGTCAGTAATAGCCCAGTAAAGTGCCTTCGCCATCGGTGTTCTTTCCAATATCTACGCATTTCACCGCTCCACTGGAAATTCCCTTTACCCCTACTATACTCTAGTCAAGCAGTTTCGACTGCGATTTTGAAGTTGAGCCTCAAGATTTAACAGTTGACTTGCTTAACCACCTACAGACGCTTTACGCCCAGTGATTCCGGATAACACTTGCATCCTCCGTC
>M02308.154.ATB7U.1.1111.21230.24928.KBDT32.16S
CCCATTTGCTACCCTAGCTTTCGTCTCTGAGTGTCAGTAATAGCCCAGTAAAGTGCCTTCGCCATCGGTGTTCTTTCCAATATCTACGCATTTCACCGCTCCACTGGAAATTCCCTTTACCCCTACTATACTCTAGTCAAGCAGTTTCGACTGCGATTTTGAAGTTGAGCCTCAAGATTTAACAGTTGACTTGCTTAACCACCTACAGACGCTTTACGCCCAGTGATTCCGGATAACACTTGCATCCTCCGTC
>M02308.154.ATB7U.1.1111.19524.25199.KBDT32.16S
CCCATTTGCTACCCTAGCTTTCGTCTCTGAGTGTCAGTAATAGCCCAGTAAAGTGCCTTCGCCATCGGTGTTCTTTCCAATATCTACGCATTTCACCGCTCCACTGGAAATTCCCTTTACCCCTACTATACTCTAGTCAAGCAGTTTCGACTGCGATTTTGAAGTTGAGCCTCAAGATTTAACAGTTGACTTGCTTAACCACCTACAGACGCTTTACGCCCAGTGATTCCGGATAACACTTGCATCCTCCGTC
>M02308.154.ATB7U.1.1111.17920.25297.KBDT32.16S
CCCATTTGCTACCCTAGCTTTCGTCTCTGAGTGTCAGTAATAGCCCAGTAAAGTGCCTTCGCCATCGGTGTTCTTTCCAATATCTACGCATTTCACCGCTCCACTGGAAATTCCCTTTACCCCTACTATACTCTAGTCAAGCAGTTTCGACTGCGATTTTGAAGTTGAGCCTCAAGATTTAACAGTTGACTTGCTTAACCACCTACAGACGCTTTACGCCCAGTGATTCCGGATAACACTTGCATCCTCCGTC
>M02308.154.ATB7U.1.1112.18441.1729.KBDT32.16S
CCCATTTGCTACCCTAGCTTTCGTCTCTGAGTGTCAGTAATAGCCCAGTAAAGTGCCTTCGCCATCGGTGTTCTTTCCAATATCTACGCATTTCACCGCTCCACTGGAAATTCCCTTTACCCCTACTATACTCTAGTCAAGCAGTTTCGACTGCGATTTTGAAGTTGAGCCTCAAGATTTAACAGTTGACTTGCTTAACCACCTACAGACGCTTTACGCCCAGTGATTCCGGATAACACTTGCATCCTCCGTC
>M02308.154.ATB7U.1.1112.13355.1802.KBDT32.16S
CCCATTTGCTACCCTAGCTTTCGTCTCTGAGTGTCAGTAATAGCCCAGTAAAGTGCCTTCGCCATCGGTGTTCTTTCCAATATCTACGCATTTCACCGCTCCACTGGAAATTCCCTTTACCCCTACTATACTCTAGTCAAGCAGTTTCGACTGCGATTTTGAAGTTGAGCCTCAAGATTTAACAGTTGACTTGCTTAACCACCTACAGACGCTTTACGCCCAGTGATTCCGGATAACACTTGCATCCTCCGTC
>M02308.154.ATB7U.1.1112.23314.4244.KBDT32.16S
CCCATTTGCTACCCTAGCTTTCGTCTCTGAGTGTCAGTAATAGCCCAGTAAAGTGCCTTCGCCATCGGTGTTCTTTCCAATATCTACGCATTTCACCGCTCCACTGGAAATTCCCTTTACCCCTACTATACTCTAGTCAAGCAGTTTCGACTGCGATTTTGAAGTTGAGCCTCAAGATTTAACAGTTGACTTGCTTAACCACCTACAGACGCTTTACGCCCAGTGATTCCGGATAACACTTGCATCCTCCGTC
>M02308.154.ATB7U.1.1112.17269.4252.KBDT32.16S
CCCATTTGCTACCCTAGCTTTCGTCTCTGAGTGTCAGTAATAGCCCAGTAAAGTGCCTTCGCCATCGGTGTTCTTTCCAATATCTACGCATTTCACCGCTCCACTGGAAATTCCCTTTACCCCTACTATACTCTAGTCAAGCAGTTTCGACTGCGATTTTGAAGTTGAGCCTCAAGATTTAACAGTTGACTTGCTTAACCACCTACAGACGCTTTACGCCCAGTGATTCCGGATAACACTTGCATCCTCCGTC
>M02308.154.ATB7U.1.1112.13267.4828.KBDT32.16S
CCCATTTGCTACCCTAGCTTTCGTCTCTGAGTGTCAGTAATAGCCCAGTAAAGTGCCTTCGCCATCGGTGTTCTTTCCAATATCTACGCATTTCACCGCTCCACTGGAAATTCCCTTTACCCCTACTATACTCTAGTCAAGCAGTTTCGACTGCGATTTTGAAGTTGAGCCTCAAGATTTAACAGTTGACTTGCTTAACCACCTACAGACGCTTTACGCCCAGTGATTCCGGATAACACTTGCATCCTCCGTC
>M02308.154.ATB7U.1.1112.25582.6775.KBDT32.16S
CCCATTTGCTACCCTAGCTTTCGTCTCTGAGTGTCAGTAATAGCCCAGTAAAGTGCCTTCGCCATCGGTGTTCTTTCCAATATCTACGCATTTCACCGCTCCACTGGAAATTCCCTTTACCCCTACTATACTCTAGTCAAGCAGTTTCGACTGCGATTTTGAAGTTGAGCCTCAAGATTTAACAGTTGACTTGCTTAACCACCTACAGACGCTTTACGCCCAGTGATTCCGGATAACACTTGCATCCTCCGCC
>M02308.154.ATB7U.1.1112.8523.7233.KBDT32.16S
CCCATTTGCTACCCTAGCTTTCGTCTCTGAGTGTCAGTAATAGCCCAGTAAAGTGCCTTCGCCATCGGTGTTCTTTCCAATATCTACGCATTTCACCGCTCCACTGGAAATTCCCTTTACCCCTACTATACTCTAGTCAAGCAGTTTCGACTGCGATTTTGAAGTTGAGCCTCAAGATTTAACAGTTGACTTGCTTAACCACCTACAGACGCTTTACGCCCAGTGATTCCGGATAACACTTGCATCCTCCGTC
>M02308.154.ATB7U.1.1112.19259.7562.KBDT32.16S
CCCATTTGCTACCCTAGCTTTCGTCTCTGAGTGTCAGTAATAGCCCAGTAAAGTGCCTTCGCCATCGGTGTTCTTTCCAATATCTACGCATTTCACCGCTCCACTGGAAATTCCCTTTACCCCTACTATACTCTAGTCAAGCAGTTTCGACTGCGATTTTGAAGTTGAGCCTCAAGATTTAACAGTTGACTTGCTTAACCACCTACAGACGCTTTACGCCCAGTGATTCCGGATAACACTTGCATCCTCCGTC
>M02308.154.ATB7U.1.1112.7193.9175.KBDT32.16S
CCCATTTGCTACCCTAGCTTTCGTCTCTGAGTGTCAGTAATAGCCCAGTAAAGTGCCTTCGCCATCGGTGTTCTTTCCAATATCTACGCATTTCACCGCTCCACTGGAAATTCCCTTTACCCCTACTATACTCTAGTCAAGCAGTTTCGACTGCGATTTTGAAGTTGAGCCTCAAGATTTAACAGTTGACTTGCTTAACCACCTACAGACGCTTTACGCCCAGTGATTCCGGATAACACTTGCATCCTCCGTC
>M02308.154.ATB7U.1.1112.7553.9457.KBDT32.16S
CCCATTTGCTACCCTAGCTTTCGTCTCTGAGTGTCAGTAATAGCCCAGTAAAGTGCCTTCGCCATCGGTGTTCTTTCCAATATCTACGCATTTCACCGCTCCACTGGAAATTCCCTTTACCCCTACTATACTCTAGTCAAGCAGTTTCGACTGCGATTTTGAAGTTGAGCCTCAAGATTTAACAGTTGACTTGCTTAACCACCTACAGACGCTTTACGCCCAGTGATTCCGGATAACACTTGCATCCTCCGTC
>M02308.154.ATB7U.1.1112.11751.10831.KBDT32.16S
CCCATTTGCTACCCTAGCTTTCGTCTCTGAGTGTCAGTAATAGCCCAGTAAAGTGCCTTCGCCATCGGTGTTCTTTCCAATATCTACGCATTTCACCGCTCCACTGGAAATTCCCTTTACCCCTACTATACTCTAGTCAAGCAGTTTCGACTGCGATTTTGAAGTTGAGCCTCAAGATTTAACAGTTGACTTGCTTAACCACCTACAGACGCTTTACGCCCAGTGATTCCGGATAACACTTGCATCCTCCGTC
>M02308.154.ATB7U.1.1112.12354.14793.KBDT32.16S
CCCATTTGCTACCCTAGCTTTCGTCTCTGAGTGTCAGTAATAGCCCAGTAAAGTGCCTTCGCCATCGGTGTTCTTTCCAATATCTACGCATTTCACCGCTCCACTGGAAATTCCCTTTACCCCTACTATACTCTAGTCAAGCAGTTTCGACTGCGATTTTGAAGTTGAGCCTCAAGATTTAACAGTTGACTTGCTTAACCACCTACAGACGCTTTACGCCCAGTGATTCCGGACAACACTTGCATCCTCCGTC
>M02308.154.ATB7U.1.1112.20033.16441.KBDT32.16S
CCCATTTGCTACCCTAGCTTTCGTCTCTGAGTGTCAGTAATAGCCCAGTAAAGTGCCTTCGCCATCGGTGTTCTTTCCAATATCTACGCATTTCACCGCTCCACTGGAAATTCCCTTTACCCCTACTATACTCTAGTCAAGCAGTTTCGACTGCGATTTTGAAGTTGAGCCTCAAGATTTAACAGTTGACTTGCTTAACCACCTACAGACGCTTTACGCCCAGTGATTCCGGATAACACTTGCATCCTCCGTC
>M02308.154.ATB7U.1.1112.16366.18154.KBDT32.16S
CCCATTTGCTACCCTAGCTTTCGTCTCTGAGTGTCAGTAATAGCCCAGTAAAGTGCCTTCGCCATCGGTGTTCTTTCCAATATCTACGCATTTCACCGCTCCACTGGAAATTCCCTTTACCCCTACTATACTCTAGTCAAGCAGTTTCGACTGCGATTTTGAAGTTGAGCCTCAAGATTTAACAGTTGACTTGCTTAACCACCTACAGACGCTTTACGCCCAGTGATTCCGGATAACACTTGCATCCTCCGTC
>M02308.154.ATB7U.1.1112.19328.19197.KBDT32.16S
CCCATTTGCTACCCTAGCTTTCGTCTCTGAGTGTCAGTAATAGCCCAGTAAAGTGCCTTCGCCATCGGTGTTCTTTCCAATATCTACGCATTTCACCGCTCCACTGGAAATTCCCTTTACCCCTACTATACTCTAGTCAAGCAGTTTCGACTGCGATTTTGAAGTTGAGCCTCAAGATTTAACAGTTGACTTGCTTAACCACCTACAGACGCTTTACGCCCAGTGATTCCGGATAACACTTGCATCCTCCGTC
>M02308.154.ATB7U.1.1112.20116.19972.KBDT32.16S
CCCATTTGCTACCCTAGCTTTCGTCTCTGAGTGTCAGTAATAGCCCAGTAAAGTGCCTTCGCCATCGGTGTTCTTTCCAATATCTACGCATTTCACCGCTCCACTGGAAATTCCCTTTACCCCTACTATACTCTAGTCAAGCAGTTTCGACTGCGATTTTGAAGTTGAGCCTCAAGATTTAACAGTTGACTTGCTTAACCACCTACAGACGCTTTACGCCCAGTGATTCCGGATAACACTTGCATCCTCCGTC
>M02308.154.ATB7U.1.1112.3852.21248.KBDT32.16S
CCCATTTGCTACCCTAGCTTTCGTCTCTGAGTGTCAGTAATAGCCCAGTAAAGTGCCTTCGCCATCGGTGTTCTTTCCAATATCTACGCATTTCACCGCTCCACTGGAAATTCCCTTTACCCCTACTATACTCTAGTCAAGCAGTTTCGACTGCGATTTTGAAGTTGAGCCTCAAGATTTAACAGTTGACTTGCTTAACCACCTACAGACGCTTTACGCCCAGTGATTCCGGATAACACTTGCACCCTCCGTA
>M02308.154.ATB7U.1.1112.10363.25338.KBDT32.16S
CCCATTTGCTACCCTAGCTTTCGTCTCTGAGTGTCAGTAATAGCCCAGTAAAGTGCCTTCGCCATCGGTGTTCTTTCCAATATCTACGCATTTCACCGCTCCACTGGAAATTCCCTTTACCCCTACTATACTCTAGTCAAGCAGTTTCGACTGCGATTTTGAAGTTGAGCCTCAAGATTTAACAGTTGACTTGCTTAACCACCTACAGACGCTTTACGCCCAGTGATTCCGGATAACACTTGCATCCTCCGTC
>M02308.154.ATB7U.1.1112.12735.25563.KBDT32.16S
CCCATTTGCTACCCTAGCTTTCGTCTCTGAGTGTCAGTAATAGCCCAGTAAAGTGCCTTCGCCATCGGTGTTCTTTCCAATATCTACGCATTTCACCGCTCCACTGGAAATTCCCTTTACCCCTACTATACTCTAGTCAAGCAGTTTCGACTGCGATTTTGAAGTTGAGCCTCAAGATTTAACAGTTGACTTGCTTAACCACCTACAGACGCTTTACGCCCAGTGATTCCGGATAACACTTGCATCCTCCGTA
>M02308.154.ATB7U.1.1112.9325.25860.KBDT32.16S
CCCATTTGCTACCCTAGCTTTCGTCTCTGAGTGTCAGTAATAGCCCAGTAAAGTGCCTTCGCCATCGGTGTTCTTTCCAATATCTACGCATTTCACCGCTCCACTGGAAATTCCCTTTACCCCTACTATACTCTAGTCAAGCAGTTTCGACTGCGATTTTGAAGTTGAGCCTCAAGATTTAACAGTTGACTTGCTTAACCACCTACAGACGCTTTACGCCCAGTGATTCCGGATAACACTTGCATCCTCCGTC
>M02308.154.ATB7U.1.1112.9992.26264.KBDT32.16S
CCCATTTGCTACCCTAGCTTTCGTCTCTGAGTGTCAGTAATAGCCCAGTAAAGTGCCTTCGCCATCGGTGTTCTTTCCAATATCTACGCATTTCACCGCTCCACTGGAAATTCCCTTTACCCCTACTATACTCTAGTCAAGCAGTTTCGACTGCGATTTTGAAGTTGAGCCTCAAGATTTAACAGTTGACTTGCTTAACCACCTACAGACGCTTTACGCCCAGTGATTCCGGATAACACTTGCATCCTCCGTC
>M02308.154.ATB7U.1.1113.9932.3448.KBDT32.16S
CCCATTTGCTACCCTAGCTTTCGTCTCTGAGTGTCAGTAATAGCCCAGTAAAGTGCCTTCGCCATCGGTGTTCTTTCCAATATCTACGCATTTCACCGCTCCACTGGAAATTCCCTTTACCCCTACTATACTCTAGTCAAGCAGTTTCGACTGCGATTTTGAAGTTGAGCCTCAAGATTTAACAGTTGACTTGCTTAACCACCTACAGACGCTTTACGCCCAGTGATTCCGGATAACACTTGCATCCTCCGTC
>M02308.154.ATB7U.1.1113.11868.9003.KBDT32.16S
CCCATTTGCTACCCTAGCTTTCGTCTCTGAGTGTCAGTAATAGCCCAGTAAAGTGCCTTCGCCATCGGTGTTCTTTCCAATATCTACGCATTTCACCGCTCCACTGGAAATTCCCTTTACCCCTACTATACTCTAGTCAAGCAGTTTCGACTGCGATTTTGAAGTTGAGCCTCAAGATTTAACAGTTGACTTGCTTAACCACCTACAGACGCTTTACGCCCAGTGATTCCGGATAACACTCGCATCCTCCGTC
>M02308.154.ATB7U.1.1113.23770.9587.KBDT32.16S
CCCATTTGCTACCCTAGCTTTCGTCTCTGAGTGTCAGTAATAGCCCAGTAAAGTGCCTTCGCCATCGGTGTTCTTTCCAATATCTACGCATTTCACCGCTCCACTGGAAATTCCCTTTACCCCTACTATACTCTAGTCAAGCAGTTTCGACTGCGATTTTGAAGTTGAGCCTCAAGATTTAACAGTTGACTTGCTTAACCACCTACAGACGCTTTACGCCCAGTGATTCCGGATAACACTTGCATCCTCCGTC
>M02308.154.ATB7U.1.1113.25504.10224.KBDT32.16S
CCCATTTGCTACCCTAGCTTTCGTCTCTGAGTGTCAGTAATAGCCCAGTAAAGTGCCTTCGCCATCGGTGTTCTTTCCAATATCTACGCATTTCACCGCTCCACTGGAAATTCCCTTTACCCCTACTATACTCTAGTCAAGCAGTTTCGACTGCGATTTTGAAGTTGAGCCTCAAGATTTAACAGTTGACTTGCTTAACCACCTACAGACGCTTTACGCCCAGTGATTCCGGATAACACTTGCATCCTCCGTC
>M02308.154.ATB7U.1.1113.3942.10237.KBDT32.16S
CCCATTTGCTACCCTAGCTTTCGTCTCTGAGTGTCAGTAATAGCCCAGTAAAGTGCCTTCGCCATCGGTGTTCTTTCCAATATCTACGCATTTCACCGCTCCACTGGAAATTCCCTTTACCCCTACTATACTCTAGTCAAGCAGTTTCGACTGCGATTTTGAAGTTGAGCCTCAAGATTTAACAGTTGACTTGCTTAACCACCTACAGACGCTTTACGCCCAGTGATTCCGGATAACACTTGCATCCTCCGTC
>M02308.154.ATB7U.1.1113.19707.11349.KBDT32.16S
CCCATTTGCTACCCTAGCTTTCGTCTCTGAGTGTCAGTAATAGCCCAGTAAAGTGCCTTCGCCATCGGTGTTCTTTCCAATATCTACGCATTTCACCGCTCCACTGGAAATTCCCTTTACCCCTACTATACTCTAGTCAAGCAGTTTCGACTGCGATTTTGAAGTTGAGCCTCAAGATTTAACAGTTGACTTGCTTAACCACCTACAGACGCTTTACGCCCAGTGATTCCGGATAACACTTGCATCCTCCGTC
>M02308.154.ATB7U.1.1113.8820.11477.KBDT32.16S
CCCATTTGCTACCCTAGCTTTCGTCTCTGAGTGTCAGTAATAGCCCAGTAAAGTGCCTTCGCCATCGGTGTTCTTTCCAATATCTACGCATTTCACCGCTCCACTGGAAATTCCCTTTACCCCTACTATACTCTAGTCAAGCAGTTTCGACTGCGATTTTGAAGTTGAGCCTCAAGATTTAACAGTTGACTTGCTTAACCACCTACAGACGCTTTACGCCCAGTGATTCCGGATAACACTTGCATCCTCCGTC
>M02308.154.ATB7U.1.1113.16797.11800.KBDT32.16S
CCCATTTGCTACCCTAGCTTTCGTCTCTGAGTGTCAGTAATAGCCCAGTAAAGTGCCTTCGCCATCGGTGTTCTTTCCAATATCTACGCATTTCACCGCTCCACTGGAAATTCCCTTTACCCCTACTATACTCTAGTCAAGCAGTTTCGACTGCGATTTTGAAGTTGAGCCTCAAGATTTAACAGTTGACTTGCTTAACCACCTACAGACGCTTTACGCCCAGTGATTCCGGATAACACTTGCATCCTCCGTC
>M02308.154.ATB7U.1.1113.11914.11822.KBDT32.16S
CCCATTTGCTACCCTAGCTTTCGTCTCTGAGTGTCAGTAATAGCCCAGTAAAGTGCCTTCGCCATCGGTGTTCTTTCCAATATCTACGCATTTCACCGCTCCACTGGAAATTCCCTTTACCCCTACTATACTCTAGTCAAGCAGTTTCGACTGCGATTTTGAAGTTGAGCCTCAAGATTTAACAGTTGACTTGCTTAACCACCTACAGACGCTTTACGCCCAGTGATTCCGGATAACACTTGCATCCTCCGTC
>M02308.154.ATB7U.1.1113.25502.13360.KBDT32.16S
CCCATTTGCTACCCTAGCTTTCGTCTCTGAGTGTCAGTAATAGCCCAGTAAAGTGCCTTCGCCATCGGTGTTCTTTCCAATATCTACGCATTTCACCGCTCCACTGGAAATTCCCTTTACCCCTACTATACTCTAGTCAAGCAGTTTCGACTGCGATTTTGAAGTTGAGCCTCAAGATTTAACAGTTGACTTGCTTAACCACCTACAGACGCTTTACGCCCAGTGATTCCGGATAACACTTGCATCCTCCGTC
>M02308.154.ATB7U.1.1113.20259.14192.KBDT32.16S
CCCATTTGCTACCCTAGCTTTCGTCTCTGAGTGTCAGTAATAGCCCAGTAAAGTGCCTTCGCCATCGGTGTTCTTTCCAATATCTACGCATTTCACCGCTCCACTGGAAATTCCCTTTACCCCTACTATACTCTAGTCAAGCAGTTTCGACTGCGATTTTGAAGTTGAGCCTCAAGATTTAACAGTTGACTTGCTTAACCACCTACAGACGCTTTACGCCCAGTGATTCCGGATAACACTTGCATCCTCCGTC
>M02308.154.ATB7U.1.1113.16133.14585.KBDT32.16S
CCCATTTGCTACCCTAGCTTTCGTCTCTGAGTGTCAGTAATAGCCCAGTAAAGTGCCTTCGCCATCGGTGTTCTTTCCAATATCTACGCATTTCACCGCTCCACTGGAAATTCCCTTTACCCCTACTATACTCTAGTCAAGCAGTTTCGACTGCGATTTTGAAGTTGAGCCTCAAGATTTAACAGTTGACTTGCTTAACCACCTACAGACGCTTTACGCCCAGTGATTCCGGATAACACTTGCATCCTCCGTC
>M02308.154.ATB7U.1.1113.8303.15574.KBDT32.16S
CCCATTTGCTACCCTAGCTTTCGTCTCTGAGTGTCAGTAATAGCCCAGTAAAGTGCCTTCGCCATCGGTGTTCTTTCCAATATCTACGCATTTCACCGCTCCACTGGAAATTCCCTTTACCCCTACTATACTCTAGTCAAGCAGTTTCGACTGCGATTTTGAAGTTGAGCCTCAAGATTTAACAGTTGACTTGCTTAACCACCTACAGACGCTTTACGCCCAGTGATTCCGGATAACACTTGCATCCTCCGTC
>M02308.154.ATB7U.1.1113.9960.18741.KBDT32.16S
CCCATTTGCTACCCTAGCTTTCGTCTCTGAGTGTCAGTAATAGCCCAGTAAAGTGCCTTCGCCATCGGTGTTCTTTCCAATATCTACGCATTTCACCGCTCCACTGGAAATTCCCTTTACCCCTACTATACTCTAGTCAAGCAGTTTCGACTGCGATTTTGAAGTTGAGCCTCAAGATTTAACAGTTGACTTGCTTAACCACCTACAGACGCTTTACGCCCAGTGATTCCGGATAACACTTGCATCCTCCGTC
>M02308.154.ATB7U.1.1113.3897.19081.KBDT32.16S
CCCATTTGCTACCCTAGCTTTCGTCTCTGAGTGTCAGTAATAGCCCAGTAAAGTGCCTTCGCCATCGGTGTTCTTTCCAATATCTACGCATTTCACCGCTCCACTGGAAATTCCCTTTACCCCTACTATACTCTAGTCAAGCAGTTTCGACTGCGATTTTGAAGTTGAGCCTCAAGATTTAACAGTTGACTTGCTTAACCACCTACAGACGCTTTACGCCCAGTGATTCCGGATAACACTTGCATCCTCCGTC
>M02308.154.ATB7U.1.1113.11987.19600.KBDT32.16S
CCCATTTGCTACCCTAGCTTTCGTCTCTGAGTGTCAGTAATAGCCCAGTAAAGTGCCTTCGCCATCGGTGTTCTTTCCAATATCTACGCATTTCACCGCTCCACTGGAAATTCCCTTTACCCCTACTATACTCTAGTCAAGCAGTTTCGACTGCGATTTTGAAGTTGAGCCTCAAGATTTAACAGTTGACTTGCTTAACCACCTACAGACGCTTTACGCCCAGTGATTCCGGATAACACTTGCATCCTCCGTC
>M02308.154.ATB7U.1.1113.7958.20580.KBDT32.16S
CCCATTTGCTACCCTAGCTTTCGTCTCTGAGTGTCAGTAATAGCCCAGTAAAGTGCCTTCGCCATCGGTGTTCTTTCCAATATCTACGCATTTCACCGCTCCACTGGAAATTCCCTTTACCCCTACTATACTCTAGTCAAGCAGTTTCGACTGCGATTTTGAAGTTGAGCCTCAAGATTTAACAGTTGACTTGCTTAACCACCTACAGACGCTTTACGCCCAGTGATTCCGGATAACACTTGCATCCTCCGTC
>M02308.154.ATB7U.1.1113.16091.20824.KBDT32.16S
CCCATTTGCTACCCTAGCTTTCGTCTCTGAGTGTCAGTAATAGCCCAGTAAAGTGCCTTCGCCATCGGTGTTCTTTCCAATATCTACGCATTTCACCGCTCCACTGGAAATTCCCTTTACCCCTACTATACTCTAGTCAAGCAGTTTCGACTGCGATTTTGAAGTTGAGCCTCAAGATTTAACAGTTGACTTGCTTAACCACCTACAGACGCTTTACGCCCAGTGATTCCGGATAACACTTGCATCCTCCGTC
>M02308.154.ATB7U.1.1113.15289.21522.KBDT32.16S
CCCATTTGCTACCCTAGCTTTCGTCTCTGAGTGTCAGTAATAGCCCAGTAAAGTGCCTTCGCCATCGGTGTTCTTTCCAATATCTACGCATTTCACCGCTCCACTGGAAATTCCCTTTACCCCTACTATACTCTAGTCAAGCAGTTTCGACTGCGATTTTGAAGTTGAGCCTCAAGATTTAACAGTTGACTTGCTTAACCACCTACAGACGCTTTACGCCCAGTGATTCCGGATAACACTTGCATCCTCCGTC
>M02308.154.ATB7U.1.1113.13315.22789.KBDT32.16S
CCCATTTGCTACCCTAGCTTTCGTCTCTGAGTGTCAGTAATAGCCCAGTAAAGTGCCTTCGCCATCGGTGTTCTTTCCAATATCTACGCATTTCACCGCTCCACTGGAAATTCCCTTTACCCCTACTATACTCTAGTCAAGCAGTTTCGACTGCGATTTTGAAGTTGAGCCTCAAGATTTAACAGTTGACTTGCTTAACCACCTACAGACGCTTTACGCCCAGTGATTCCGGATAACACTTGCATCCTCCGTC
>M02308.154.ATB7U.1.1113.11487.22808.KBDT32.16S
CCCATTTGCTACCCTAGCTTTCGTCTCTGAGTGTCAGTAATAGCCCAGTAAAGTGCCTTCGCCATCGGTGTTCTTTCCAATATCTACGCATTTCACCGCTCCACTGGAAATTCCCTTTACCCCTACTATACTCTAGTCAAGCAGTTTCGACTGCGATTTTGAAGTTGAGCCTCAAGATTTAACAGTTGACTTGCTTAACCACCTACAGACGCTTTACGCCCAGTGATTCCGGATAACACTTGCATCCTCCGTC
>M02308.154.ATB7U.1.1113.20569.23029.KBDT32.16S
CCCATTTGCTACCCTAGCTTTCGTCTCTGAGTGTCAGTAATAGCCCAGTAAAGTGCCTTCGCCATCGGTGTTCTTTCCAATATCTACGCATTTCACCGCTCCACTGGAAATTCCCTTTACCCCTACTATACTCTAGTCAAGCAGTTTCGACTGCGATTTTGAAGTTGAGCCTCAAGATTTAACAGTTGACTTGCTTAACCACCTACAGACGCTTTACGCCCAGTGATTCCGGATAACACTTGCATCCTCCGTC
>M02308.154.ATB7U.1.1113.17604.24264.KBDT32.16S
CCCATTTGCTACCCTAGCTTTCGTCTCTGAGTGTCAGTAATAGCCCAGTAAAGTGCCTTCGCCATCGGTGTTCTTTCCAATATCTACGCATTTCACCGCTCCACTGGAAATTCCCTTTACCCCTACTATACTCTAGTCAAGCAGTTTCGACTGCGATTTTGAAGTTGAGCCTCAAGATTTAACAGTTGACTTGCTTAACCACCTACAGACGCTTTACGCCCAGTGATTCCGGATAACACTTGCATCCTCCGTC
>M02308.154.ATB7U.1.1113.13524.24918.KBDT32.16S
CCCATTTGCTACCCTAGCTTTCGTCTCTGAGTGTCAGTAATAGCCCAGTAAAGTGCCTTCGCCATCGGTGTTCTTTCCAATATCTACGCATTTCACCGCTCCACTGGAAATTCCCTTTACCCCTACTATACTCTAGTCAAGCAGTTTCGACTGCGATTTTGAAGTTGAGCCTCAAGATTTAACAGTTGACTTGCTTAACCACCTACAGACGCTTTACGCCCAGTGATTCCGGATAACACTTGCATCCTCCGTC
>M02308.154.ATB7U.1.1113.8467.25306.KBDT32.16S
CCCATTTGCTACCCTAGCTTTCGTCTCTGAGTGTCAGTAATAGCCCAGTAAAGTGCCTTCGCCATCGGTGTTCTTTCCAATATCTACGCATTTCACCGCTCCACTGGAAATTCCCTTTACCCCTACTATACTCTAGTCAAGCAGTTTCGACTGCGATTTTGAAGTTGAGCCTCAAGATTTAACAGTTGACTTGCTTAACCACCTACAGACGCTTTACGCCCAGTGATTCCGGATAACACTTGCATCCTCCGTC
>M02308.154.ATB7U.1.1113.15574.27920.KBDT32.16S
CCCATTTGCTACCCTAGCTTTCGTCTCTGAGTGTCAGTAATAGCCCAGTAAAGTGCCTTCGCCATCGGTGTTCTTTCCAATATCTACGCATTTCACCGCTCCACTGGAAATTCCCTTTACCCCTACTATACTCTAGTCAAGCAGTTTCGACTGCGATTTTGAAGTTGAGCCTCAAGATTTAACAGTTGACTTGCTTAACCACCTACAGACGCTTTACGCCCAGTGATTCCGGATAACACTTGCATCCTCCGTC
>M02308.154.ATB7U.1.1113.13939.28725.KBDT32.16S
CCCATTTGCTACCCTAGCTTTCGTCTCTGAGTGTCAGTAATAGCCCAGTAAAGTGCCTTCGCCATCGGTGTTCTTTCCAATATCTACGCATTTCACCGCTCCACTGGAAATTCCCTTTACCCCTACTATACTCTAGTCAAGCAGTTTCGACTGCGATTTTGAAGTTGAGCCTCAAGATTTAACAGTTGACTTGCTTAACCACCTACAGACGCTTTACGCCCAGTGATTCCGGATAACACTTGCANCCTCCGTC
>M02308.154.ATB7U.1.1114.16462.6454.KBDT32.16S
CCCATTTGCTACCCTAGCTTTCGTCTCTGAGTGTCAGTAATAGCCCAGTAAAGTGCCTTCGCCATCGGTGTTCTTTCCAATATCTACGCATTTCACCGCTCCACTGGAAATTCCCTTTACCCCTACTATACTCTAGTCAAGCAGTTTCGACTGCGATTTTGAAGTTGAGCCTCAAGATTTAACAGTTGACTTGCTTAACCACCTACAGACGCTTTACGCCCAGTGATTCCGGATAACACTTGCATCCTCCGTC
>M02308.154.ATB7U.1.1114.14418.9247.KBDT32.16S
CCCATTTGCTACCCTAGCTTTCGTCTCTGAGTGTCAGTAATAGCCCAGTAAAGTGCCTTCGCCATCGGTGTTCTTTCCAATATCTACGCATTTCACCGCTCCACTGGAAATTCCCTTTACCCCTACTATACTCTAGTCAAGCAGTTTCGACTGCGATTTTGAAGTTGAGCCTCAAGATTTAACAGTTGACTTGCTTAACCACCTACAGACGCTTTACGCCCAGTGATTCCGGATAACACTTGCATCCTCCGTC
>M02308.154.ATB7U.1.1114.7373.10115.KBDT32.16S
CCCATTTGCTACCCTAGCTTTCGTCTCTGAGTGTCAGTAATAGCCCAGTAAAGTGCCTTCGCCATCGGTGTTCTTTCCAATATCTACGCATTTCACCGCTCCACTGGAAATTCCCTTTACCCCTACTATACTCTAGTCAAGCAGTTTCGACTGCGATTTTGAAGTTGAGCCTCAAGATTTAACAGTTGACTTGCTTAACCACCTACAGACGCTTTACGCCCAGTGATTCCGGATAACACTTGCATCCTCCGTC
>M02308.154.ATB7U.1.1114.8473.10925.KBDT32.16S
CCCATTTGCTACCCTAGCTTTCGTCTCTGAGTGTCAGTAATAGCCCAGTAAAGTGCCTTCGCCATCGGTGTTCTTTCCAATATCTACGCATTTCACCGCTCCACTGGAAATTCCCTTTACCCCTACTATACTCTAGTCAAGCAGTTTCGACTGCGATTTTGAAGTTGAGCCTCAAGATTTAACAGTTGACTTGCTTAACCACCTACAGACGCTTTACGCCCAGTGATTCCGGATAACACTTGCATCCTCCGTC
>M02308.154.ATB7U.1.1114.17465.11074.KBDT32.16S
CCCATTTGCTACCCTAGCTTTCGTCTCTGAGTGTCAGTAATAGCCCAGTAAAGTGCCTTCGCCATCGGTGTTCTTTCCAATATCTACGCATTTCACCGCTCCACTGGAAATTCCCTTTACCCCTACTATACTCTAGTCAAGCAGTTTCGACTGCGATTTTGAAGTTGAGCCTCAAGATTTAACAGTTGACTTGCTTAACCACCTACAGACGCTTTACGCCCAGTGATTCCGGATAACACTTGCATCCTCCGTC
>M02308.154.ATB7U.1.1114.26699.11385.KBDT32.16S
CCCATTTGCTACCCTAGCTTTCGTCTCTGAGTGTCAGTAATAGCCCAGTAAAGTGCCTTCGCCATCGGTGTTCTTTCCAATATCTACGCATTTCACCGCTCCACTGGAAATTCCCTTTACCCCTACTATACTCTAGTCAAGCAGTTTCGACTGCGATTTTGAAGTTGAGCCTCAAGATTTAACAGTTGACTTGCTTAACCACCTACAGACGCTTTACGCCCAGTGATTCCGGATAACACTTGCATCCTCCGTC
>M02308.154.ATB7U.1.1114.18358.12611.KBDT32.16S
CCCATTTGCTACCCTAGCTTTCGTCTCTGAGTGTCAGTAATAGCCCAGTAAAGTGCCTTCGCCATCGGTGTTCTTTCCAATATCTACGCATTTCACCGCTCCACTGGAAATTCCCTTTACCCCTACTATACTCTAGTCAAGCAGTTTCGACTGCGATTTTGAAGTTGAGCCTCAAGATTTAACAGTTGACTTGCTTAACCACCTACAGACGCTTTACGCCCAGTGATTCCGGATAACACTTGCATCCTCCGTC
>M02308.154.ATB7U.1.1114.9301.14239.KBDT32.16S
CCCATTTGCTACCCTAGCTTTCGTCTCTGAGTGTCAGTAATAGCCCAGTAAAGTGCCTTCGCCATCGGTGTTCTTTCCAATATCTACGCATTTCACCGCTCCACTGGAAATTCCCTTTACCCCTACTATACTCTAGTCAAGCAGTTTCGACTGCGATTTTGAAGTTGAGCCTCAAGATTTAACAGTTGACTTGCTTAACCACCTACAGACGCTTTACGCCCAGTGATTCCGGATAACACTTGCATCCTCCGTC
>M02308.154.ATB7U.1.1114.19761.14769.KBDT32.16S
CCCATTTGCTACCCTAGCTTTCGTCTCTGAGTGTCAGTAATAGCCCAGTAAAGTGCCTTCGCCATCGGTGTTCTTTCCAATATCTACGCATTTCACCGCTCCACTGGAAATTCCCTTTACCCCTACTATACTCTAGTCAAGCAGTTTCGACTGCGATTTTGAAGTTGAGCCTCAAGATTTAACAGTTGACTTGCTTAACCACCTACAGACGCTTTACGCCCAGTGATTCCGGATAACACTTGCATCCTCCGTC
>M02308.154.ATB7U.1.1114.6441.14838.KBDT32.16S
CCCATTTGCTACCCTAGCTTTCGTCTCTGAGTGTCAGTAATAGCCCAGTAAAGTGCCTTCGCCATCGGTGTTCTTTCCAATATCTACGCATTTCACCGCTCCACTGGAAATTCCCTTTACCCCTACTATACTCTAGTCAAGCAGTTTCGACTGCGATTTTGAAGTTGAGCCTCAAGATTTAACAGTTGACTTGCTTAACCACCTACAGACGCTTTACGCCCAGTGATTCCGGATAACACTTGCATCCTCCGTC
>M02308.154.ATB7U.1.1114.20500.16790.KBDT32.16S
CCCATTTGCTACCCTAGCTTTCGTCTCTGAGTGTCAGTAATAGCCCAGTAAAGTGCCTTCGCCATCGGTGTTCTTTCCAATATCTACGCATTTCACCGCTCCACTGGAAATTCCCTTTACCCCTACTATACTCTAGTCAAGCAGTTTCGACTGCGATTTTGAAGTTGAGCCTCAAGATTTAACAGTTGACTTGCTTAACCACCTACAGACGCTTTACGCCCAGTGATTCCGGATAACACTTGCATCCTCCGTC
>M02308.154.ATB7U.1.1114.2480.17192.KBDT32.16S
CCCATTTGCTACCCTAGCTTTCGTCTCTGAGTGTCAGTAATAGCCCAGTAAAGTGCCTTCGCCATCGGTGTTCTTTCCAATATCTACGCATTTCACCGCTCCACTGGAAATTCCCTTTACCCCTACTATACTCTAGTCAAGCAGTTTCGACTGCGATTTTGAAGTTGAGCCTCAAGATTTAACAGTTGACTTGCTTAACCACCTACAGACGCTTTACGCCCAGTGATTCCGGATAACACTTGCATCCTCCGTC
>M02308.154.ATB7U.1.1114.12885.17734.KBDT32.16S
CCCATTTGCTACCCTAGCTTTCGTCTCTGAGTGTCAGTAATAGCCCAGTAAAGTGCCTTCGCCATCGGTGTTCTTTCCAATATCTACGCATTTCACCGCTCCACTGGAAATTCCCTTTACCCCTACTATACTCTAGTCAAGCAGTTTCGACTGCGATTTTGAAGTTGAGCCTCAAGATTTAACAGTTGACTTGCTTAACCACCTACAGACGCTTTACGCCCAGTGATTCCGGATAACACTTGCATCCTCCGTC
>M02308.154.ATB7U.1.1114.10831.18724.KBDT32.16S
CCCATTTGCTACCCTAGCTTTCGTCTCTGAGTGTCAGTAATAGCCCAGTAAAGTGCCTTCGCCATCGGTGTTCTTTCCAATATCTACGCATTTCACCGCTCCACTGGAAATTCCCTTTACCCCTACTATACTCTAGTCAAGCAGTTTCGACTGCGATTTTGAAGTTGAGCCTCAAGATTTAACAGTTGACTTGCTTAACCACCTACAGACGCTTTACGCCCAGTGATTCCGGATAACACTTGCATCCTCCGTC
>M02308.154.ATB7U.1.1114.26223.20457.KBDT32.16S
CCCATTTGCTACCCTAGCTTTCGTCTCTGAGTGTCAGTAATAGCCCAGTAAAGTGCCTTCGCCATCGGTGTTCTTTCCAATATCTACGCATTTCACCGCTCCACTGGAAATTCCCTTTACCCCTACTATACTCTAGTCAAGCAGTTTCGACTGCGATTTTGAAGTTGAGCCTCAAGATTTAACAGTTGACTTGCTTAACCACCTACAGACGCTTTACGCCCAGTGATTCCGGATAACACTTGCATCCTCCGTC
>M02308.154.ATB7U.1.1114.25523.21250.KBDT32.16S
CCCATTTGCTACCCTAGCTTTCGTCTCTGAGTGTCAGTAATAGCCCAGTAAAGTGCCTTCGCCATCGGTGTTCTTTCCAATATCTACGCATTTCACCGCTCCACTGGAAATTCCCTTTACCCCTACTATACTCTAGTCAAGCAGTTTCGACTGCGATTTTGAAGTTGAGCCTCAAGATTTAACAGTTGACTTGCTTAACCACCTACAGACGCTTTACGCCCAGTGATTCCGGATAACACTTGCATCCTCCGTC
>M02308.154.ATB7U.1.1114.21861.21397.KBDT32.16S
CCCATTTGCTACCCTAGCTTTCGTCTCTGAGTGTCAGTAATAGCCCAGTAAAGTGCCTTCGCCATCGGTGTTCTTTCCAATATCTACGCATTTCACCGCTCCACTGGAAATTCCCTTTACCCCTACTATACTCTAGTCAAGCAGTTTCGACTGCGATTTTGAAGTTGAGCCTCAAGATTTAACAGTTGACTTGCTTAACCACCTACAGACGCTTTACGCCCAGTGATTCCGGATAACACTTGCATCCTCCGTC
>M02308.154.ATB7U.1.1114.25738.23826.KBDT32.16S
CCCATTTGCTACCCTAGCTTTCGTCTCTGAGTGTCAGTAATAGCCCAGTAAAGTGCCTTCGCCATCGGTGTTCTTTCCAATATCTACGCATTTCACCGCTCCACTGGAAATTCCCTTTACCCCTACTATACTCTAGTCAAGCAGTTTCGACTGCGATTTTGAAGTTGAGCCTCAAGATTTAACAGTTGACTTGCTTAACCACCTACAGACGCTTTACGCCCAGTGATTCCGGATAACACTTGCATCCTCCGTC
>M02308.154.ATB7U.1.1114.18279.23959.KBDT32.16S
CCCATTTGCTACCCTAGCTTTCGTCTCTGAGTGTCAGTAATAGCCCAGTAAAGTGCCTTCGCCATCGGTGTTCTTTCCAATATCTACGCATTTCACCGCTCCACTGGAAATTCCCTTTACCCCTACTATACTCTAGTCAAGCAGTTTCGACTGCGATTTTGAAGTTGAGCCTCAAGATTTAACAGTTGACTTGCTTAACCACCTACAGACGCTTTACGCCCAGTGATTCCGGATAACACTTGCATCCTCCGTC
>M02308.154.ATB7U.1.1114.18652.25545.KBDT32.16S
CCCATTTGCTACCCTAGCTTTCGTCTCTGAGTGTCAGTAATAGCCCAGTAAAGTGCCTTCGCCATCGGTGTTCTTTCCAATATCTACGCATTTCACCGCTCCACTGGAAATTCCCTTTACCCCTACTATACTCTAGTCAAGCAGTTTCGACTGCGATTTTGAAGTTGAGCCTCAAGATTTAACAGTTGACTTGCTTAACCACCTACAGACGCTTTACGCCCAGTGATTCCGGATAACACTTGCATCCTCCGTC
>M02308.154.ATB7U.1.2101.13197.4230.KBDT32.16S
CCCATTTGCTACCCTAGCTTTCGTCTCTGAGTGTCAGTAATAGCCCAGTAAAGTGCCTTCGCCATCGGTGTTCTTTCCAATATCTACGCATTTCACCGCTCCACTGGAAATTCCCTTTACCCCTACTATACTCTAGTCAAGCAGTTTCGACTGCGATTTTGAAGTTGAGCCTCAAGATTTAACAGTTGACTTGCTTAACCACCTACAGACGCTTTACGCCCAGTGATTCCGGATAACACTTGCATCCTCCGTC
>M02308.154.ATB7U.1.2101.13643.9480.KBDT32.16S
CCCATTTGCTACCCTAGCTTTCGTCTCTGAGTGTCAGTAATAGCCCAGTAAAGTGCCTTCGCCATCGGTGTTCTTTCCAATATCTACGCATTTCACCGCTCCACTGGAAATTCCCTTTACCCCTACTATACTCTAGTCAAGCAGTTTCGACTGCGATTTTGAAGTTGAGCCTCAAGATTTAACAGTTGACTTGCTTAACCACCTACAGACGCTTTACGCCCAGTGATTCCGGATAACACTTGCATCCTCCGTC
>M02308.154.ATB7U.1.2101.3311.13412.KBDT32.16S
CCCATTTGCTACCCTAGCTTTCGTCTCTGAGTGTCAGTAATAGCCCAGTAAAGTGCCTTCGCCATCGGTGTTCTTTCCAATATCTACGCATTTCACCGCTCCACTGGAAATTCCCTTTACCCCTACTATACTCTAGTCAAGCAGTTTCGACTGCGATTTTGAAGTTGAGCCTCAAGATTTAACAGTTGACTTGCTTAACCACCTACAGACGCTTTACGCCCAGTGATTCCGGATAACACTTGCATCCTCCGTC
>M02308.154.ATB7U.1.2101.23362.13586.KBDT32.16S
CCCATTTGCTACCCTAGCTTTCGTCTCTGAGTGTCAGTAATAGCCCAGTAAAGTGCCTTCGCCATCGGTGTTCTTTCCAATATCTACGCATTTCACCGCTCCACTGGAAATTCCCTTTACCCCTACTATACTCTAGTCAAGCAGTTTCGACTGCGATTTTGAAGTTGAGCCTCAAGATTTAACAGTTGACTTGCTTAACCACCTACAGACGCTTTACGCCCAGTGATTCCGGATAACACTTGCATCCTCCGTC
>M02308.154.ATB7U.1.2101.10392.17856.KBDT32.16S
CCCATTTGCTACCCTAGCTTTCGTCTCTGAGTGTCAGTAATAGCCCAGTAAAGTGCCTTCGCCATCGGTGTTCTTTCCAATATCTACGCATTTCACCGCTCCACTGGAAATTCCCTTTACCCCTACTATACTCTAGTCAAGCAGTTTCGACTGCGATTTTGAAGTTGAGCCTCAAGATTTAACAGTTGACTTGCTTAACCACCTACAGACGCTTTACGCCCAGTGATTCCGGATAACACTTGCATCCTCCGTC
>M02308.154.ATB7U.1.2101.12468.20023.KBDT32.16S
CCCATTTGCTACCCTAGCTTTCGTCTCTGAGTGTCAGTAATAGCCCAGTAAAGTGCCTTCGCCATCGGTGTTCTTTCCAATATCTACGCATTTCACCGCTCCACTGGAAATTCCCTTTACCCCTACTATACTCTAGTCAAGCAGTTTCGACTGCGATTTTGAAGTTGAGCCTCAAGATTTAACAGTTGACTTGCTTAACCACCTACAGACGCTTTACGCCCAGTGATTCCGGATAACACTTGCATCCTCCGTC
>M02308.154.ATB7U.1.2101.25969.21249.KBDT32.16S
CCCATTTGCTACCCTAGCTTTCGTCTCTGAGTGTCAGTAATAGCCCAGTAAAGTGCCTTCGCCATCGGTGTTCTTTCCAATATCTACGCATTTCACCGCTCCACTGGAAATTCCCTTTACCCCTACTATACTCTAGTCAAGCAGTTTCGACTGCGATTTTGAAGTTGAGCCTCAAGATTTAACAGTTGACTTGCTTAACCACCTACAGACGCTTTACGCCCAGTGATTCCGGATAACACTTGCATCCTCCGTC
>M02308.154.ATB7U.1.2101.17520.22619.KBDT32.16S
CCCATTTGCTACCCTAGCTTTCGTCTCTGAGTGTCAGTAATAGCCCAGTAAAGTGCCTTCGCCATCGGTGTTCTTTCCAATATCTACGCATTTCACCGCTCCACTGGAAATTCCCTTTACCCCTACTATACTCTAGTCAAGCAGTTTCGACTGCGATTTTGAAGTTGAGCCTCAAGATTTAACAGTTGACTTGCTTAACCACCTACAGACGCTTTACGCCCAGTGATTCCGGATAACACTTGCATCCTCCGTC
>M02308.154.ATB7U.1.2101.21315.26386.KBDT32.16S
CCCATTTGCTACCCTAGCTTTCGTCTCTGAGTGTCAGTAATAGCCCAGTAAAGTGCCTTCGCCATCGGTGTTCTTTCCAATATCTACGCATTTCACCGCTCCACTGGAAATTCCCTTTACCCCTACTATACTCTAGTCAAGCAGTTTCGACTGCGATTTTGAAGTTGAGCCTCAAGATTTAACAGTTGACTTGCTTAACCACCTACAGACGCTTTACGCCCAGTGATTCCGGATAACACTTGCATCCTCCGTC
>M02308.154.ATB7U.1.2101.11482.27983.KBDT32.16S
CCCATTTGCTACCCTAGCTTTCGTCTCTGAGTGTCAGTAATAGCCCAGTAAAGTGCCTTCGCCATCGGTGTTCTTTCCAATATCTACGCATTTCACCGCTCCACTGGAAATTCCCTTTACCCCTACTATACTCTAGTCAAGCAGTTTCGACTGCGATTTTGAAGTTGAGCCTCAAGATTTAACAGTTGACTTGCTTAACCACCTACAGACGCTTTACGCCCAGTGATTCCGGATAACACTTGCANCCTCCGTC
>M02308.154.ATB7U.1.2101.12950.28329.KBDT32.16S
CCCATTTGCTACCCTAGCTTTCGTCTCTGAGTGTCAGTAATAGCCCAGTAAAGTGCCTTCGCCATCGGTGTTCTTTCCAATATCTACGCATTTCACCGCTCCACTGGAAATTCCCTTTACCCCTACTATACTCTAGTCAAGCAGTTTCGACTGCGATTTTGAAGTTGAGCCTCAAGATTTAACAGTTGACTTGCTTAACCACCTACAGACGCTTTACGCCCAGTGATTCCGGGTAACACTTGCATCCTCCGTC
>M02308.154.ATB7U.1.2101.12126.28429.KBDT32.16S
CCCATTTGCTACCCTAGCTTTCGTCTCTGAGTGTCAGTAATAGCCCAGTAAAGTGCCTTCGCCATCGGTGTTCTTTCCAATATCTACGCATTTCACCGCTCCACTGGAAATTCCCTTTACCCCTACTATACTCTAGTCAAGCAGTTTCGACTGCGATTTTGAAGTTGAGCCTCAAGATTTAACAGTTGACTTGCTTAACCACCTACAGACGCTTTACGCCCAGTGATTCCGGATAACACTTGCATCCTCCGTC
>M02308.154.ATB7U.1.2102.10209.3769.KBDT32.16S
CCCATTTGCTACCCTAGCTTTCGTCTCTGAGTGTCAGTAATAGCCCAGTAAAGTGCCTTCGCCATCGGTGTTCTTTCCAATATCTACGCATTTCACCGCTCCACTGGAAATTCCCTTTACCCCTACTATACTCTAGTCAAGCAGTTTCGACTGCGATTTTGAAGTTGAGCCTCAAGATTTAACAGTTGACTTGCTTAACCACCTACAGACGCTTTACGCCCAGTGATTCCGGATAACACTTGCATCCTCCGTC
>M02308.154.ATB7U.1.2102.11541.3886.KBDT32.16S
CCCATTTGCTACCCTAGCTTTCGTCTCTGAGTGTCAGTAATAGCCCAGTAAAGTGCCTTCGCCATCGGTGTTCTTTCCAATATCTACGCATTTCACCGCTCCACTGGAAATTCCCTTTACCCCTACTATACTCTAGTCAAGCAGTTTCGACTGCGATTTTGAAGTTGAGCCTCAAGATTTAACAGTTGACTTGCTTAACCACCTACAGACGCTTTACGCCCAGTGATTCCGGATAACACTTGCATCCTCCGTC
>M02308.154.ATB7U.1.2102.21872.7958.KBDT32.16S
CCCATTTGCTACCCTAGCTTTCGTCTCTGAGTGTCAGTAATAGCCCAGTAAAGTGCCTTCGCCATCGGTGTTCTTTCCAATATCTACGCATTTCACCGCTCCACTGGAAATTCCCTTTACCCCTACTATACTCTAGTCAAGCAGTTTCGACTGCGATTTTGAAGTTGAGCCTCAAGATTTAACAGTTGACTTGCTTAACCACCTACAGACGCTTTACGCCCAGTGATTCCGGATAACACTTGCATCCTCCGTC
>M02308.154.ATB7U.1.2102.18077.8650.KBDT32.16S
CCCATTTGCTACCCTAGCTTTCGTCTCTGAGTGTCAGTAATAGCCCAGTAAAGTGCCTTCGCCATCGGTGTTCTTTCCAATATCTACGCATTTCACCGCTCCACTGGAAATTCCCTTTACCCCTACTATACTCTAGTCAAGCAGTTTCGACTGCGATTTTGAAGTTGAGCCTCAAGATTTAACAGTTGACTTGCTTAACCACCTACAGACGCTTTACGCCCAGTGATTCCGGATAACACTTGCATCCTCCGTC
>M02308.154.ATB7U.1.2102.11055.12030.KBDT32.16S
CCCATTTGCTACCCTAGCTTTCGTCTCTGAGTGTCAGTAATAGCCCAGTAAAGTGCCTTCGCCATCGGTGTTCTTTCCAATATCTACGCATTTCACCGCTCCACTGGAAATTCCCTTTACCCCTACTATACTCTAGTCAAGCAGTTTCGACTGCGATTTTGAAGTTGAGCCTCAAGATTTAACAGTTGACTTGCTTAACCACCTACAGACGCTTTACGCCCAGTGATTCCGGATAACACTTGCATCCTCCGTC
>M02308.154.ATB7U.1.2102.27806.12870.KBDT32.16S
CCCATTTGCTACCCTAGCTTTCGTCTCTGAGTGTCAGTAATAGCCCAGTAAAGTGCCTTCGCCATCGGTGTTCTTTCCAATATCTACGCATTTCACCGCTCCACTGGAAATTCCCTTTACCCCTACTATACTCTAGTCAAGCAGTTTCGACTGCGATTTTGAAGTTGAGCCTCAAGATTTAACAGTTGACTTGCTTAACCACCTACAGACGCTTTACGCCCAGTGATTCCGGATAACACTTGCATCCTCCGTC
>M02308.154.ATB7U.1.2102.9495.14466.KBDT32.16S
CCCATTTGCTACCCTAGCTTTCGTCTCTGAGTGTCAGTAATAGCCCAGTAAAGTGCCTTCGCCATCGGTGTTCTTTCCAATATCTACGCATTTCACCGCTCCACTGGAAATTCCCTTTACCCCTACTATACTCTAGTCAAGCAGTTTCGACTGCGATTTTGAAGTTGAGCCTCAAGATTTAACAGTTGACTTGCTTAACCACCTACAGACGCTTTACGCCCAGTGATTCCGGATAACACTTGCATCCTCCGTC
>M02308.154.ATB7U.1.2102.9996.14637.KBDT32.16S
CCCATTTGCTACCCTAGCTTTCGTCTCTGAGTGTCAGTAATAGCCCAGTAAAGTGCCTTCGCCATCGGTGTTCTTTCCAATATCTACGCATTTCACCGCTCCACTGGAAATTCCCTTTACCCCTACTATACTCTAGTCAAGCAGTTTCGACTGCGATTTTGAAGTTGAGCCTCAAGATTTAACAGTTGACTTGCTTAACCACCTACAGACGCTTTACGCCCAGTGATTCCGGATAACACTTGCATCCTCCGTC
>M02308.154.ATB7U.1.2102.26407.15401.KBDT32.16S
CCCATTTGCTACCCTAGCTTTCGTCTCTGAGTGTCAGTAATAGCCCAGTAAAGTGCCTTCGCCATCGGTGTTCTTTCCAATATCTACGCATTTCACCGCTCCACTGGAAATTCCCTTTACCCCTACTATACTCTAGTCAAGCAGTTTCGACTGCGATTTTGAAGTTGAGCCTCAAGATTTAACAGTTGACTTGCTTAACCACCTACAGACGCTTTACGCCCAGTGATTCCGGATAACACTTGCATCCTCCGTC
>M02308.154.ATB7U.1.2102.16849.15713.KBDT32.16S
CCCATTTGCTACCCTAGCTTTCGTCTCTGAGTGTCAGTAATAGCCCAGTAAAGTGCCTTCGCCATCGGTGTTCTTTCCAATATCTACGCATTTCACCGCTCCACTGGAAATTCCCTTTACCCCTACTATACTCTAGTCAAGCAGTTTCGACTGCGATTTTGAAGTTGAGCCTCAAGATTTAACAGTTGACTTGCTTAACCACCTACAGACGCTTTACGCCCAGTGATTCCGGATAACACTTGCATCCTCCGTC
>M02308.154.ATB7U.1.2102.27025.15995.KBDT32.16S
CCCATTTGCTACCCTAGCTTTCGTCTCTGAGTGTCAGTAATAGCCCAGTAAAGTGCCTTCGCCATCGGTGTTCTTTCCAATATCTACGCATTTCACCGCTCCACTGGAAATTCCCTTTACCCCTACTATACTCTAGTCAAGCAGTTTCGACTGCGATTTTGAAGTTGAGCCTCAAGATTTAACAGTTGACTTGCTTAACCACCTACAGACGCTTTACGCCCAGTGATTCCGGATAACACTTGCATCCTCCGTC
>M02308.154.ATB7U.1.2102.22979.16304.KBDT32.16S
CCCATTTGCTACCCTAGCTTTCGTCTCTGAGTGTCAGTAATAGCCCAGTAAAGTGCCTTCGCCATCGGTGTTCTTTCCAATATCTACGCATTTCACCGCTCCACTGGAAATTCCCTTTACCCCTACTATACTCTAGTCAAGCAGTTTCGACTGCGATTTTGAAGTTGAGCCTCAAGATTTAACAGTTGACTTGCTTAACCACCTACAGACGCTTTACGCCCAGTGATTCCGGATAACACTTGCATCCTCCGTC
>M02308.154.ATB7U.1.2102.26604.16341.KBDT32.16S
CCCATTTGCTACCCTAGCTTTCGTCTCTGAGTGTCAGTAATAGCCCAGTAAAGTGCCTTCGCCATCGGTGTTCTTTCCAATATCTACGCATTTCACCGCTCCACTGGAAATTCCCTTTACCCCTACTATACTCTAGTCAAGCAGTTTCGACTGCGATTTTGAAGTTGAGCCTCAAGATTTAACAGTTGACTTGCTTAACCACCTACAGACGCTTTACGCCCAGTGATTCCGGATAACACTTGCATCCTCCGTC
>M02308.154.ATB7U.1.2102.8177.20122.KBDT32.16S
CCCATTTGCTACCCTAGCTTTCGTCTCTGAGTGTCAGTAATAGCCCAGTAAAGTGCCTTCGCCATCGGTGTTCTTTCCAATATCTACGCATTTCACCGCTCCACTGGAAATTCCCTTTACCCCTACTATACTCTAGTCAAGCAGTTTCGACTGCGATTTTGAAGTTGAGCCTCAAGATTTAACAGTTGACTTGCTTAACCACCTACAGACGCTTTACGCCCAGTGATTCCGGATAACACGTGCATCCTCCGTC
>M02308.154.ATB7U.1.2102.19913.20144.KBDT32.16S
CCCATTTGCTACCCTAGCTTTCGTCTCTGAGTGTCAGTAATAGCCCAGTAAAGTGCCTTCGCCATCGGTGTTCTTTCCAATATCTACGCATTTCACCGCTCCACTGGAAATTCCCTTTACCCCTACTATACTCTAGTCAAGCAGTTTCGACTGCGATTTTGAAGTTGAGCCTCAAGATTTAACAGTTGACTTGCTTAACCACCTACAGACGCTTTACGCCCAGTGATTCCGGATAACACTTGCATCCTCCGTC
>M02308.154.ATB7U.1.2102.13114.21010.KBDT32.16S
CCCATTTGCTACCCTAGCTTTCGTCTCTGAGTGTCAGTAATAGCCCAGTAAAGTGCCTTCGCCATCGGTGTTCTTTCCAATATCTACGCATTTCACCGCTCCACTGGAAATTCCCTTTACCCCTACTATACTCTAGTCAAGCAGTTTCGACTGCGATTTTGAAGTTGAGCCTCAAGATTTAACAGTTGACTTGCTTAACCACCTACAGACGCTTTACGCCCAGTGATTCCGGATAACACTTGCATCCTCCGTC
>M02308.154.ATB7U.1.2102.8043.21043.KBDT32.16S
CCCATTTGCTACCCTAGCTTTCGTCTCTGAGTGTCAGTAATAGCCCAGTAAAGTGCCTTCGCCATCGGTGTTCTTTCCAATATCTACGCATTTCACCGCTCCACTGGAAATTCCCTTTACCCCTACTATACTCTAGTCAAGCAGTTTCGACTGCGATTTTGAAGTTGAGCCTCAAGATTTAACAGTTGACTTGCTTAACCACCTACAGACGCTTTACGCCCAGTGATTCCGGATAACACTTGCATCCTCCGTC
>M02308.154.ATB7U.1.2102.17857.22018.KBDT32.16S
CCCATTTGCTACCCTAGCTTTCGTCTCTGAGTGTCAGTAATAGCCCAGTAAAGTGCCTTCGCCATCGGTGTTCTTTCCAATATCTACGCATTTCACCGCTCCACTGGAAATTCCCTTTACCCCTACTATACTCTAGTCAAGCAGTTTCGACTGCGATTTTGAAGTTGAGCCTCAAGATTTAACAGTTGACTTGCTTAACCACCTACAGACGCTTTACGCCCAGTGATTCCGGATAACACTTGCATCCTCCGTC
>M02308.154.ATB7U.1.2102.7720.25798.KBDT32.16S
CCCATTTGCTACCCTAGCTTTCGTCTCTGAGTGTCAGTAATAGCCCAGTAAAGTGCCTTCGCCATCGGTGTTCTTTCCAATATCTACGCATTTCACCGCTCCACTGGAAATTCCCTTTACCCCTACTATACTCTAGTCAAGCAGTTTCGACTGCGATTTTGAAGTTGAGCCTCAAGATTTAACAGTTGACTTGCTTAACCACCTACAGACGCTTTACGCCCAGTGATTCCGGATAACACTTGCATCCTCCGTC
>M02308.154.ATB7U.1.2102.16828.26135.KBDT32.16S
CCCATTTGCTACCCTAGCTTTCGTCTCTGAGTGTCAGTAATAGCCCAGTAAAGTGCCTTCGCCATCGGTGTTCTTTCCAATATCTACGCATTTCACCGCTCCACTGGAAATTCCCTTTACCCCTACTATACTCTAGTCAAGCAGTTTCGACTGCGATTTTGAAGTTGAGCCTCAAGATTTAACAGTTGACTTGCTTAACCACCTACAGACGCTTTACGCCCAGTGATTCCGGATAACACTTGCATCCTCCGTC
>M02308.154.ATB7U.1.2102.18367.26587.KBDT32.16S
CCCATTTGCTACCCTAGCTTTCGTCTCTGAGTGTCAGTAATAGCCCAGTAAAGTGCCTTCGCCATCGGTGTTCTTTCCAATATCTACGCATTTCACCGCTCCACTGGAAATTCCCTTTACCCCTACTATACTCTAGTCAAGCAGTTTCGACTGCGATTTTGAAGTTGAGCCTCAAGATTTAACAGTTGACTTGCTTAACCACCTACAGACGCTTTACGCCCAGTGATTCCGGATAACACTTGCATCCTCCGTC
>M02308.154.ATB7U.1.2102.18888.26924.KBDT32.16S
CCCATTTGCTACCCTAGCTTTCGTCTCTGAGTGTCAGTAATAGCCCAGTAAAGTGCCTTCGCCATCGGTGTTCTTTCCAATATCTACGCATTTCACCGCTCCACTGGAAATTCCCTTTACCCCTACTATACTCTAGTCAAGCAGTTTCGACTGCGATTTTGAAGTTGAGCCTCAAGATTTAACAGTTGACTTGCTTAACCACCTACAGACGCTTTACGCCCAGTGATTCCGGATAACACTTGCATCCTCCGTC
>M02308.154.ATB7U.1.2103.15363.1600.KBDT32.16S
CCCATTTGCTACCCTAGCTTTCGTCTCTGAGTGTCAGTAATAGCCCAGTAAAGTGCCTTCGCCATCGGTGTTCTTTCCAATATCTACGCATTTCACCGCTCCACTGGAAATTCCCTTTACCCCTACTATACTCTAGTCAAGCAGTTTCGACTGCGATTTTGAAGTTGAGCCTCAAGATTTAACAGTTGACTTGCTTAACCACCTACAGACGCTTTACGCCCAGTGATTCCGGATAACACTTGCATCCTCCGTC
>M02308.154.ATB7U.1.2103.20613.8397.KBDT32.16S
CCCATTTGCTACCCTAGCTTTCGTCTCTGAGTGTCAGTAATAGCCCAGTAAAGTGCCTTCGCCATCGGTGTTCTTTCCAATATCTACGCATTTCACCGCTCCACTGGAAATTCCCTTTACCCCTACTATACTCTAGTCAAGCAGTTTCGACTGCGATTTTGAAGTTGAGCCTCAAGATTTAACAGTTGACTTGCTTAACCACCTACAGACGCTTTACGCCCAGTGATTCCGGATAACACTTGCATCCTCCGTC
>M02308.154.ATB7U.1.2103.5168.9279.KBDT32.16S
CCCATTTGCTACCCTAGCTTTCGTCTCTGAGTGTCAGTAATAGCCCAGTAAAGTGCCTTCGCCATCGGTGTTCTTTCCAATATCTACGCATTTCACCGCTCCACTGGAAATTCCCTTTACCCCTACTATACTCTAGTCAAGCAGTTTCGACTGCGATTTTGAAGTTGAGCCTCAAGATTTAACAGTTGACTTGCTTAACCACCTACAGACGCTTTACGCCCAGTGATTCCGGATAACACTTGCATCCTCCGTC
>M02308.154.ATB7U.1.2103.21880.11874.KBDT32.16S
CCCATTTGCTACCCTAGCTTTCGTCTCTGAGTGTCAGTAATAGCCCAGTAAAGTGCCTTCGCCATCGGTGTTCTTTCCAATATCTACGCATTTCACCGCTCCACTGGAAATTCCCTTTACCCCTACTATACTCTAGTCAAGCAGTTTCGACTGCGATTTTGAAGTTGAGCCTCAAGATTTAACAGTTGACTTGCTTAACCACCTACAGACGCTTTACGCCCAGTGATTCCGGATAACACTTGCATCCTCCGTC
>M02308.154.ATB7U.1.2103.14954.13166.KBDT32.16S
CCCATTTGCTACCCTAGCTTTCGTCTCTGAGTGTCAGTAATAGCCCAGTAAAGTGCCTTCGCCATCGGTGTTCTTTCCAATATCTACGCATTTCACCGCTCCACTGGAAATTCCCTTTACCCCTACTATACTCTAGTCAAGCAGTTTCGACTGCGATTTTGAAGTTGAGCCTCAAGATTTAACAGTTGACTTGCTTAACCACCTACAGACGCTTTACGCCCAGTGATTCCGGATAACACTTGCATCCTCCGTC
>M02308.154.ATB7U.1.2103.26957.14375.KBDT32.16S
CCCATTTGCTACCCTAGCTTTCGTCTCTGAGTGTCAGTAATAGCCCAGTAAAGTGCCTTCGCCATCGGTGTTCTTTCCAATATCTACGCATTTCACCGCTCCACTGGAAATTCCCTTTACCCCTACTATACTCTAGTCAAGCAGTTTCGACTGCGATTTTGAAGTTGAGCCTCAAGATTTAACAGTTGACTTGCTTAACCACCTACAGACGCTTTACGCCCAGTGATTCCGGATAACACTTGCATCCTCCGTC
>M02308.154.ATB7U.1.2103.8932.14568.KBDT32.16S
CCCATTTGCTACCCTAGCTTTCGTCTCTGAGTGTCAGTAATAGCCCAGTAAAGTGCCTTCGCCATCGGTGTTCTTTCCAATATCTACGCATTTCACCGCTCCACTGGAAATTCCCTTTACCCCTACTATACTCTAGTCAAGCAGTTTCGACTGCGATTTTGAAGTTGAGCCTCAAGATTTAACAGTTGACTTGCTTAACCACCTACAGACGCTTTACGCCCAGTGATTCCGGATAACACTTGCATCCTCCGTC
>M02308.154.ATB7U.1.2103.14360.15258.KBDT32.16S
CCCATTTGCTACCCTAGCTTTCGTCTCTGAGTGTCAGTAATAGCCCAGTAAAGTGCCTTCGCCATCGGTGTTCTTTCCAATATCTACGCATTTCACCGCTCCACTGGAAATTCCCTTTACCCCTACTATACTCTAGTCAAGCAGTTTCGACTGCGATTTTGAAGTTGAGCCTCAAGATTTAACAGTTGACTTGCTTAACCACCTACAGACGCTTTACGCCCAGTGATTCCGGATAACACTTGCATCCTCCGTC
>M02308.154.ATB7U.1.2103.4686.15278.KBDT32.16S
CCCATTTGCTACCCTAGCTTTCGTCTCTGAGTGTCAGTAATAGCCCAGTAAAGTGCCTTCGCCATCGGTGTTCTTTCCAATATCTACGCATTTCACCGCTCCACTGGAAATTCCCTTTACCCCTACTATACTCTAGTCAAGCAGTTTCGACTGCGATTTTGAAGTTGAGCCTCAAGATTTAACAGTTGACTTGCTTAACCACCTACAGACGCTTTACGCCCAGTGATTCCGGATAACACTTGCATCCTCCGTC
>M02308.154.ATB7U.1.2103.18928.16255.KBDT32.16S
CCCATTTGCTACCCTAGCTTTCGTCTCTGAGTGTCAGTAATAGCCCAGTAAAGTGCCTTCGCCATCGGTGTTCTTTCCAATATCTACGCATTTCACCGCTCCACTGGAAATTCCCTTTACCCCTACTATACTCTAGTCAAGCAGTTTCGACTGCGATTTTGAAGTTGAGCCTCAAGATTTAACAGTTGACTTGCTTAACCACCTACAGACGCTTTACGCCCAGTGATTCCGGATAACACTTGCATCCTCCGTC
>M02308.154.ATB7U.1.2103.3966.16287.KBDT32.16S
CCCATTTGCTACCCTAGCTTTCGTCTCTGAGTGTCAGTAATAGCCCAGTAAAGTGCCTTCGCCATCGGTGTTCTTTCCAATATCTACGCATTTCACCGCTCCACTGGAAATTCCCTTTACCCCTACTATACTCTAGTCAAGCAGTTTCGACTGCGATTTTGAAGTTGAGCCTCAAGATTTAACAGTTGACTTGCTTAACCACCTACAGACGCTTTACGCCCAGTGATTCCGGATAACACTTGCATCCTCCGTC
>M02308.154.ATB7U.1.2103.8275.16828.KBDT32.16S
CCCATTTGCTACCCTAGCTTTCGTCTCTGAGTGTCAGTAATAGCCCAGTAAAGTGCCTTCGCCATCGGTGTTCTTTCCAATATCTACGCATTTCACCGCTCCACTGGAAATTCCCTTTACCCCTACTATACTCTAGTCAAGCAGTTTCGACTGCGATTTTGAAGTTGAGCCTCAAGATTTAACAGTTGACTTGCTTAACCACCTACAGACGCTTTACGCCCAGTGATTCCGGATAACACTTGCATCCTCCGTC
>M02308.154.ATB7U.1.2103.19738.17487.KBDT32.16S
CCCATTTGCTACCCTAGCTTTCGTCTCTGAGTGTCAGTAATAGCCCAGTAAAGTGCCTTCGCCATCGGTGTTCTTTCCAATATCTACGCATTTCACCGCTCCACTGGAAATTCCCTTTACCCCTACTATACTCTAGTCAAGCAGTTTCGACTGCGATTTTGAAGTTGAGCCTCAAGATTTAACAGTTGACTTGCTTAACCACCTACAGACGCTTTACGCCCAGTGATTCCGGATAACACTTGCATCCTCCGTC
>M02308.154.ATB7U.1.2103.7350.17990.KBDT32.16S
CCCATTTGCTACCCTAGCTTTCGTCTCTGAGTGTCAGTAATAGCCCAGTAAAGTGCCTTCGCCATCGGTGTTCTTTCCAATATCTACGCATTTCACCGCTCCACTGGAAATTCCCTTTACCCCTACTATACTCTAGTCAAGCAGTTTCGACTGCGATTTTGAAGTTGAGCCTCAAGATTTAACAGTTGACTTGCTTAACCACCTACAGACGCTTTACGCCCAGTGATTCCGGATAACACTTGCATCCTCCGTC
>M02308.154.ATB7U.1.2103.25755.17992.KBDT32.16S
CCCATTTGCTACCCTAGCTTTCGTCTCTGAGTGTCAGTAATAGCCCAGTAAAGTGCCTTCGCCATCGGTGTTCTTTCCAATATCTACGCATTTCACCGCTCCACTGGAAATTCCCTTTACCCCTACTATACTCTAGTCAAGCAGTTTCGACTGCGATTTTGAAGTTGAGCCTCAAGATTTAACAGTTGACTTGCTTAACCACCTACAGACGCTTTACGCCCAGTGATTCCGGATAACACTTGCATCCTCCATC
>M02308.154.ATB7U.1.2103.11372.18804.KBDT32.16S
CCCATTTGCTACCCTAGCTTTCGTCTCTGAGTGTCAGTAATAGCCCAGTAAAGTGCCTTCGCCATCGGTGTTCTTTCCAATATCTACGCATTTCACCGCTCCACTGGAAATTCCCTTTACCCCTACTATACTCTAGTCAAGCAGTTTCGACTGCGATTTTGAAGTTGAGCCTCAAGATTTAACAGTTGACTTGCTTAACCACCTACAGACGCTTTACGCCCAGTGATTCCGGATAACACTTGCATCCTCCGTC
>M02308.154.ATB7U.1.2103.16168.19395.KBDT32.16S
CCCATTTGCTACCCTAGCTTTCGTCTCTGAGTGTCAGTAATAGCCCAGTAAAGTGCCTTCGCCATCGGTGTTCTTTCCAATATCTACGCATTTCACCGCTCCACTGGAAATTCCCTTTACCCCTACTATACTCTAGTCAAGCAGTTTCGACTGCGATTTTGAAGTTGAGCCTCAAGATTTAACAGTTGACTTGCTTAACCACCTACAGACGCTTTACGCCCAGTGATTCCGGATAACACTTGCATCCTCCGTC
>M02308.154.ATB7U.1.2103.16895.20049.KBDT32.16S
CCCATTTGCTACCCTAGCTTTCGTCTCTGAGTGTCAGTAATAGCCCAGTAAAGTGCCTTCGCCATCGGTGTTCTTTCCAATATCTACGCATTTCACCGCTCCACTGGAAATTCCCTTTACCCCTACTATACTCTAGTCAAGCAGTTTCGACTGCGATTTTGAAGTTGAGCCTCAAGATTTAACAGTTGACTTGCTTAACCACCTACAGACGCTTTACGCCCAGTGATTCCGGATAACACTTGCATCCTCCGTC
>M02308.154.ATB7U.1.2103.18274.21646.KBDT32.16S
CCCATTTGCTACCCTAGCTTTCGTCTCTGAGTGTCAGTAATAGCCCAGTAAAGTGCCTTCGCCATCGGTGTTCTTTCCAATATCTACGCATTTCACCGCTCCACTGGAAATTCCCTTTACCCCTACTATACTCTAGTCAAGCAGTTTCGACTGCGATTTTGAAGTTGAGCCTCAAGATTTAACAGTTGACTTGCTTAACCACCTACAGACGCTTTACGCCCAGTGATTCCGGATAACACTTGCATCCTCCGTC
>M02308.154.ATB7U.1.2103.5347.21690.KBDT32.16S
CCCATTTGCTACCCTAGCTTTCGTCTCTGAGTGTCAGTAATAGCCCAGTAAAGTGCCTTCGCCATCGGTGTTCTTTCCAATATCTACGCATTTCACCGCTCCACTGGAAATTCCCTTTACCCCTACTATACTCTAGTCAAGCAGTTTCGACTGCGATTTTGAAGTTGAGCCTCAAGATTTAACAGTTGACTTGCTTAACCACCTACAGACGCTTTACGCCCAGTGATTCCGGATAACACTTGCATCCTCCGTC
>M02308.154.ATB7U.1.2103.26135.23089.KBDT32.16S
CCCATTTGCTACCCTAGCTTTCGTCTCTGAGTGTCAGTAATAGCCCAGTAAAGTGCCTTCGCCATCGGTGTTCTTTCCAATATCTACGCATTTCACCGCTCCACTGGAAATTCCCTTTACCCCTACTATACTCTAGTCAAGCAGTTTCGACTGCGATTTTGAAGTTGAGCCTCAAGATTTAACAGTTGACTTGCTTAACCACCTACAGACGCTTTACGCCCAGTGATTCCGGATAACACTTGCATCCTCCGTC
>M02308.154.ATB7U.1.2103.15877.25174.KBDT32.16S
CCCATTTGCTACCCTAGCTTTCGTCTCTGAGTGTCAGTAATAGCCCAGTAAAGTGCCTTCGCCATCGGTGTTCTTTCCAATATCTACGCATTTCACCGCTCCACTGGAAATTCCCTTTACCCCTACTATACTCTAGTCAAGCAGTTTCGACTGCGATTTTGAAGTTGAGCCTCAAGATTTAACAGTTGACTTGCTTAACCACCTACAGACGCTTTACGCCCAGTGATTCCGGATAACACTTGCATCCTCCGTC
>M02308.154.ATB7U.1.2103.24362.25997.KBDT32.16S
CCCATTTGCTACCCTAGCTTTCGTCTCTGAGTGTCAGTAATAGCCCAGTAAAGTGCCTTCGCCATCGGTGTTCTTTCCAATATCTACGCATTTCACCGCTCCACTGGAAATTCCCTTTACCCCTACTATACTCTAGTCAAGCAGTTTCGACTGCGATTTTGAAGTTGAGCCTCAAGATTTAACAGTTGACTTGCTTAACCACCTACAGACGCTTTACGCCCAGTGATTCCGGATAACACTTGCATCCTCCGTC
>M02308.154.ATB7U.1.2103.11228.27132.KBDT32.16S
CCCATTTGCTACCCTAGCTTTCGTCTCTGAGTGTCAGTAATAGCCCAGTAAAGTGCCTTCGCCATCGGTGTTCTTTCCAATATCTACGCATTTCACCGCTCCACTGGAAATTCCCTTTACCCCTACTATACTCTAGTCAAGCAGTTTCGACTGCGATTTTGAAGTTGAGCCTCAAGATTTAACAGTTGACTTGCTTAACCACCTACAGACGCTTTACGCCCAGTGATTCCGGATAACACTTGCATCCTCCGTC
>M02308.154.ATB7U.1.2104.9680.5876.KBDT32.16S
CCCATTTGCTACCCTAGCTTTCGTCTCTGAGTGTCAGTAATAGCCCAGTAAAGTGCCTTCGCCATCGGTGTTCTTTCCAATATCTACGCATTTCACCGCTCCACTGGAAATTCCCTTTACCCCTACTATACTCTAGTCAAGCAGTTTCGACTGCGATTTTGAAGTTGAGCCTCAAGATTTAACAGTTGACTTGCTTAACCACCTACAGACGCTTTACGCCCAGTGATTCCGGATAACACTTGCGTCCTCCGTC
>M02308.154.ATB7U.1.2104.12450.6115.KBDT32.16S
CCCATTTGCTACCCTAGCTTTCGTCTCTGAGTGTCAGTAATAGCCCAGTAAAGTGCCTTCGCCATCGGTGTTCTTTCCAATATCTACGCATTTCACCGCTCCACTGGAAATTCCCTTTACCCCTACTATACTCTAGTCAAGCAGTTTCGACTGCGATTTTGAAGTTGAGCCTCAAGATTTAACAGTTGACTTGCTTAACCACCTACAGACGCTTTACGCCCAGTGATTCCGGATAACACTTGCATCCTCCGTC
>M02308.154.ATB7U.1.2104.20838.6306.KBDT32.16S
CCCATTTGCTACCCTAGCTTTCGTCTCTGAGTGTCAGTAATAGCCCAGTAAAGTGCCTTCGCCATCGGTGTTCTTTCCAATATCTACGCATTTCACCGCTCCACTGGAAATTCCCTTTACCCCTACTATACTCTAGTCAAGCAGTTTCGACTGCGATTTTGAAGTTGAGCCTCAAGATTTAACAGTTGACTTGCTTAACCACCTACAGACGCTTTACGCCCAGTGATTCCGGATAACACTTGCATCCTCCGTC
>M02308.154.ATB7U.1.2104.20507.7300.KBDT32.16S
CCCATTTGCTACCCTAGCTTTCGTCTCTGAGTGTCAGTAATAGCCCAGTAAAGTGCCTTCGCCATCGGTGTTCTTTCCAATATCTACGCATTTCACCGCTCCACTGGAAATTCCCTTTACCCCTACTATACTCTAGTCAAGCAGTTTCGACTGCGATTTTGAAGTTGAGCCTCAAGATTTAACAGTTGACTTGCTTAACCACCTACAGACGCTTTACGCCCAGTGATTCCGGATAACACTTGCATCCTCCGTC
>M02308.154.ATB7U.1.2104.4108.8108.KBDT32.16S
CCCATTTGCTACCCTAGCTTTCGTCTCTGAGTGTCAGTAATAGCCCAGTAAAGTGCCTTCGCCATCGGTGTTCTTTCCAATATCTACGCATTTCACCGCTCCACTGGAAATTCCCTTTACCCCTACTATACTCTAGTCAAGCAGTTTCGACTGCGATTTTGAAGTTGAGCCTCAAGATTTAACAGTTGACTTGCTTAACCACCTACAGACGCTTTACGCCCAGTGATTCCGGATAACACTTGCATCCTCCGTC
>M02308.154.ATB7U.1.2104.22737.9386.KBDT32.16S
CCCATTTGCTACCCTAGCTTTCGTCTCTGAGTGTCAGTAATAGCCCAGTAAAGTGCCTTCGCCATCGGTGTTCTTTCCAATATCTACGCATTTCACCGCTCCACTGGAAATTCCCTTTACCCCTACTATACTCTAGTCAAGCAGTTTCGACTGCGATTTTGAAGTTGAGCCTCAAGATTTAACAGTTGACTTGCTTAACCACCTACAGACGCTTTACGCCCAGTGATTCCGGATAACACTTGCATCCTCCGTC
>M02308.154.ATB7U.1.2104.5440.11411.KBDT32.16S
CCCATTTGCTACCCTAGCTTTCGTCTCTGAGTGTCAGTAATAGCCCAGTAAAGTGCCTTCGCCATCGGTGTTCTTTCCAATATCTACGCATTTCACCGCTCCACTGGAAATTCCCTTTACCCCTACTATACTCTAGTCAAGCAGTTTCGACTGCGATTTTGAAGTTGAGCCTCAAGATTTAACAGTTGACTTGCTTAACCACCTACAGACGCTTTACGCCCAGTGATTCCGGATAACACTTGCATCCTCCGTC
>M02308.154.ATB7U.1.2104.28311.13079.KBDT32.16S
CCCATTTGCTACCCTAGCTTTCGTCTCTGAGTGTCAGTAATAGCCCAGTAAAGTGCCTTCGCCATCGGTGTTCTTTCCAATATCTACGCATTTCACCGCTCCACTGGAAATTCCCTTTACCCCTACTATACTCTAGTCAAGCAGTTTCGACTGCGATTTTGAAGTTGAGCCTCAAGATTTAACAGTTGACTTGCTTAACCACCTACAGACGCTTTACGCCCAGTGATTCCGGATAACACTTGCATCCTCCGTC
>M02308.154.ATB7U.1.2104.4452.14953.KBDT32.16S
CCCATTTGCTACCCTAGCTTTCGTCTCTGAGTGTCAGTAATAGCCCAGTAAAGTGCCTTCGCCATCGGTGTTCTTTCCAATATCTACGCATTTCACCGCTCCACTGGAAATTCCCTTTACCCCTACTATACTCTAGTCAAGCAGTTTCGACTGCGATTTTGAAGTTGAGCCTCAAGATTTAACAGTTGACTTGCTTAACCACCTACAGACGCTTTACGCCCAGTGATTCCGGATAACACTTGCATCCTCCGTC
>M02308.154.ATB7U.1.2104.20868.15091.KBDT32.16S
CCCATTTGCTACCCTAGCTTTCGTCTCTGAGTGTCAGTAATAGCCCAGTAAAGTGCCTTCGCCATCGGTGTTCTTTCCAATATCTACGCATTTCACCGCTCCACTGGAAATTCCCTTTACCCCTACTATACTCTAGTCAAGCAGTTTCGACTGCGATTTTGAAGTTGAGCCTCAAGATTTAACAGTTGACTTGCTTAACCACCTACAGACGCTTTACGCCCAGTGATTCCGGATAACACTCGCATCCTCCGTC
>M02308.154.ATB7U.1.2104.20308.15173.KBDT32.16S
CCCATTTGCTACCCTAGCTTTCGTCTCTGAGTGTCAGTAATAGCCCAGTAAAGTGCCTTCGCCATCGGTGTTCTTTCCAATATCTACGCATTTCACCGCTCCACTGGAAATTCCCTTTACCCCTACTATACTCTAGTCAAGCAGTTTCGACTGCGATTTTGAAGTTGAGCCTCAAGATTTAACAGTTGACTTGCTTAACCACCTACAGACGCTTTACGCCCAGTGATTCCGGATAACACTTGCATCCTCCGTC
>M02308.154.ATB7U.1.2104.6741.18884.KBDT32.16S
CCCATTTGCTACCCTAGCTTTCGTCTCTGAGTGTCAGTAATAGCCCAGTAAAGTGCCTTCGCCATCGGTGTTCTTTCCAATATCTACGCATTTCACCGCTCCACTGGAAATTCCCTTTACCCCTACTATACTCTAGTCAAGCAGTTTCGACTGCGATTTTGAAGTTGAGCCTCAAGATTTAACAGTTGACTTGCTTAACCACCTACAGACGCTTTACGCCCAGTGATTCCGGATAACACTTGCATCCTCCGTC
>M02308.154.ATB7U.1.2104.10938.19595.KBDT32.16S
CCCATTTGCTACCCTAGCTTTCGTCTCTGAGTGTCAGTAATAGCCCAGTAAAGTGCCTTCGCCATCGGTGTTCTTTCCAATATCTACGCATTTCACCGCTCCACTGGAAATTCCCTTTACCCCTACTATACTCTAGTCAAGCAGTTTCGACTGCGATTTTGAAGTTGAGCCTCAAGATTTAACAGTTGACTTGCTTAACCACCTACAGACGCTTTACGCCCAGTGATTCCGGATAACACTTGCATCCTCCGTA
>M02308.154.ATB7U.1.2104.10995.20853.KBDT32.16S
CCCATTTGCTACCCTAGCTTTCGTCTCTGAGTGTCAGTAATAGCCCAGTAAAGTGCCTTCGCCATCGGTGTTCTTTCCAATATCTACGCATTTCACCGCTCCACTGGAAATTCCCTTTACCCCTACTATACTCTAGTCAAGCAGTTTCGACTGCGATTTTGAAGTTGAGCCTCAAGATTTAACAGTTGACTTGCTTAACCACCTACAGACGCTTTACGCCCAGTGATTCCGGATAACACTTGCATCCTCCGTC
>M02308.154.ATB7U.1.2104.9773.21661.KBDT32.16S
CCCATTTGCTACCCTAGCTTTCGTCTCTGAGTGTCAGTAATAGCCCAGTAAAGTGCCTTCGCCATCGGTGTTCTTTCCAATATCTACGCATTTCACCGCTCCACTGGAAATTCCCTTTACCCCTACTATACTCTAGTCAAGCAGTTTCGACTGCGATTTTGAAGTTGAGCCTCAAGATTTAACAGTTGACTTGCTTAACCACCTACAGACGCTTTACGCCCAGTGATTCCGGATAACACTTGCATCCTCCGTC
>M02308.154.ATB7U.1.2104.6131.22895.KBDT32.16S
CCCATTTGCTACCCTAGCTTTCGTCTCTGAGTGTCAGTAATAGCCCAGTAAAGTGCCTTCGCCATCGGTGTTCTTTCCAATATCTACGCATTTCACCGCTCCACTGGAAATTCCCTTTACCCCTACTATACTCTAGTCAAGCAGTTTCGACTGCGATTTTGAAGTTGAGCCTCAAGATTTAACAGTTGACTTGCTTAACCACCTACAGACGCTTTACGCCCAGTGATTCCGGATAACACTTGCATCNTCCGTC
>M02308.154.ATB7U.1.2104.11972.23794.KBDT32.16S
CCCATTTGCTACCCTAGCTTTCGTCTCTGAGTGTCAGTAATAGCCCAGTAAAGTGCCTTCGCCATCGGTGTTCTTTCCAATATCTACGCATTTCACCGCTCCACTGGAAATTCCCTTTACCCCTACTATACTCTAGTCAAGCAGTTTCGACTGCGATTTTGAAGTTGAGCCTCAAGATTTAACAGTTGACTTGCTTAACCACCTACAGACGCTTTACGCCCAGTGATTCCGGATAACACTTGCATCCTCCGTC
>M02308.154.ATB7U.1.2104.20295.26132.KBDT32.16S
CCCATTTGCTACCCTAGCTTTCGTCTCTGAGTGTCAGTAATAGCCCAGTAAAGTGCCTTCGCCATCGGTGTTCTTTCCAATATCTACGCATTTCACCGCTCCACTGGAAATTCCCTTTACCCCTACTATACTCTAGTCAAGCAGTTTCGACTGCGATTTTGAAGTTGAGCCTCAAGATTTAACAGTTGACTTGCTTAACCACCTACAGACGCTTTACGCCCAGTGATTCCGGATAACACTTGCATCCTCCGTC
>M02308.154.ATB7U.1.2104.21245.26510.KBDT32.16S
CCCATTTGCTACCCTAGCTTTCGTCTCTGAGTGTCAGTAATAGCCCAGTAAAGTGCCTTCGCCATCGGTGTTCTTTCCAATATCTACGCATTTCACCGCTCCACTGGAAATTCCCTTTACCCCTACTATACTCTAGTCAAGCAGTTTCGACTGCGATTTTGAAGTTGAGCCTCAAGATTTAACAGTTGACTTGCTTAACCACCTACAGACGCTTTACGCCCAGTGATTCCGGATAACACTTGCATCCTCCGTC
>M02308.154.ATB7U.1.2104.16263.26624.KBDT32.16S
CCCATTTGCTACCCTAGCTTTCGTCTCTGAGTGTCAGTAATAGCCCAGTAAAGTGCCTTCGCCATCGGTGTTCTTTCCAATATCTACGCATTTCACCGCTCCACTGGAAATTCCCTTTACCCCTACTATACTCTAGTCAAGCAGTTTCGACTGCGATTTTGAAGTTGAGCCTCAAGATTTAACAGTTGACTTGCTTAACCACCTACAGACGCTTTACGCCCAGTGATTCCGGATAACACTTGCATCCTCCGTC
>M02308.154.ATB7U.1.2104.18226.27848.KBDT32.16S
CCCATTTGCTACCCTAGCTTTCGTCTCTGAGTGTCAGTAATAGCCCAGTAAAGTGCCTTCGCCATCGGTGTTCTTTCCAATATCTACGCATTTCACCGCTCCACTGGAAATTCCCTTTACCCCTACTATACTCTAGTCAAGCAGTTTCGACTGCGATTTTGAAGTTGAGCCTCAAGATTTAACAGTTGACTTGCTTAACCACCTACAGACGCTTTACGCCCAGTGATTCCGGATAACACTTGCATCCTCCGTC
>M02308.154.ATB7U.1.2105.18401.2669.KBDT32.16S
CCCATTTGCTACCCTAGCTTTCGTCTCTGAGTGTCAGTAATAGCCCAGTAAAGTGCCTTCGCCATCGGTGTTCTTTCCAATATCTACGCATTTCACCGCTCCACTGGAAATTCCCTTTACCCCTACTATACTCTAGTCAAGCAGTTTCGACTGCGATTTTGAAGTTGAGCCTCAAGATTTAACAGTTGACTTGCTTAACCACCTACAGACGCTTTACGCCCAGTGATTCCGGATAACACTTGCATCCTCCGTC
>M02308.154.ATB7U.1.2105.7848.9896.KBDT32.16S
CCCATTTGCTACCCTAGCTTTCGTCTCTGAGTGTCAGTAATAGCCCAGTAAAGTGCCTTCGCCATCGGTGTTCTTTCCAATATCTACGCATTTCACCGCTCCACTGGAAATTCCCTTTACCCCTACTATACTCTAGTCAAGCAGTTTCGACTGCGATTTTGAAGTTGAGCCTCAAGATTTAACAGTTGACTTGCTTAACCACCTACAGACGCTTTACGCCCAGTGATTCCGGATAACACTTGCATCCTCCATC
>M02308.154.ATB7U.1.2105.20554.10549.KBDT32.16S
CCCATTTGCTACCCTAGCTTTCGTCTCTGAGTGTCAGTAATAGCCCAGTAAAGTGCCTTCGCCATCGGTGTTCTTTCCAATATCTACGCATTTCACCGCTCCACTGGAAATTCCCTTTACCCCTACTATACTCTAGTCAAGCAGTTTCGACTGCGATTTTGAAGTTGAGCCTCAAGATTTAACAGTTGACTTGCTTAACCACCTACAGACGCTTTACGCCCAGTGATTCCGGATAGCACTTGCATCCTCCGTC
>M02308.154.ATB7U.1.2105.20414.13258.KBDT32.16S
CCCATTTGCTACCCTAGCTTTCGTCTCTGAGTGTCAGTAATAGCCCAGTAAAGTGCCTTCGCCATCGGTGTTCTTTCCAATATCTACGCATTTCACCGCTCCACTGGAAATTCCCTTTACCCCTACTATACTCTAGTCAAGCAGTTTCGACTGCGATTTTGAAGTTGAGCCTCAAGATTTAACAGTTGACTTGCTTAACCACCTACAGACGCTTTACGCCCAGTGATTCCGGATAACACTTGCATCCTCCGTC
>M02308.154.ATB7U.1.2105.23792.14342.KBDT32.16S
CCCATTTGCTACCCTAGCTTTCGTCTCTGAGTGTCAGTAATAGCCCAGTAAAGTGCCTTCGCCATCGGTGTTCTTTCCAATATCTACGCATTTCACCGCTCCACTGGAAATTCCCTTTACCCCTACTATACTCTAGTCAAGCAGTTTCGACTGCGATTTTGAAGTTGAGCCTCAAGATTTAACAGTTGACTTGCTTAACCACCTACAGACGCTTTACGCCCAGTGATTCCGGATAACACTTGCATCCTCCGTC
>M02308.154.ATB7U.1.2105.6990.16795.KBDT32.16S
CCCATTTGCTACCCTAGCTTTCGTCTCTGAGTGTCAGTAATAGCCCAGTAAAGTGCCTTCGCCATCGGTGTTCTTTCCAATATCTACGCATTTCACCGCTCCACTGGAAATTCCCTTTACCCCTACTATACTCTAGTCAAGCAGTTTCGACTGCGATTTTGAAGTTGAGCCTCAAGATTTAACAGTTGACTTGCTTAACCACCTACAGACGCTTTACGCCCAGTGATTCCGGATAACACTTGCATCCTCCGTC
>M02308.154.ATB7U.1.2105.5998.16916.KBDT32.16S
CCCATTTGCTACCCTAGCTTTCGTCTCTGAGTGTCAGTAATAGCCCAGTAAAGTGCCTTCGCCATCGGTGTTCTTTCCAATATCTACGCATTTCACCGCTCCACTGGAAATTCCCTTTACCCCTACTATACTCTAGTCAAGCAGTTTCGACTGCGATTTTGAAGTTGAGCCTCAAGATTTAACAGTTGACTTGCTTAACCACCTACAGACGCTTTACGCCCAGTGATTCCGGATAACACTTGCATCCTCCGTC
>M02308.154.ATB7U.1.2105.10909.17061.KBDT32.16S
CCCATTTGCTACCCTAGCTTTCGTCTCTGAGTGTCAGTAATAGCCCAGTAAAGTGCCTTCGCCATCGGTGTTCTTTCCAATATCTACGCATTTCACCGCTCCACTGGAAATTCCCTTTACCCCTACTATACTCTAGTCAAGCAGTTTCGACTGCGATTTTGAAGTTGAGCCTCAAGATTTAACAGTTGACTTGCTTAACCACCTACAGACGCTTTACGCCCAGTGATTCCGGATAACACTTGCATCCTCCGTC
>M02308.154.ATB7U.1.2105.19352.18053.KBDT32.16S
CCCATTTGCTACCCTAGCTTTCGTCTCTGAGTGTCAGTAATAGCCCAGTAAAGTGCCTTCGCCATCGGTGTTCTTTCCAATATCTACGCATTTCACCGCTCCACTGGAAATTCCCTTTACCCCTACTATACTCTAGTCAAGCAGTTTCGACTGCGATTTTGAAGTTGAGCCTCAAGATTTAACAGTTGACTTGCTTAACCACCTACAGACGCTTTACGCCCAGTGATTCCGGATAACACTTGCATCCTCCGTC
>M02308.154.ATB7U.1.2105.20590.18510.KBDT32.16S
CCCATTTGCTACCCTAGCTTTCGTCTCTGAGTGTCAGTAATAGCCCAGTAAAGTGCCTTCGCCATCGGTGTTCTTTCCAATATCTACGCATTTCACCGCTCCACTGGAAATTCCCTTTACCCCTACTATACTCTAGTCAAGCAGTTTCGACTGCGATTTTGAAGTTGAGCCTCAAGATTTAACAGTTGACTTGCTTAACCACCTACAGACGCTTTACGCCCAGTGATTCCGGATAACACTTGCATCCTCCGTC
>M02308.154.ATB7U.1.2105.20264.18960.KBDT32.16S
CCCATTTGCTACCCTAGCTTTCGTCTCTGAGTGTCAGTAATAGCCCAGTAAAGTGCCTTCGCCATCGGTGTTCTTTCCAATATCTACGCATTTCACCGCTCCACTGGAAATTCCCTTTACCCCTACTATACTCTAGTCAAGCAGTTTCGACTGCGATTTTGAAGTTGAGCCTCAAGATTTAACAGTTGACTTGCTTAACCACCTACAGACGCTTTACGCCCAGTGATTCCGGATAACACTTGCATCCTCCGTC
>M02308.154.ATB7U.1.2105.24453.20215.KBDT32.16S
CCCATTTGCTACCCTAGCTTTCGTCTCTGAGTGTCAGTAATAGCCCAGTAAAGTGCCTTCGCCATCGGTGTTCTTTCCAATATCTACGCATTTCACCGCTCCACTGGAAATTCCCTTTACCCCTACTATACTCTAGTCAAGCAGTTTCGACTGCGATTTTGAAGTTGAGCCTCAAGATTTAACAGTTGACTTGCTTAACCACCTACAGACGCTTTACGCCCAGTGATTCCGGATAACACTTGCATCCTCCGTC
>M02308.154.ATB7U.1.2105.21382.21742.KBDT32.16S
CCCATTTGCTACCCTAGCTTTCGTCTCTGAGTGTCAGTAATAGCCCAGTAAAGTGCCTTCGCCATCGGTGTTCTTTCCAATATCTACGCATTTCACCGCTCCACTGGAAATTCCCTTTACCCCTACTATACTCTAGTCAAGCAGTTTCGACTGCGATTTTGAAGTTGAGCCTCAAGATTTAACAGTTGACTTGCTTAACCACCTACAGACGCTTTACGCCCAGTGATTCCGGATAACACTTGCATCCTCCGTC
>M02308.154.ATB7U.1.2105.26658.24065.KBDT32.16S
CCCATTTGCTACCCTAGCTTTCGTCTCTGAGTGTCAGTAATAGCCCAGTAAAGTGCCTTCGCCATCGGTGTTCTTTCCAATATCTACGCATTTCACCGCTCCACTGGAAATTCCCTTTACCCCTACTATACTCTAGTCAAGCAGTTTCGACTGCGATTTTGAAGTTGAGCCTCAAGATTTAACAGTTGACTTGCTTAACCACCTACAGACGCTTTACGCCCAGTGATTCCGGATAACACTTGCATCCTCCGTC
>M02308.154.ATB7U.1.2105.22432.24668.KBDT32.16S
CCCATTTGCTACCCTAGCTTTCGTCTCTGAGTGTCAGTAATAGCCCAGTAAAGTGCCTTCGCCATCGGTGTTCTTTCCAATATCTACGCATTTCACCGCTCCACTGGAAATTCCCTTTACCCCTACTATACTCTAGTCAAGCAGTTTCGACTGCGATTTTGAAGTTGAGCCTCAAGATTTAACAGTTGACTTGCTTAACCACCTACAGACGCTTTACGCCCAGTGATTCCGGATAACACTTGCATCCTCCGTC
>M02308.154.ATB7U.1.2105.23114.24905.KBDT32.16S
CCCATTTGCTACCCTAGCTTTCGTCTCTGAGTGTCAGTAATAGCCCAGTAAAGTGCCTTCGCCATCGGTGTTCTTTCCAATATCTACGCATTTCACCGCTCCACTGGAAATTCCCTTTACCCCTACTATACTCTAGTCAAGCAGTTTCGACTGCGATTTTGAAGTTGAGCCTCAAGATTTAACAGTTGACTTGCTTAACCACCTACAGACGCTTTACGCCCAGTGATTCCGGATAACACTTGCATCCTCCGTC
>M02308.154.ATB7U.1.2105.10518.27132.KBDT32.16S
CCCATTTGCTACCCTAGCTTTCGTCTCTGAGTGTCAGTAATAGCCCAGTAAAGTGCCTTCGCCATCGGTGTTCTTTCCAATATCTACGCATTTCACCGCTCCACTGGAAATTCCCTTTACCCCTACTATACTCTAGTCAAGCAGTTTCGACTGCGATTTTGAAGTTGAGCCTCAAGATTTAACAGTTGACTTGCTTAACCACCTACAGACGCTTTACGCCCAGTGATTCCGGATAACACTTGCATCNTCTGTC
>M02308.154.ATB7U.1.2105.12020.27953.KBDT32.16S
CCCATTTGCTACCCTAGCTTTCGTCTCTGAGTGTCAGTAATAGCCCAGTAAAGTGCCTTCGCCATCGGTGTTCTTTCCAATATCTACGCATTTCACCGCTCCACTGGAAATTCCCTTTACCCCTACTATACTCTAGTCAAGCAGTTTCGACTGCGATTTTGAAGTTGAGCCTCAAGATTTAACAGTTGACTTGCTTAACCACCTACAGACGCTTTACGCCCAGTGATTCCGGATAACACTTGCATCCTCCGTC
>M02308.154.ATB7U.1.2105.16932.29266.KBDT32.16S
CCCATTTGCTACCCTAGCTTTCGTCTCTGAGTGTCAGTAATAGCCCAGTAAAGTGCCTTCGCCATCGGTGTTCTTTCCAATATCTACGCATTTCACCGCTCCACTGGAAATTCCCTTTACCCCTACTATACTCTAGTCAAGCAGTTTCGACTGCGATTTTGAAGTTGAGCCTCAAGATTTAACAGTTGACTTGCTTAACCACCTACAGACGCTTTACGCCCAGTGATTCCAGATAACACTTGCATCCTCCGTC
>M02308.154.ATB7U.1.2106.21086.4686.KBDT32.16S
CCCATTTGCTACCCTAGCTTTCGTCTCTGAGTGTCAGTAATAGCCCAGTAAAGTGCCTTCGCCATCGGTGTTCTTTCCAATATCTACGCATTTCACCGCTCCACTGGAAATTCCCTTTACCCCTACTATACTCTAGTCAAGCAGTTTCGACTGCGATTTTGAAGTTGAGCCTCAAGATTTAACAGTTGACTTGCTTAACCACCTACAGACGCTTTACGCCCAGTGATTCCGGATAACACTTGCATCCTCCGTC
>M02308.154.ATB7U.1.2106.10179.4717.KBDT32.16S
CCCATTTGCTACCCTAGCTTTCGTCTCTGAGTGTCAGTAATAGCCCAGTAAAGTGCCTTCGCCATCGGTGTTCTTTCCAATATCTACGCATTTCACCGCTCCACTGGAAATTCCCTTTACCCCTACTATACTCTAGTCAAGCAGTTTCGACTGCGATTTTGAAGTTGAGCCTCAAGATTTAACAGTTGACTTGCTTAACCACCTACAGACGCTTTACGCCCAGTGATTCCGGATAACACTTGCATCCTCCGTC
>M02308.154.ATB7U.1.2106.10703.5636.KBDT32.16S
CCCATTTGCTACCCTAGCTTTCGTCTCTGAGTGTCAGTAATAGCCCAGTAAAGTGCCTTCGCCATCGGTGTTCTTTCCAATATCTACGCATTTCACCGCTCCACTGGAAATTCCCTTTACCCCTACTATACTCTAGTCAAGCAGTTTCGACTGCGATTTTGAAGTTGAGCCTCAAGATTTAACAGTTGACTTGCTTAACCACCTACAGACGCTTTACGCCCAGTGATTCCGGATAACACTTGCATCCTCCGTC
>M02308.154.ATB7U.1.2106.18249.5982.KBDT32.16S
CCCATTTGCTACCCTAGCTTTCGTCTCTGAGTGTCAGTAATAGCCCAGTAAAGTGCCTTCGCCATCGGTGTTCTTTCCAATATCTACGCATTTCACCGCTCCACTGGAAATTCCCTTTACCCCTACTATACTCTAGTCAAGCAGTTTCGACTGCGATTTTGAAGTTGAGCCTCAAGATTTAACAGTTGACTTGCTTAACCACCTACAGACGCTTTACGCCCAGTGATTCCGGATAGCACTTGCATCCTCCGTC
>M02308.154.ATB7U.1.2106.21939.6555.KBDT32.16S
CCCATTTGCTACCCTAGCTTTCGTCTCTGAGTGTCAGTAATAGCCCAGTAAAGTGCCTTCGCCATCGGTGTTCTTTCCAATATCTACGCATTTCACCGCTCCACTGGAAATTCCCTTTACCCCTACTATACTCTAGTCAAGCAGTTTCGACTGCGATTTTGAAGTTGAGCCTCAAGATTTAACAGTTGACTTGCTTAACCACCTACAGACGCTTTACGCCCAGTGATTCCGGATAACACTTGCATCCTCCGTC
>M02308.154.ATB7U.1.2106.26921.6941.KBDT32.16S
CCCATTTGCTACCCTAGCTTTCGTCTCTGAGTGTCAGTAATAGCCCAGTAAAGTGCCTTCGCCATCGGTGTTCTTTCCAATATCTACGCATTTCACCGCTCCACTGGAAATTCCCTTTACCCCTACTATACTCTAGTCAAGCAGTTTCGACTGCGATTTTGAAGTTGAGCCTCAAGATTTAACAGTTGACTTGCTTAACCACCTACAGACGCTTTACGCCCAGTGATTCCGGATAACACTTGCATCCTCCGTC
>M02308.154.ATB7U.1.2106.17574.8831.KBDT32.16S
CCCATTTGCTACCCTAGCTTTCGTCTCTGAGTGTCAGTAATAGCCCAGTAAAGTGCCTTCGCCATCGGTGTTCTTTCCAATATCTACGCATTTCACCGCTCCACTGGAAATTCCCTTTACCCCTACTATACTCTAGTCAAGCAGTTTCGACTGCGATTTTGAAGTTGAGCCTCAAGATTTAACAGTTGACTTGCTTAACCACCTACAGACGCTTTACGCCCAGTGATTCCGGATAACACTTGCATCCTCCGTC
>M02308.154.ATB7U.1.2106.17155.9362.KBDT32.16S
CCCATTTGCTACCCTAGCTTTCGTCTCTGAGTGTCAGTAATAGCCCAGTAAAGTGCCTTCGCCATCGGTGTTCTTTCCAATATCTACGCATTTCACCGCTCCACTGGAAATTCCCTTTACCCCTACTATACTCTAGTCAAGCAGTTTCGACTGCGATTTTGAAGTTGAGCCTCAAGATTTAACAGTTGACTTGCTTAACCACCTACAGACGCTTTACGCCCAGTGATTCCGGATAACACTTGCATCCTCCGTC
>M02308.154.ATB7U.1.2106.6031.9636.KBDT32.16S
CCCATTTGCTACCCTAGCTTTCGTCTCTGAGTGTCAGTAATAGCCCAGTAAAGTGCCTTCGCCATCGGTGTTCTTTCCAATATCTACGCATTTCACCGCTCCACTGGAAATTCCCTTTACCCCTACTATACTCTAGTCAAGCAGTTTCGACTGCGATTTTGAAGTTGAGCCTCAAGATTTAACAGTTGACTTGCTTAACCACCTACAGACGCTTTACGCCCAGTGATTCCGGATAACACTTGCATCCTCCGTC
>M02308.154.ATB7U.1.2106.18505.11432.KBDT32.16S
CCCATTTGCTACCCTAGCTTTCGTCTCTGAGTGTCAGTAATAGCCCAGTAAAGTGCCTTCGCCATCGGTGTTCTTTCCAATATCTACGCATTTCACCGCTCCACTGGAAATTCCCTTTACCCCTACTATACTCTAGTCAAGCAGTTTCGACTGCGATTTTGAAGTTGAGCCTCAAGATTTAACAGTTGACTTGCTTAACCACCTACAGACGCTTTACGCCCAGTGATTCCGGATAACACTTGCATCCTCCGTC
>M02308.154.ATB7U.1.2106.5001.11886.KBDT32.16S
CCCATTTGCTACCCTAGCTTTCGTCTCTGAGTGTCAGTAATAGCCCAGTAAAGTGCCTTCGCCATCGGTGTTCTTTCCAATATCTACGCATTTCACCGCTCCACTGGAAATTCCCTTTACCCCTACTATACTCTAGTCAAGCAGTTTCGACTGCGATTTTGAAGTTGAGCCTCAAGATTTAACAGTTGACTTGCTTAACCACCTACAGACGCTTTACGCCCAGTGATTCCGGATAACACTTGCATCCTCCGTC
>M02308.154.ATB7U.1.2106.11814.13861.KBDT32.16S
CCCATTTGCTACCCTAGCTTTCGTCTCTGAGTGTCAGTAATAGCCCAGTAAAGTGCCTTCGCCATCGGTGTTCTTTCCAATATCTACGCATTTCACCGCTCCACTGGAAATTCCCTTTACCCCTACTATACTCTAGTCAAGCAGTTTCGACTGCGATTTTGAAGTTGAGCCTCAAGATTTAACAGTTGACTTGCTTAACCACCTACAGACGCTTTACGCCCAGTGATTCCGGATAACACTTGCATCCTCCGTC
>M02308.154.ATB7U.1.2106.1969.14470.KBDT32.16S
CCCATTTGCTACCCTAGCTTTCGTCTCTGAGTGTCAGTAATAGCCCAGTAAAGTGCCTTCGCCATCGGTGTTCTTTCCAATATCTACGCATTTCACCGCTCCACTGGAAATTCCCTTTACCCCTACTATACTCTAGTCAAGCAGTTTCGACTGCGATTTTGAAGTTGAGCCTCAAGATTTAACAGTTGACTTGCTTAACCACCTACAGACGCTTTACGCCCAGTGATTCCGGATAACACTTGCATCCTCCGTC
>M02308.154.ATB7U.1.2106.19610.14607.KBDT32.16S
CCCATTTGCTACCCTAGCTTTCGTCTCTGAGTGTCAGTAATAGCCCAGTAAAGTGCCTTCGCCATCGGTGTTCTTTCCAATATCTACGCATTTCACCGCTCCACTGGAAATTCCCTTTACCCCTACTATACTCTAGTCAAGCAGTTTCGACTGCGATTTTGAAGTTGAGCCTCAAGATTTAACAGTTGACTTGCTTAACCACCTACAGACGCTTTACGCCCAGTGATTCCGGATAACACTTGCATCCTCCGTC
>M02308.154.ATB7U.1.2106.6428.14738.KBDT32.16S
CCCATTTGCTACCCTAGCTTTCGTCTCTGAGTGTCAGTAATAGCCCAGTAAAGTGCCTTCGCCATCGGTGTTCTTTCCAATATCTACGCATTTCACCGCTCCACTGGAAATTCCCTTTACCCCTACTATACTCTAGTCAAGCAGTTTCGACTGCGATTTTGAAGTTGAGCCTCAAGATTTAACAGTTGACTTGCTTAACCACCTACAGACGCTTTACGCCCAGTGATTCCGGATAACACTTGCATCCTCCGTC
>M02308.154.ATB7U.1.2106.28661.14864.KBDT32.16S
CCCATTTGCTACCCTAGCTTTCGTCTCTGAGTGTCAGTAATAGCCCAGTAAAGTGCCTTCGCCATCGGTGTTCTTTCCAATATCTACGCATTTCACCGCTCCACTGGAAATTCCCTTTACCCCTACTATACTCTAGTCAAGCAGTTTCGACTGCGATTTTGAAGTTGAGCCTCAAGATTTAACAGTTGACTTGCTTAACCACCTACAGACGCTTTACGCCCAGTGATTCCGGATAACACTTGCATCCTCCGTC
>M02308.154.ATB7U.1.2106.17638.15526.KBDT32.16S
CCCATTTGCTACCCTAGCTTTCGTCTCTGAGTGTCAGTAATAGCCCAGTAAAGTGCCTTCGCCATCGGTGTTCTTTCCAATATCTACGCATTTCACCGCTCCACTGGAAATTCCCTTTACCCCTACTATACTCTAGTCAAGCAGTTTCGACTGCGATTTTGAAGTTGAGCCTCAAGATTTAACAGTTGACTTGCTTAACCACCTACAGACGCTTTACGCCCAGTGATTCCGGATAACACTTGCATCCTCCGTC
>M02308.154.ATB7U.1.2106.25576.16738.KBDT32.16S
CCCATTTGCTACCCTAGCTTTCGTCTCTGAGTGTCAGTAATAGCCCAGTAAAGTGCCTTCGCCATCGGTGTTCTTTCCAATATCTACGCATTTCACCGCTCCACTGGAAATTCCCTTTACCCCTACTATACTCTAGTCAAGCAGTTTCGACTGCGATTTTGAAGTTGAGCCTCAAGATTTAACAGTTGACTTGCTTAACCACCTACAGACGCTTTACGCCCAGTGATTCCGGATAACACTTGCATCCTCCGTC
>M02308.154.ATB7U.1.2106.6854.18100.KBDT32.16S
CCCATTTGCTACCCTAGCTTTCGTCTCTGAGTGTCAGTAATAGCCCAGTAAAGTGCCTTCGCCATCGGTGTTCTTTCCAATATCTACGCATTTCACCGCTCCACTGGAAATTCCCTTTACCCCTACTATACTCTAGTCAAGCAGTTTCGACTGCGATTTTGAAGTTGAGCCTCAAGATTTAACAGTTGACTTGCTTAACCACCTACAGACGCTTTACGCCCAGTGATTCCGGATAACACTTGCATCCTCCGTC
>M02308.154.ATB7U.1.2106.26779.18620.KBDT32.16S
CCCATTTGCTACCCTAGCTTTCGTCTCTGAGTGTCAGTAATAGCCCAGTAAAGTGCCTTCGCCATCGGTGTTCTTTCCAATATCTACGCATTTCACCGCTCCACTGGAAATTCCCTTTACCCCTACTATACTCTAGTCAAGCAGTTTCGACTGCGATTTTGAAGTTGAGCCTCAAGATTTAACAGTTGACTTGCTTAACCACCTACAGACGCTTTACGCCCAGTGATTCCGGATAACACTTGCATCCTCCGTC
>M02308.154.ATB7U.1.2106.19702.19358.KBDT32.16S
CCCATTTGCTACCCTAGCTTTCGTCTCTGAGTGTCAGTAATAGCCCAGTAAAGTGCCTTCGCCATCGGTGTTCTTTCCAATATCTACGCATTTCACCGCTCCACTGGAAATTCCCTTTACCCCTACTATACTCTAGTCAAGCAGTTTCGACTGCGATTTTGAAGTTGAGCCTCAAGATTTAACAGTTGACTTGCTTAACCACCTACAGACGCTTTACGCCCAGTGATTCCGGATAACACTTGCATCCTCCGTC
>M02308.154.ATB7U.1.2106.11651.19966.KBDT32.16S
CCCATTTGCTACCCTAGCTTTCGTCTCTGAGTGTCAGTAATAGCCCAGTAAAGTGCCTTCGCCATCGGTGTTCTTTCCAATATCTACGCATTTCACCGCTCCACTGGAAATTCCCTTTACCCCTACTATACTCTAGTCAAGCAGTTTCGACTGCGATTTTGAAGTTGAGCCTCAAGATTTAACAGTTGACTTGCTTAACCACCTACAGACGCTTTACGCCCAGTGATTCCGGATAACACTTGCATCCTCCGTC
>M02308.154.ATB7U.1.2106.13568.21505.KBDT32.16S
CCCATTTGCTACCCTAGCTTTCGTCTCTGAGTGTCAGTAATAGCCCAGTAAAGTGCCTTCGCCATCGGTGTTCTTTCCAATATCTACGCATTTCACCGCTCCACTGGAAATTCCCTTTACCCCTACTATACTCTAGTCAAGCAGTTTCGACTGCGATTTTGAAGTTGAGCCTCAAGATTTAACAGTTGACTTGCTTAACCACCTACAGACGCTTTACGCCCAGTGATTCCGGATAACACTTGCATCCTCCGTC
>M02308.154.ATB7U.1.2106.25035.22294.KBDT32.16S
CCCATTTGCTACCCTAGCTTTCGTCTCTGAGTGTCAGTAATAGCCCAGTAAAGTGCCTTCGCCATCGGTGTTCTTTCCAATATCTACGCATTTCACCGCTCCACTGGAAATTCCCTTTACCCCTACTATACTCTAGTCAAGCAGTTTCGACTGCGATTTTGAAGTTGAGCCTCAAGATTTAACAGTTGACTTGCTTAACCACCTACAGACGCTTTACGCCCAGTGATTCCGATTAACGCTCGCACCCTCCGTA
>M02308.154.ATB7U.1.2106.6902.22410.KBDT32.16S
CCCATTTGCTACCCTAGCTTTCGTCTCTGAGTGTCAGTAATAGCCCAGTAAAGTGCCTTCGCCATCGGTGTTCTTTCCAATATCTACGCATTTCACCGCTCCACTGGAAATTCCCTTTACCCCTACTATACTCTAGTCAAGCAGTTTCGACTGCGATTTTGAAGTTGAGCCTCAAGATTTAACAGTTGACTTGCTTAACCACCTACAGACGCTTTACGCCCAGTGATTCCGGATGACACTTGCATCCTCCGTC
>M02308.154.ATB7U.1.2106.14611.23167.KBDT32.16S
CCCATTTGCTACCCTAGCTTTCGTCTCTGAGTGTCAGTAATAGCCCAGTAAAGTGCCTTCGCCATCGGTGTTCTTTCCAATATCTACGCATTTCACCGCTCCACTGGAAATTCCCTTTACCCCTACTATACTCTAGTCAAGCAGTTTCGACTGCGATTTTGAAGTTGAGCCTCAAGATTTAACAGTTGACTTGCTTAACCACCTACAGACGCTTTACGCCCAGTGATTCCGGATAACACTTGCATCCTCCGTC
>M02308.154.ATB7U.1.2107.15319.3840.KBDT32.16S
CCCATTTGCTACCCTAGCTTTCGTCTCTGAGTGTCAGTAATAGCCCAGTAAAGTGCCTTCGCCATCGGTGTTCTTTCCAATATCTACGCATTTCACCGCTCCACTGGAAATTCCCTTTACCCCTACTATACTCTAGTCAAGCAGTTTCGACTGCGATTTTGAAGTTGAGCCTCAAGATTTAACAGTTGACTTGCTTAACCACCTACAGACGCTTTACGCCCAGTGATTCCGGATAACACTTGCATCCTCCGTC
>M02308.154.ATB7U.1.2107.14188.4598.KBDT32.16S
CCCATTTGCTACCCTAGCTTTCGTCTCTGAGTGTCAGTAATAGCCCAGTAAAGTGCCTTCGCCATCGGTGTTCTTTCCAATATCTACGCATTTCACCGCTCCACTGGAAATTCCCTTTACCCCTACTATACTCTAGTCAAGCAGTTTCGACTGCGATTTTGAAGTTGAGCCTCAAGATTTAACAGTTGACTTGCTTAACCACCTACAGACGCTTTACGCCCAGTGATTCCGGATAACACTTGCATCCTCCGTC
>M02308.154.ATB7U.1.2107.19933.4653.KBDT32.16S
CCCATTTGCTACCCTAGCTTTCGTCTCTGAGTGTCAGTAATAGCCCAGTAAAGTGCCTTCGCCATCGGTGTTCTTTCCAATATCTACGCATTTCACCGCTCCACTGGAAATTCCCTTTACCCCTACTATACTCTAGTCAAGCAGTTTCGACTGCGATTTTGAAGTTGAGCCTCAAGATTTAACAGTTGACTTGCTTAACCACCTACAGACGCTTTACGCCCAGTGATTCCGGATAACACTTGCATCCTCCGTC
>M02308.154.ATB7U.1.2107.18488.5326.KBDT32.16S
CCCATTTGCTACCCTAGCTTTCGTCTCTGAGTGTCAGTAATAGCCCAGTAAAGTGCCTTCGCCATCGGTGTTCTTTCCAATATCTACGCATTTCACCGCTCCACTGGAAATTCCCTTTACCCCTACTATACTCTAGTCAAGCAGTTTCGACTGCGATTTTGAAGTTGAGCCTCAAGATTTAACAGTTGACTTGCTTAACCACCTACAGACGCTTTACGCCCAGTGATTCCGGATAACACTTGCATCCTCCGTC
>M02308.154.ATB7U.1.2107.19241.5553.KBDT32.16S
CCCATTTGCTACCCTAGCTTTCGTCTCTGAGTGTCAGTAATAGCCCAGTAAAGTGCCTTCGCCATCGGTGTTCTTTCCAATATCTACGCATTTCACCGCTCCACTGGAAATTCCCTTTACCCCTACTATACTCTAGTCAAGCAGTTTCGACTGCGATTTTGAAGTTGAGCCTCAAGATTTAACAGTTGACTTGCTTAACCACCTACAGACGCTTTACGCCCAGTGATTCCGGATAACACTCGCATCCTCCGTC
>M02308.154.ATB7U.1.2107.13415.5999.KBDT32.16S
CCCATTTGCTACCCTAGCTTTCGTCTCTGAGTGTCAGTAATAGCCCAGTAAAGTGCCTTCGCCATCGGTGTTCTTTCCAATATCTACGCATTTCACCGCTCCACTGGAAATTCCCTTTACCCCTACTATACTCTAGTCAAGCAGTTTCGACTGCGATTTTGAAGTTGAGCCTCAAGATTTAACAGTTGACTTGCTTAACCACCTACAGACGCTTTACGCCCAGTGATTCCGGATAACACTTGCATCCTCCGTC
>M02308.154.ATB7U.1.2107.21447.7406.KBDT32.16S
CCCATTTGCTACCCTAGCTTTCGTCTCTGAGTGTCAGTAATAGCCCAGTAAAGTGCCTTCGCCATCGGTGTTCTTTCCAATATCTACGCATTTCACCGCTCCACTGGAAATTCCCTTTACCCCTACTATACTCTAGTCAAGCAGTTTCGACTGCGATTTTGAAGTTGAGCCTCAAGATTTAACAGTTGACTTGCTTAACCACCTACAGACGCTTTACGCCCAGTGATTCCGGATAACACTTGCATCCTCCGTC
>M02308.154.ATB7U.1.2107.10296.8649.KBDT32.16S
CCCATTTGCTACCCTAGCTTTCGTCTCTGAGTGTCAGTAATAGCCCAGTAAAGTGCCTTCGCCATCGGTGTTCTTTCCAATATCTACGCATTTCACCGCTCCACTGGAAATTCCCTTTACCCCTACTATACTCTAGTCAAGCAGTTTCGACTGCGATTTTGAAGTTGAGCCTCAAGATTTAACAGTTGACTTGCTTAACCACCTACAGACGCTTTACGCCCAGTGATTCCGGATAACACTTGCATCCTCCGTC
>M02308.154.ATB7U.1.2107.22126.9043.KBDT32.16S
CCCATTTGCTACCCTAGCTTTCGTCTCTGAGTGTCAGTAATAGCCCAGTAAAGTGCCTTCGCCATCGGTGTTCTTTCCAATATCTACGCATTTCACCGCTCCACTGGAAATTCCCTTTACCCCTACTATACTCTAGTCAAGCAGTTTCGACTGCGATTTTGAAGTTGAGCCTCAAGATTTAACAGTTGACTTGCTTAACCACCTACAGACGCTTTACGCCCAGTGATTCCGGATAACACTTGCATCCTCCGTC
>M02308.154.ATB7U.1.2107.12462.10515.KBDT32.16S
CCCATTTGCTACCCTAGCTTTCGTCTCTGAGTGTCAGTAATAGCCCAGTAAAGTGCCTTCGCCATCGGTGTTCTTTCCAATATCTACGCATTTCACCGCTCCACTGGAAATTCCCTTTACCCCTACTATACTCTAGTCAAGCAGTTTCGACTGCGATTTTGAAGTTGAGCCTCAAGATTTAACAGTTGACTTGCTTAACCACCTACAGACGCTTTACGCCCAGTGATTCCGGATAACACTTGCATCCTCCGTC
>M02308.154.ATB7U.1.2107.20878.11694.KBDT32.16S
CCCATTTGCTACCCTAGCTTTCGTCTCTGAGTGTCAGTAATAGCCCAGTAAAGTGCCTTCGCCATCGGTGTTCTTTCCAATATCTACGCATTTCACCGCTCCACTGGAAATTCCCTTTACCCCTACTATACTCTAGTCAAGCAGTTTCGACTGCGATTTTGAAGTTGAGCCTCAAGATTTAACAGTTGACTTGCTTAACCACCTACAGACGCTTTACGCCCAGTGATTCCGGATAACACTTGCATCCTCCGTC
>M02308.154.ATB7U.1.2107.2419.11822.KBDT32.16S
CCCATTTGCTACCCTAGCTTTCGTCTCTGAGTGTCAGTAATAGCCCAGTAAAGTGCCTTCGCCATCGGTGTTCTTTCCAATATCTACGCATTTCACCGCTCCACTGGAAATTCCCTTTACCCCTACTATACTCTAGTCAAGCAGTTTCGACTGCGATTTTGAAGTTGAGCCTCAAGATTTAACAGTTGACTTGCTTAACCACCTACAGACGCTTTACGCCCAGTGATTCCGGATAACACTTGCATCCTCCGTC
>M02308.154.ATB7U.1.2107.19539.11905.KBDT32.16S
CCCATTTGCTACCCTAGCTTTCGTCTCTGAGTGTCAGTAATAGCCCAGTAAAGTGCCTTCGCCATCGGTGTTCTTTCCAATATCTACGCATTTCACCGCTCCACTGGAAATTCCCTTTACCCCTACTATACTCTAGTCAAGCAGTTTCGACTGCGATTTTGAAGTTGAGCCTCAAGATTTAACAGTTGACTTGCTTAACCACCTACAGACGCTTTACGCCCAGTGATTCCGGATAACACTTGCATCCTCCGTC
>M02308.154.ATB7U.1.2107.20841.14195.KBDT32.16S
CCCATTTGCTACCCTAGCTTTCGTCTCTGAGTGTCAGTAATAGCCCAGTAAAGTGCCTTCGCCATCGGTGTTCTTTCCAATATCTACGCATTTCACCGCTCCACTGGAAATTCCCTTTACCCCTACTATACTCTAGTCAAGCAGTTTCGACTGCGATTTTGAAGTTGAGCCTCAAGATTTAACAGTTGACTTGCTTAACCACCTACAGACGCTTTACGCCCAGTGATTCCGGATAACACTTGCATCCTCCGTC
>M02308.154.ATB7U.1.2107.7165.16526.KBDT32.16S
CCCATTTGCTACCCTAGCTTTCGTCTCTGAGTGTCAGTAATAGCCCAGTAAAGTGCCTTCGCCATCGGTGTTCTTTCCAATATCTACGCATTTCACCGCTCCACTGGAAATTCCCTTTACCCCTACTATACTCTAGTCAAGCAGTTTCGACTGCGATTTTGAAGTTGAGCCTCAAGATTTAACAGTTGACTTGCTTAACCACCTACAGACGCTTTACGCCCAGTGATTCCGGATAACACTTGCATCCTCCGTC
>M02308.154.ATB7U.1.2107.18731.16606.KBDT32.16S
CCCATTTGCTACCCTAGCTTTCGTCTCTGAGTGTCAGTAATAGCCCAGTAAAGTGCCTTCGCCATCGGTGTTCTTTCCAATATCTACGCATTTCACCGCTCCACTGGAAATTCCCTTTACCCCTACTATACTCTAGTCAAGCAGTTTCGACTGCGATTTTGAAGTTGAGCCTCAAGATTTAACAGTTGACTTGCTTAACCACCTACAGACGCTTTACGCCCAGTGATTCCGGATAACACTTGCATCCTCCGTC
>M02308.154.ATB7U.1.2107.9481.16757.KBDT32.16S
CCCATTTGCTACCCTAGCTTTCGTCTCTGAGTGTCAGTAATAGCCCAGTAAAGTGCCTTCGCCATCGGTGTTCTTTCCAATATCTACGCATTTCACCGCTCCACTGGAAATTCCCTTTACCCCTACTATACTCTAGTCAAGCAGTTTCGACTGCGATTTTGAAGTTGAGCCTCAAGATTTAACAGTTGACTTGCTTAACCACCTACAGACGCTTTACGCCCAGTGATTCCGGATAACACTTGCATCCTCCGTC
>M02308.154.ATB7U.1.2107.13131.17060.KBDT32.16S
CCCATTTGCTACCCTAGCTTTCGTCTCTGAGTGTCAGTAATAGCCCAGTAAAGTGCCTTCGCCATCGGTGTTCTTTCCAATATCTACGCATTTCACCGCTCCACTGGAAATTCCCTTTACCCCTACTATACTCTAGTCAAGCAGTTTCGACTGCGATTTTGAAGTTGAGCCTCAAGATTTAACAGTTGACTTGCTTAACCACCTACAGACGCTTTACGCCCAGTGATTCCGGATAACACTTGCATCCTCCGTC
>M02308.154.ATB7U.1.2107.24583.19921.KBDT32.16S
CCCATTTGCTACCCTAGCTTTCGTCTCTGAGTGTCAGTAATAGCCCAGTAAAGTGCCTTCGCCATCGGTGTTCTTTCCAATATCTACGCATTTCACCGCTCCACTGGAAATTCCCTTTACCCCTACTATACTCTAGTCAAGCAGTTTCGACTGCGATTTTGAAGTTGAGCCTCAAGATTTAACAGTTGACTTGCTTAACCACCTACAGACGCTTTACGCCCAGTGATTCCGGATAACACTTGCATCCTCCGTC
>M02308.154.ATB7U.1.2107.25113.20379.KBDT32.16S
CCCATTTGCTACCCTAGCTTTCGTCTCTGAGTGTCAGTAATAGCCCAGTAAAGTGCCTTCGCCATCGGTGTTCTTTCCAATATCTACGCATTTCACCGCTCCACTGGAAATTCCCTTTACCCCTACTATACTCTAGTCAAGCAGTTTCGACTGCGATTTTGAAGTTGAGCCTCAAGATTTAACAGTTGACTTGCTTAACCACCTACAGACGCTTTACGCCCAGTGATTCCGGATAACACTTGCATCCTCCGTC
>M02308.154.ATB7U.1.2107.21825.23095.KBDT32.16S
CCCATTTGCTACCCTAGCTTTCGTCTCTGAGTGTCAGTAATAGCCCAGTAAAGTGCCTTCGCCATCGGTGTTCTTTCCAATATCTACGCATTTCACCGCTCCACTGGAAATTCCCTTTACCCCTACTATACTCTAGTCAAGCAGTTTCGACTGCGATTTTGAAGTTGAGCCTCAAGATTTAACAGTTGACTTGCTTAACCACCTACAGACGCTTTACGCCCAGTGATTCCGGATAACACTTGCATCCTCCGTC
>M02308.154.ATB7U.1.2108.17166.6461.KBDT32.16S
CCCATTTGCTACCCTAGCTTTCGTCTCTGAGTGTCAGTAATAGCCCAGTAAAGTGCCTTCGCCATCGGTGTTCTTTCCAATATCTACGCATTTCACCGCTCCACTGGAAATTCCCTTTACCCCTACTATACTCTAGTCAAGCAGTTTCGACTGCGATTTTGAAGTTGAGCCTCAAGATTTAACAGTTGACTTGCTTAACCACCTACAGACGCTTTACGCCCAGTGATTCCGGATAACACTTGCATCCTCCGTC
>M02308.154.ATB7U.1.2108.12300.6593.KBDT32.16S
CCCATTTGCTACCCTAGCTTTCGTCTCTGAGTGTCAGTAATAGCCCAGTAAAGTGCCTTCGCCATCGGTGTTCTTTCCAATATCTACGCATTTCACCGCTCCACTGGAAATTCCCTTTACCCCTACTATACTCTAGTCAAGCAGTTTCGACTGCGATTTTGAAGTTGAGCCTCAAGATTTAACAGTTGACTTGCTTAACCACCTACAGACGCTTTACGCCCAGTGATTCCGGATAACACTTGCATCCTCCGTC
>M02308.154.ATB7U.1.2108.24161.6873.KBDT32.16S
CCCATTTGCTACCCTAGCTTTCGTCTCTGAGTGTCAGTAATAGCCCAGTAAAGTGCCTTCGCCATCGGTGTTCTTTCCAATATCTACGCATTTCACCGCTCCACTGGAAATTCCCTTTACCCCTACTATACTCTAGTCAAGCAGTTTCGACTGCGATTTTGAAGTTGAGCCTCAAGATTTAACAGTTGACTTGCTTAACCACCTACAGACGCTTTACGCCCAGTGATTCCGGATAACACTTGCATCCTCCGTC
>M02308.154.ATB7U.1.2108.28308.11209.KBDT32.16S
CCCATTTGCTACCCTAGCTTTCGTCTCTGAGTGTCAGTAATAGCCCAGTAAAGTGCCTTCGCCATCGGTGTTCTTTCCAATATCTACGCATTTCACCGCTCCACTGGAAATTCCCTTTACCCCTACTATACTCTAGTCAAGCAGTTTCGACTGCGATTTTGAAGTTGAGCCTCAAGATTTAACAGTTGACTTGCTTAACCACCTACAGACGCTTTACGCCCAGTGATTCCGGATAACACTTGCATCCTCCGTC
>M02308.154.ATB7U.1.2108.25341.11666.KBDT32.16S
CCCATTTGCTACCCTAGCTTTCGTCTCTGAGTGTCAGTAATAGCCCAGTAAAGTGCCTTCGCCATCGGTGTTCTTTCCAATATCTACGCATTTCACCGCTCCACTGGAAATTCCCTTTACCCCTACTATACTCTAGTCAAGCAGTTTCGACTGCGATTTTGAAGTTGAGCCTCAAGATTTAACAGTTGACTTGCTTAACCACCTACAGACGCTTTACGCCCAGTGATTCCGGATAACACTTGCATCCTCCGTC
>M02308.154.ATB7U.1.2108.26560.11834.KBDT32.16S
CCCATTTGCTACCCTAGCTTTCGTCTCTGAGTGTCAGTAATAGCCCAGTAAAGTGCCTTCGCCATCGGTGTTCTTTCCAATATCTACGCATTTCACCGCTCCACTGGAAATTCCCTTTACCCCTACTATACTCTAGTCAAGCAGTTTCGACTGCGATTTTGAAGTTGAGCCTCAAGATTTAACAGTTGACTTGCTTAACCACCTACAGACGCTTTACGCCCAGTGATTCCGGATAACACTTGCATCCTCCGTC
>M02308.154.ATB7U.1.2108.25017.11981.KBDT32.16S
CCCATTTGCTACCCTAGCTTTCGTCTCTGAGTGTCAGTAATAGCCCAGTAAAGTGCCTTCGCCATCGGTGTTCTTTCCAATATCTACGCATTTCACCGCTCCACTGGAAATTCCCTTTACCCCTACTATACTCTAGTCAAGCAGTTTCGACTGCGATTTTGAAGTTGAGCCTCAAGATTTAACAGTTGACTTGCTTAACCACCTACAGACGCTTTACGCCCAGTGATTCCGGATAACACTTGCATCCTCCGTC
>M02308.154.ATB7U.1.2108.8426.14730.KBDT32.16S
CCCATTTGCTACCCTAGCTTTCGTCTCTGAGTGTCAGTAATAGCCCAGTAAAGTGCCTTCGCCATCGGTGTTCTTTCCAATATCTACGCATTTCACCGCTCCACTGGAAATTCCCTTTACCCCTACTATACTCTAGTCAAGCAGTTTCGACTGCGATTTTGAAGTTGAGCCTCAAGATTTAACAGTTGACTTGCTTAACCACCTACAGACGCTTTACGCCCAGTGATTCCGGATAACACTTGCACCCTCCGTC
>M02308.154.ATB7U.1.2108.3528.15682.KBDT32.16S
CCCATTTGCTACCCTAGCTTTCGTCTCTGAGTGTCAGTAATAGCCCAGTAAAGTGCCTTCGCCATCGGTGTTCTTTCCAATATCTACGCATTTCACCGCTCCACTGGAAATTCCCTTTACCCCTACTATACTCTAGTCAAGCAGTTTCGACTGCGATTTTGAAGTTGAGCCTCAAGATTTAACAGTTGACTTGCTTAACCACCTACAGACGCTTTACGCCCAGTGATTCCGGATAACACTTGCATCCTCCGTC
>M02308.154.ATB7U.1.2108.9365.16124.KBDT32.16S
CCCATTTGCTACCCTAGCTTTCGTCTCTGAGTGTCAGTAATAGCCCAGTAAAGTGCCTTCGCCATCGGTGTTCTTTCCAATATCTACGCATTTCACCGCTCCACTGGAAATTCCCTTTACCCCTACTATACTCTAGTCAAGCAGTTTCGACTGCGATTTTGAAGTTGAGCCTCAAGATTTAACAGTTGACTTGCTTAACCACCTACAGACGCTTTACGCCCAGTGATTCCGGATAACACTTGCATCCTCCGTC
>M02308.154.ATB7U.1.2108.4436.16432.KBDT32.16S
CCCATTTGCTACCCTAGCTTTCGTCTCTGAGTGTCAGTAATAGCCCAGTAAAGTGCCTTCGCCATCGGTGTTCTTTCCAATATCTACGCATTTCACCGCTCCACTGGAAATTCCCTTTACCCCTACTATACTCTAGTCAAGCAGTTTCGACTGCGATTTTGAAGTTGAGCCTCAAGATTTAACAGTTGACTTGCTTAACCACCTACAGACGCTTTACGCCCAGTGATTCCGGATAACACTTGCATCCTCCGTC
>M02308.154.ATB7U.1.2108.11847.17196.KBDT32.16S
CCCATTTGCTACCCTAGCTTTCGTCTCTGAGTGTCAGTAATAGCCCAGTAAAGTGCCTTCGCCATCGGTGTTCTTTCCAATATCTACGCATTTCACCGCTCCACTGGAAATTCCCTTTACCCCTACTATACTCTAGTCAAGCAGTTTCGACTGCGATTTTGAAGTTGAGCCTCAAGATTTAACAGTTGACTTGCTTAACCACCTACAGACGCTTTACGCCCAGTGATTCCGGATAACACTTGCATCCTCCGTC
>M02308.154.ATB7U.1.2108.29053.17418.KBDT32.16S
CCCATTTGCTACCCTAGCTTTCGTCTCTGAGTGTCAGTAATAGCCCAGTAAAGTGCCTTCGCCATCGGTGTTCTTTCCAATATCTACGCATTTCACCGCTCCACTGGAAATTCCCTTTACCCCTACTATACTCTAGTCAAGCAGTTTCGACTGCGATTTTGAAGTTGAGCCTCAAGATTTAACAGTTGACTTGCTTAACCACCTACAGACGCTTTACGCCCAGTGATTCCGGATAACACTTGCATCCTCCGTC
>M02308.154.ATB7U.1.2108.22932.17422.KBDT32.16S
CCCATTTGCTACCCTAGCTTTCGTCTCTGAGTGTCAGTAATAGCCCAGTAAAGTGCCTTCGCCATCGGTGTTCTTTCCAATATCTACGCATTTCACCGCTCCACTGGAAATTCCCTTTACCCCTACTATACTCTAGTCAAGCAGTTTCGACTGCGATTTTGAAGTTGAGCCTCAAGATTTAACAGTTGACTTGCTTAACCACCTACAGACGCTTTACGCCCAGTGATTCCGGATAACACTTGCATCCTCCGTC
>M02308.154.ATB7U.1.2108.2367.17501.KBDT32.16S
CCCATTTGCTACCCTAGCTTTCGTCTCTGAGTGTCAGTAATAGCCCAGTAAAGTGCCTTCGCCATCGGTGTTCTTTCCAATATCTACGCATTTCACCGCTCCACTGGAAATTCCCTTTACCCCTACTATACTCTAGTCAAGCAGTTTCGACTGCGATTTTGAAGTTGAGCCTCAAGATTTAACAGTTGACTTGCTTAACCACCTACAGACGCTTTACGCCCAGTGATTCCGGATAACACTTGCATCCTCCGTC
>M02308.154.ATB7U.1.2108.5296.19216.KBDT32.16S
CCCATTTGCTACCCTAGCTTTCGTCTCTGAGTGTCAGTAATAGCCCAGTAAAGTGCCTTCGCCATCGGTGTTCTTTCCAATATCTACGCATTTCACCGCTCCACTGGAAATTCCCTTTACCCCTACTATACTCTAGTCAAGCAGTTTCGACTGCGATTTTGAAGTTGAGCCTCAAGATTTAACAGTTGACTTGCTTAACCACCTACAGACGCTTTACGCCCAGTGATTCCGGATAACACTTGCATCCTCCGTC
>M02308.154.ATB7U.1.2108.26115.20115.KBDT32.16S
CCCATTTGCTACCCTAGCTTTCGTCTCTGAGTGTCAGTAATAGCCCAGTAAAGTGCCTTCGCCATCGGTGTTCTTTCCAATATCTACGCATTTCACCGCTCCACTGGAAATTCCCTTTACCCCTACTATACTCTAGTCAAGCAGTTTCGACTGCGATTTTGAAGTTGAGCCTCAAGATTTAACAGTTGACTTGCTTAACCACCTACAGACGCTTTACGCCCAGTGATTCCGGATAACACTTGCATCCTCCGTC
>M02308.154.ATB7U.1.2108.15497.20693.KBDT32.16S
CCCATTTGCTACCCTAGCTTTCGTCTCTGAGTGTCAGTAATAGCCCAGTAAAGTGCCTTCGCCATCGGTGTTCTTTCCAATATCTACGCATTTCACCGCTCCACTGGAAATTCCCTTTACCCCTACTATACTCTAGTCAAGCAGTTTCGACTGCGATTTTGAAGTTGAGCCTCAAGATTTAACAGTTGACTTGCTTAACCACCTACAGACGCTTTACGCCCAGTGATTCCGGATAACACTTGCATCCTCCGTC
>M02308.154.ATB7U.1.2108.19941.25508.KBDT32.16S
CCCATTTGCTACCCTAGCTTTCGTCTCTGAGTGTCAGTAATAGCCCAGTAAAGTGCCTTCGCCATCGGTGTTCTTTCCAATATCTACGCATTTCACCGCTCCACTGGAAATTCCCTTTACCCCTACTATACTCTAGTCAAGCAGTTTCGACTGCGATTTTGAAGTTGAGCCTCAAGATTTAACAGTTGACTTGCTTAACCACCTACAGACGCTTTACGCCCAGTGATTCCGGATAACACTTGCATCCTCCGTC
>M02308.154.ATB7U.1.2108.13362.25881.KBDT32.16S
CCCATTTGCTACCCTAGCTTTCGTCTCTGAGTGTCAGTAATAGCCCAGTAAAGTGCCTTCGCCATCGGTGTTCTTTCCAATATCTACGCATTTCACCGCTCCACTGGAAATTCCCTTTACCCCTACTATACTCTAGTCAAGCAGTTTCGACTGCGATTTTGAAGTTGAGCCTCAAGATTTAACAGTTGACTTGCTTAACCACCTACAGACGCTTTACGCCCAGTGATTCCGGATAACACTTGCATCCTCCGTC
>M02308.154.ATB7U.1.2108.18164.26832.KBDT32.16S
CCCATTTGCTACCCTAGCTTTCGTCTCTGAGTGTCAGTAATAGCCCAGTAAAGTGCCTTCGCCATCGGTGTTCTTTCCAATATCTACGCATTTCACCGCTCCACTGGAAATTCCCTTTACCCCTACTATACTCTAGTCAAGCAGTTTCGACTGCGATTTTGAAGTTGAGCCTCAAGATTTAACAGTTGACTTGCTTAACCACCTACAGACGCTTTACGCCCAGTGATTCCGGATAACTCTTGCATCCTCCGTC
>M02308.154.ATB7U.1.2109.19613.6300.KBDT32.16S
CCCATTTGCTACCCTAGCTTTCGTCTCTGAGTGTCAGTAATAGCCCAGTAAAGTGCCTTCGCCATCGGTGTTCTTTCCAATATCTACGCATTTCACCGCTCCACTGGAAATTCCCTTTACCCCTACTATACTCTAGTCAAGCAGTTTCGACTGCGATTTTGAAGTTGAGCCTCAAGATTTAACAGTTGACTTGCTTAACCACCTACAGACGCTTTACGCCCAGTGATTCCGGATAACACTTGCATCCTCCGTC
>M02308.154.ATB7U.1.2109.14941.10519.KBDT32.16S
CCCATTTGCTACCCTAGCTTTCGTCTCTGAGTGTCAGTAATAGCCCAGTAAAGTGCCTTCGCCATCGGTGTTCTTTCCAATATCTACGCATTTCACCGCTCCACTGGAAATTCCCTTTACCCCTACTATACTCTAGTCAAGCAGTTTCGACTGCGATTTTGAAGTTGAGCCTCAAGATTTAACAGTTGACTTGCTTAACCACCTACAGACGCTTTACGCCCAGTGATTCCGGATAACACTTGCATCCTCCGTC
>M02308.154.ATB7U.1.2109.14837.10799.KBDT32.16S
CCCATTTGCTACCCTAGCTTTCGTCTCTGAGTGTCAGTAATAGCCCAGTAAAGTGCCTTCGCCATCGGTGTTCTTTCCAATATCTACGCATTTCACCGCTCCACTGGAAATTCCCTTTACCCCTACTATACTCTAGTCAAGCAGTTTCGACTGCGATTTTGAAGTTGAGCCTCAAGATTTAACAGTTGACTTGCTTAACCACCTACAGACGCTTTACGCCCAGTGATTCCGGATAACACTTGCATCCTCCGTC
>M02308.154.ATB7U.1.2109.4372.11355.KBDT32.16S
CCCATTTGCTACCCTAGCTTTCGTCTCTGAGTGTCAGTAATAGCCCAGTAAAGTGCCTTCGCCATCGGTGTTCTTTCCAATATCTACGCATTTCACCGCTCCACTGGAAATTCCCTTTACCCCTACTATACTCTAGTCAAGCAGTTTCGACTGCGATTTTGAAGTTGAGCCTCAAGATTTAACAGTTGACTTGCTTAACCACCTACAGACGCTTTACGCCCAGTGATTCCGGATAACACTTGCATCCTCCGTC
>M02308.154.ATB7U.1.2109.10300.11396.KBDT32.16S
CCCATTTGCTACCCTAGCTTTCGTCTCTGAGTGTCAGTAATAGCCCAGTAAAGTGCCTTCGCCATCGGTGTTCTTTCCAATATCTACGCATTTCACCGCTCCACTGGAAATTCCCTTTACCCCTACTATACTCTAGTCAAGCAGTTTCGACTGCGATTTTGAAGTTGAGCCTCAAGATTTAACAGTTGACTTGCTTAACCACCTACAGACGCTTTACGCCCAGTGATTCCGGATAACACTTGCATCCTCCGTC
>M02308.154.ATB7U.1.2109.8726.12352.KBDT32.16S
CCCATTTGCTACCCTAGCTTTCGTCTCTGAGTGTCAGTAATAGCCCAGTAAAGTGCCTTCGCCATCGGTGTTCTTTCCAATATCTACGCATTTCACCGCTCCACTGGAAATTCCCTTTACCCCTACTATACTCTAGTCAAGCAGTTTCGACTGCGATTTTGAAGTTGAGCCTCAAGATTTAACAGTTGACTTGCTTAACCACCTACAGACGCTTTACGCCCAGTGATTCCGGATAACACTTGCGTCCTCCGTC
>M02308.154.ATB7U.1.2109.15617.12760.KBDT32.16S
CCCATTTGCTACCCTAGCTTTCGTCTCTGAGTGTCAGTAATAGCCCAGTAAAGTGCCTTCGCCATCGGTGTTCTTTCCAATATCTACGCATTTCACCGCTCCACTGGAAATTCCCTTTACCCCTACTATACTCTAGTCAAGCAGTTTCGACTGCGATTTTGAAGTTGAGCCTCAAGATTTAACAGTTGACTTGCTTAACCACCTACAGACGCTTTACGCCCAGTGATTCCGGATAACACTTGCATCCTCCGTC
>M02308.154.ATB7U.1.2109.3313.14270.KBDT32.16S
CCCATTTGCTACCCTAGCTTTCGTCTCTGAGTGTCAGTAATAGCCCAGTAAAGTGCCTTCGCCATCGGTGTTCTTTCCAATATCTACGCATTTCACCGCTCCACTGGAAATTCCCTTTACCCCTACTATACTCTAGTCAAGCAGTTTCGACTGCGATTTTGAAGTTGAGCCTCAAGATTTAACAGTTGACTTGCTTAACCACCTACAGACGCTTTACGCCCAGTGATTCCGGATAACACTTGCATCCTCCGTC
>M02308.154.ATB7U.1.2109.14133.15525.KBDT32.16S
CCCATTTGCTACCCTAGCTTTCGTCTCTGAGTGTCAGTAATAGCCCAGTAAAGTGCCTTCGCCATCGGTGTTCTTTCCAATATCTACGCATTTCACCGCTCCACTGGAAATTCCCTTTACCCCTACTATACTCTAGTCAAGCAGTTTCGACTGCGATTTTGAAGTTGAGCCTCAAGATTTAACAGTTGACTTGCTTAACCACCTACAGACGCTTTACGCCCAGTGATTCCGGATAACACTTGCATCCTCCGTC
>M02308.154.ATB7U.1.2109.14015.15812.KBDT32.16S
CCCATTTGCTACCCTAGCTTTCGTCTCTGAGTGTCAGTAATAGCCCAGTAAAGTGCCTTCGCCATCGGTGTTCTTTCCAATATCTACGCATTTCACCGCTCCACTGGAAATTCCCTTTACCCCTACTATACTCTAGTCAAGCAGTTTCGACTGCGATTTTGAAGTTGAGCCTCAAGATTTAACAGTTGACTTGCTTAACCACCTACAGACGCTTTACGCCCAGTGATTCCGGATAACACTTGCATCCTCCGTC
>M02308.154.ATB7U.1.2109.7333.16555.KBDT32.16S
CCCATTTGCTACCCTAGCTTTCGTCTCTGAGTGTCAGTAATAGCCCAGTAAAGTGCCTTCGCCATCGGTGTTCTTTCCAATATCTACGCATTTCACCGCTCCACTGGAAATTCCCTTTACCCCTACTATACTCTAGTCAAGCAGTTTCGACTGCGATTTTGAAGTTGAGCCTCAAGATTTAACAGTTGACTTGCTTAACCACCTACAGACGCTTTACGCCCAGTGATTCCGGATAACACTTGCATCCTCCGTC
>M02308.154.ATB7U.1.2109.27282.18399.KBDT32.16S
CCCATTTGCTACCCTAGCTTTCGTCTCTGAGTGTCAGTAATAGCCCAGTAAAGTGCCTTCGCCATCGGTGTTCTTTCCAATATCTACGCATTTCACCGCTCCACTGGAAATTCCCTTTACCCCTACTATACTCTAGTCAAGCAGTTTCGACTGCGATTTTGAAGTTGAGCCTCAAGATTTAACAGTTGACTTGCTTAACCACCTACAGACGCTTTACGCCCAGTGATTCCGGATAACACTTGCATCCTCCGTC
>M02308.154.ATB7U.1.2109.11254.20939.KBDT32.16S
CCCATTTGCTACCCTAGCTTTCGTCTCTGAGTGTCAGTAATAGCCCAGTAAAGTGCCTTCGCCATCGGTGTTCTTTCCAATATCTACGCATTTCACCGCTCCACTGGAAATTCCCTTTACCCCTACTATACTCTAGTCAAGCAGTTTCGACTGCGATTTTGAAGTTGAGCCTCAAGATTTAACAGTTGACTTGCTTAACCACCTACAGACGCTTTACGCCCAGTGATTCCGGATAACACTTGCATCCTCCGTC
>M02308.154.ATB7U.1.2109.5711.21343.KBDT32.16S
CCCATTTGCTACCCTAGCTTTCGTCTCTGAGTGTCAGTAATAGCCCAGTAAAGTGCCTTCGCCATCGGTGTTCTTTCCAATATCTACGCATTTCACCGCTCCACTGGAAATTCCCTTTACCCCTACTATACTCTAGTCAAGCAGTTTCGACTGCGATTTTGAAGTTGAGCCTCAAGATTTAACAGTTGACTTGCTTAACCACCTACAGACGCTTTACGCCCAGTGATTCCGGATAACACTTGCATCCTCCGTC
>M02308.154.ATB7U.1.2109.15444.21601.KBDT32.16S
CCCATTTGCTACCCTAGCTTTCGTCTCTGAGTGTCAGTAATAGCCCAGTAAAGTGCCTTCGCCATCGGTGTTCTTTCCAATATCTACGCATTTCACCGCTCCACTGGAAATTCCCTTTACCCCTACTATACTCTAGTCAAGCAGTTTCGACTGCGATTTTGAAGTTGAGCCTCAAGATTTAACAGTTGACTTGCTTAACCACCTACAGACGCTTTACGCCCAGTGATTCCGGATAACACTTGCATCCTCCGTC
>M02308.154.ATB7U.1.2109.12248.22188.KBDT32.16S
CCCATTTGCTACCCTAGCTTTCGTCTCTGAGTGTCAGTAATAGCCCAGTAAAGTGCCTTCGCCATCGGTGTTCTTTCCAATATCTACGCATTTCACCGCTCCACTGGAAATTCCCTTTACCCCTACTATACTCTAGTCAAGCAGTTTCGACTGCGATTTTGAAGTTGAGCCTCAAGATTTAACAGTTGACTTGCTTAACCACCTACAGACGCTTTACGCCCAGTGATTCCGGATAACACTTGCATCCTCCGTC
>M02308.154.ATB7U.1.2109.11351.23162.KBDT32.16S
CCCATTTGCTACCCTAGCTTTCGTCTCTGAGTGTCAGTAATAGCCCAGTAAAGTGCCTTCGCCATCGGTGTTCTTTCCAATATCTACGCATTTCACCGCTCCACTGGAAATTCCCTTTACCCCTACTATACTCTAGTCAAGCAGTTTCGACTGCGATTTTGAAGTTGAGCCTCAAGATTTAACAGTTGACTTGCTTAACCACCTACAGACGCTTTACGCCCAGTGATTCCGGATAACACTTGCATCCTCCGTC
>M02308.154.ATB7U.1.2109.17554.26442.KBDT32.16S
CCCATTTGCTACCCTAGCTTTCGTCTCTGAGTGTCAGTAATAGCCCAGTAAAGTGCCTTCGCCATCGGTGTTCTTTCCAATATCTACGCATTTCACCGCTCCACTGGAAATTCCCTTTACCCCTACTATACTCTAGTCAAGCAGTTTCGACTGCGATTTTGAAGTTGAGCCTCAAGATTTAACAGTTGACTTGCTTAACCACCTACAGACGCTTTACGCCCAGTGATTCCGGATAACACTTGCATCCTCCGTC
>M02308.154.ATB7U.1.2109.15877.27357.KBDT32.16S
CCCATTTGCTACCCTAGCTTTCGTCTCTGAGTGTCAGTAATAGCCCAGTAAAGTGCCTTCGCCATCGGTGTTCTTTCCAATATCTACGCATTTCACCGCTCCACTGGAAATTCCCTTTACCCCTACTATACTCTAGTCAAGCAGTTTCGACTGCGATTTTGAAGTTGAGCCTCAAGATTTAACAGTTGACTTGCTTAACCACCTACAGACGCTTTACGCCCAGTGATTCCGGATAACACTTGCATCCTCCGTC
>M02308.154.ATB7U.1.2109.20307.27433.KBDT32.16S
CCCATTTGCTACCCTAGCTTTCGTCTCTGAGTGTCAGTAATAGCCCAGTAAAGTGCCTTCGCCATCGGTGTTCTTTCCAATATCTACGCATTTCACCGCTCCACTGGAAATTCCCTTTACCCCTACTATACTCTAGTCAAGCAGTTTCGACTGCGATTTTGAAGTTGAGCCTCAAGATTTAACAGTTGACTTGCTTAACCACCTACAGACGCTTTACGCCCAGTGATTCCGGATAACACTTGCATCCTCCGTC
>M02308.154.ATB7U.1.2110.9115.3546.KBDT32.16S
CCCATTTGCTACCCTAGCTTTCGTCTCTGAGTGTCAGTAATAGCCCAGTAAAGTGCCTTCGCCATCGGTGTTCTTTCCAATATCTACGCATTTCACCGCTCCACTGGAAATTCCCTTTACCCCTACTATACTCTAGTCAAGCAGTTTCGACTGCGATTTTGAAGTTGAGCCTCAAGATTTAACAGTTGACTTGCTTAACCACCTACAGACGCTTTACGCCCAGTGATTCCGGATAACACTTGCATCCTCCGTC
>M02308.154.ATB7U.1.2110.15203.4749.KBDT32.16S
CCCATTTGCTACCCTAGCTTTCGTCTCTGAGTGTCAGTAATAGCCCAGTAAAGTGCCTTCGCCATCGGTGTTCTTTCCAATATCTACGCATTTCACCGCTCCACTGGAAATTCCCTTTACCCCTACTATACTCTAGTCAAGCAGTTTCGACTGCGATTTTGAAGTTGAGCCTCAAGATTTAACAGTTGACTTGCTTAACCACCTACAGACGCTTTACGCCCAGTGATTCCGGATAACACTTGCATTCTCCGTC
>M02308.154.ATB7U.1.2110.13969.5805.KBDT32.16S
CCCATTTGCTACCCTAGCTTTCGTCTCTGAGTGTCAGTAATAGCCCAGTAAAGTGCCTTCGCCATCGGTGTTCTTTCCAATATCTACGCATTTCACCGCTCCACTGGAAATTCCCTTTACCCCTACTATACTCTAGTCAAGCAGTTTCGACTGCGATTTTGAAGTTGAGCCTCAAGATTTAACAGTTGACTTGCTTAACCACCTACAGACGCTTTACGCCCAGTGATTCCGGATAACACTTGCACCCTCCGTC
>M02308.154.ATB7U.1.2110.7252.9799.KBDT32.16S
CCCATTTGCTACCCTAGCTTTCGTCTCTGAGTGTCAGTAATAGCCCAGTAAAGTGCCTTCGCCATCGGTGTTCTTTCCAATATCTACGCATTTCACCGCTCCACTGGAAATTCCCTTTACCCCTACTATACTCTAGTCAAGCAGTTTCGACTGCGATTTTGAAGTTGAGCCTCAAGATTTAACAGTTGACTTGCTTAACCACCTACAGACGCTTTACGCCCAGTGATTCCGGATAACACTTGCATCCTCCGTA
>M02308.154.ATB7U.1.2110.2969.10571.KBDT32.16S
CCCATTTGCTACCCTAGCTTTCGTCTCTGAGTGTCAGTAATAGCCCAGTAAAGTGCCTTCGCCATCGGTGTTCTTTCCAATATCTACGCATTTCACCGCTCCACTGGAAATTCCCTTTACCCCTACTATACTCTAGTCAAGCAGTTTCGACTGCGATTTTGAAGTTGAGCCTCAAGATTTAACAGTTGACTTGCTTAACCACCTACAGACGCTTTACGCCCAGTGATTCCGGATAACACTTGCATCCTCCGTC
>M02308.154.ATB7U.1.2110.13616.10905.KBDT32.16S
CCCATTTGCTACCCTAGCTTTCGTCTCTGAGTGTCAGTAATAGCCCAGTAAAGTGCCTTCGCCATCGGTGTTCTTTCCAATATCTACGCATTTCACCGCTCCACTGGAAATTCCCTTTACCCCTACTATACTCTAGTCAAGCAGTTTCGACTGCGATTTTGAAGTTGAGCCTCAAGATTTAACAGTTGACTTGCTTAACCACCTACAGACGCTTTACGCCCAGTGATTCCGGATAACACTTGCACCCTCCGTA
>M02308.154.ATB7U.1.2110.21787.11818.KBDT32.16S
CCCATTTGCTACCCTAGCTTTCGTCTCTGAGTGTCAGTAATAGCCCAGTAAAGTGCCTTCGCCATCGGTGTTCTTTCCAATATCTACGCATTTCACCGCTCCACTGGAAATTCCCTTTACCCCTACTATACTCTAGTCAAGCAGTTTCGACTGCGATTTTGAAGTTGAGCCTCAAGATTTAACAGTTGACTTGCTTAACCACCTACAGACGCTTTACGCCCAGTGATTCCGGATAACACTTGCATCCTCCGTC
>M02308.154.ATB7U.1.2110.22486.11974.KBDT32.16S
CCCATTTGCTACCCTAGCTTTCGTCTCTGAGTGTCAGTAATAGCCCAGTAAAGTGCCTTCGCCATCGGTGTTCTTTCCAATATCTACGCATTTCACCGCTCCACTGGAAATTCCCTTTACCCCTACTATACTCTAGTCAAGCAGTTTCGACTGCGATTTTGAAGTTGAGCCTCAAGATTTAACAGTTGACTTGCTTAACCACCTACAGACGCTTTACGCCCAGTGATTCCGGATAACACTTGCATCCTCCGTC
>M02308.154.ATB7U.1.2110.14067.12213.KBDT32.16S
CCCATTTGCTACCCTAGCTTTCGTCTCTGAGTGTCAGTAATAGCCCAGTAAAGTGCCTTCGCCATCGGTGTTCTTTCCAATATCTACGCATTTCACCGCTCCACTGGAAATTCCCTTTACCCCTACTATACTCTAGTCAAGCAGTTTCGACTGCGATTTTGAAGTTGAGCCTCAAGATTTAACAGTTGACTTGCTTAACCACCTACAGACGCTTTACGCCCAGTGATTCCGGATAACACTTGCATCCTCCGTC
>M02308.154.ATB7U.1.2110.15932.14385.KBDT32.16S
CCCATTTGCTACCCTAGCTTTCGTCTCTGAGTGTCAGTAATAGCCCAGTAAAGTGCCTTCGCCATCGGTGTTCTTTCCAATATCTACGCATTTCACCGCTCCACTGGAAATTCCCTTTACCCCTACTATACTCTAGTCAAGCAGTTTCGACTGCGATTTTGAAGTTGAGCCTCAAGATTTAACAGTTGACTTGCTTAACCACCTACAGACGCTTTACGCCCAGTGATTCCGGATAACACTTGCATCCTCCGTC
>M02308.154.ATB7U.1.2110.13939.14720.KBDT32.16S
CCCATTTGCTACCCTAGCTTTCGTCTCTGAGTGTCAGTAATAGCCCAGTAAAGTGCCTTCGCCATCGGTGTTCTTTCCAATATCTACGCATTTCACCGCTCCACTGGAAATTCCCTTTACCCCTACTATACTCTAGTCAAGCAGTTTCGACTGCGATTTTGAAGTTGAGCCTCAAGATTTAACAGTTGACTTGCTTAACCACCTACAGACGCTTTACGCCCAGTGATTCCGGATAACACTTGCATCCTCCGTA
>M02308.154.ATB7U.1.2110.2254.14886.KBDT32.16S
CCCATTTGCTACCCTAGCTTTCGTCTCTGAGTGTCAGTAATAGCCCAGTAAAGTGCCTTCGCCATCGGTGTTCTTTCCAATATCTACGCATTTCACCGCTCCACTGGAAATTCCCTTTACCCCTACTATACTCTAGTCAAGCAGTTTCGACTGCGATTTTGAAGTTGAGCCTCAAGATTTAACAGTTGACTTGCTTAACCACCTACAGACGCTTTACGCCCAGTGATTCCGGATAACACTTGCATCCTCCGTC
>M02308.154.ATB7U.1.2110.24897.15838.KBDT32.16S
CCCATTTGCTACCCTAGCTTTCGTCTCTGAGTGTCAGTAATAGCCCAGTAAAGTGCCTTCGCCATCGGTGTTCTTTCCAATATCTACGCATTTCACCGCTCCACTGGAAATTCCCTTTACCCCTACTATACTCTAGTCAAGCAGTTTCGACTGCGATTTTGAAGTTGAGCCTCAAGATTTAACAGTTGACTTGCTTAACCACCTACAGACGCTTTACGCCCAGTGATTCCGGATAACACTTGCATCCTCCGTC
>M02308.154.ATB7U.1.2110.28428.18520.KBDT32.16S
CCCATTTGCTACCCTAGCTTTCGTCTCTGAGTGTCAGTAATAGCCCAGTAAAGTGCCTTCGCCATCGGTGTTCTTTCCAATATCTACGCATTTCACCGCTCCACTGGAAATTCCCTTTACCCCTACTATACTCTAGTCAAGCAGTTTCGACTGCGATTTTGAAGTTGAGCCTCAAGATTTAACAGTTGACTTGCTTAACCACCTACAGACGCTTTACGCCCAGTGATTCCGGATAACACTTGCATCCTCCGTC
>M02308.154.ATB7U.1.2110.27426.19527.KBDT32.16S
CCCATTTGCTACCCTAGCTTTCGTCTCTGAGTGTCAGTAATAGCCCAGTAAAGTGCCTTCGCCATCGGTGTTCTTTCCAATATCTACGCATTTCACCGCTCCACTGGAAATTCCCTTTACCCCTACTATACTCTAGTCAAGCAGTTTCGACTGCGATTTTGAAGTTGAGCCTCAAGATTTAACAGTTGACTTGCTTAACCACCTACAGACGCTTTACGCCCAGTGATTCCGGATAACACTTGCATCCTCCGTC
>M02308.154.ATB7U.1.2110.28474.19542.KBDT32.16S
CCCATTTGCTACCCTAGCTTTCGTCTCTGAGTGTCAGTAATAGCCCAGTAAAGTGCCTTCGCCATCGGTGTTCTTTCCAATATCTACGCATTTCACCGCTCCACTGGAAATTCCCTTTACCCCTACTATACTCTAGTCAAGCAGTTTCGACTGCGATTTTGAAGTTGAGCCTCAAGATTTAACAGTTGACTTGCTTAACCACCTACAGACGCTTTACGCCCAGTGATTCCGGATAACACTTGCATCCTCCGTC
>M02308.154.ATB7U.1.2110.3666.19773.KBDT32.16S
CCCATTTGCTACCCTAGCTTTCGTCTCTGAGTGTCAGTAATAGCCCAGTAAAGTGCCTTCGCCATCGGTGTTCTTTCCAATATCTACGCATTTCACCGCTCCACTGGAAATTCCCTTTACCCCTACTATACTCTAGTCAAGCAGTTTCGACTGCGATTTTGAAGTTGAGCCTCAAGATTTAACAGTTGACTTGCTTAACCACCTACAGACGCTTTACGCCCAGTGATTCCGGATAACACTTGCATCCTCCGTC
>M02308.154.ATB7U.1.2110.21266.19806.KBDT32.16S
CCCATTTGCTACCCTAGCTTTCGTCTCTGAGTGTCAGTAATAGCCCAGTAAAGTGCCTTCGCCATCGGTGTTCTTTCCAATATCTACGCATTTCACCGCTCCACTGGAAATTCCCTTTACCCCTACTATACTCTAGTCAAGCAGTTTCGACTGCGATTTTGAAGTTGAGCCTCAAGATTTAACAGTTGACTTGCTTAACCACCTACAGACGCTTTACGCCCAGTGATTCCGGATAACACTTGCATCCTCCGTC
>M02308.154.ATB7U.1.2110.12026.20239.KBDT32.16S
CCCATTTGCTACCCTAGCTTTCGTCTCTGAGTGTCAGTAATAGCCCAGTAAAGTGCCTTCGCCATCGGTGTTCTTTCCAATATCTACGCATTTCACCGCTCCACTGGAAATTCCCTTTACCCCTACTATACTCTAGTCAAGCAGTTTCGACTGCGATTTTGAAGTTGAGCCTCAAGATTTAACAGTTGACTTGCTTAACCACCTACAGACGCTTTACGCCCAGTGATTCCGGATAACACTTGCATCCTCCGTC
>M02308.154.ATB7U.1.2110.26712.20862.KBDT32.16S
CCCATTTGCTACCCTAGCTTTCGTCTCTGAGTGTCAGTAATAGCCCAGTAAAGTGCCTTCGCCATCGGTGTTCTTTCCAATATCTACGCATTTCACCGCTCCACTGGAAATTCCCTTTACCCCTACTATACTCTAGTCAAGCAGTTTCGACTGCGATTTTGAAGTTGAGCCTCAAGATTTAACAGTTGACTTGCTTAACCACCTACAGACGCTTTACGCCCAGTGATTCCGGATAACACTTGCATCCTCCGTC
>M02308.154.ATB7U.1.2110.13158.23140.KBDT32.16S
CCCATTTGCTACCCTAGCTTTCGTCTCTGAGTGTCAGTAATAGCCCAGTAAAGTGCCTTCGCCATCGGTGTTCTTTCCAATATCTACGCATTTCACCGCTCCACTGGAAATTCCCTTTACCCCTACTATACTCTAGTCAAGCAGTTTCGACTGCGATTTTGAAGTTGAGCCTCAAGATTTAACAGTTGACTTGCTTAACCACCTACAGACGCTTTACGCCCAGTGATTCCGGATAACACTTGCATCCTCCGTC
>M02308.154.ATB7U.1.2110.6224.23554.KBDT32.16S
CCCATTTGCTACCCTAGCTTTCGTCTCTGAGTGTCAGTAATAGCCCAGTAAAGTGCCTTCGCCATCGGTGTTCTTTCCAATATCTACGCATTTCACCGCTCCACTGGAAATTCCCTTTACCCCTACTATACTCTAGTCAAGCAGTTTCGACTGCGATTTTGAAGTTGAGCCTCAAGATTTAACAGTTGACTTGCTTAACCACCTACAGACGCTTTACGCCCAGTGATTCCGGATAACACTTGCACCCTCCGTA
>M02308.154.ATB7U.1.2110.7384.23998.KBDT32.16S
CCCATTTGCTACCCTAGCTTTCGTCTCTGAGTGTCAGTAATAGCCCAGTAAAGTGCCTTCGCCATCGGTGTTCTTTCCAATATCTACGCATTTCACCGCTCCACTGGAAATTCCCTTTACCCCTACTATACTCTAGTCAAGCAGTTTCGACTGCGATTTTGAAGTTGAGCCTCAAGATTTAACAGTTGACTTGCTTAACCACCTACAGACGCTTTACGCCCAGTGATTCCGGATAACACTTGCATCCTCCGTC
>M02308.154.ATB7U.1.2110.10331.24349.KBDT32.16S
CCCATTTGCTACCCTAGCTTTCGTCTCTGAGTGTCAGTAATAGCCCAGTAAAGTGCCTTCGCCATCGGTGTTCTTTCCAATATCTACGCATTTCACCGCTCCACTGGAAATTCCCTTTACCCCTACTATACTCTAGTCAAGCAGTTTCGACTGCGATTTTGAAGTTGAGCCTCAAGATTTAACAGTTGACTTGCTTAACCACCTACAGACGCTTTACGCCCAGTGATTCCGGATAACACTTGCATCCTCCGTC
>M02308.154.ATB7U.1.2110.11604.25530.KBDT32.16S
CCCATTTGCTACCCTAGCTTTCGTCTCTGAGTGTCAGTAATAGCCCAGTAAAGTGCCTTCGCCATCGGTGTTCTTTCCAATATCTACGCATTTCACCGCTCCACTGGAAATTCCCTTTACCCCTACTATACTCTAGTCAAGCAGTTTCGACTGCGATTTTGAAGTTGAGCCTCAAGATTTAACAGTTGACTTGCTTAACCACCTACAGACGCTTTACGCCCAGTGATTCCGGATAACACTTGCATCCTCCGTC
>M02308.154.ATB7U.1.2111.19936.2630.KBDT32.16S
CCCATTTGCTACCCTAGCTTTCGTCTCTGAGTGTCAGTAATAGCCCAGTAAAGTGCCTTCGCCATCGGTGTTCTTTCCAATATCTACGCATTTCACCGCTCCACTGGAAATTCCCTTTACCCCTACTATACTCTAGTCAAGCAGTTTCGACTGCGATTTTGAAGTTGAGCCTCAAGATTTAACAGTTGACTTGCTTAACCACCTACAGACGCTTTACGCCCAGTGATTCCGGATAACACTTGCATCCTCCGTC
>M02308.154.ATB7U.1.2111.17543.6073.KBDT32.16S
CCCATTTGCTACCCTAGCTTTCGTCTCTGAGTGTCAGTAATAGCCCAGTAAAGTGCCTTCGCCATCGGTGTTCTTTCCAATATCTACGCATTTCACCGCTCCACTGGAAATTCCCTTTACCCCTACTATACTCTAGTCAAGCAGTTTCGACTGCGATTTTGAAGTTGAGCCTCAAGATTTAACAGTTGACTTGCTTAACCACCTACAGACGCTTTACGCCCAGTGATTCCGGATAACACTCGCATCCTCCGTC
>M02308.154.ATB7U.1.2111.19879.6430.KBDT32.16S
CCCATTTGCTACCCTAGCTTTCGTCTCTGAGTGTCAGTAATAGCCCAGTAAAGTGCCTTCGCCATCGGTGTTCTTTCCAATATCTACGCATTTCACCGCTCCACTGGAAATTCCCTTTACCCCTACTATACTCTAGTCAAGCAGTTTCGACTGCGATTTTGAAGTTGAGCCTCAAGATTTAACAGTTGACTTGCTTAACCACCTACAGACGCTTTACGCCCAGTGATTCCGGATAACACTTGCATCCTCCGTC
>M02308.154.ATB7U.1.2111.15365.7306.KBDT32.16S
CCCATTTGCTACCCTAGCTTTCGTCTCTGAGTGTCAGTAATAGCCCAGTAAAGTGCCTTCGCCATCGGTGTTCTTTCCAATATCTACGCATTTCACCGCTCCACTGGAAATTCCCTTTACCCCTACTATACTCTAGTCAAGCAGTTTCGACTGCGATTTTGAAGTTGAGCCTCAAGATTTAACAGTTGACTTGCTTAACCACCTACAGACGCTTTACGCCCAGTGATTCCGGATAACACTTGCATCCTCCGTC
>M02308.154.ATB7U.1.2111.20800.8084.KBDT32.16S
CCCATTTGCTACCCTAGCTTTCGTCTCTGAGTGTCAGTAATAGCCCAGTAAAGTGCCTTCGCCATCGGTGTTCTTTCCAATATCTACGCATTTCACCGCTCCACTGGAAATTCCCTTTACCCCTACTATACTCTAGTCAAGCAGTTTCGACTGCGATTTTGAAGTTGAGCCTCAAGATTTAACAGTTGACTTGCTTAACCACCTACAGACGCTTTACGCCCAGTGATTCCGGATAACACTTGCATCCTCCGTC
>M02308.154.ATB7U.1.2111.23471.8579.KBDT32.16S
CCCATTTGCTACCCTAGCTTTCGTCTCTGAGTGTCAGTAATAGCCCAGTAAAGTGCCTTCGCCATCGGTGTTCTTTCCAATATCTACGCATTTCACCGCTCCACTGGAAATTCCCTTTACCCCTACTATACTCTAGTCAAGCAGTTTCGACTGCGATTTTGAAGTTGAGCCTCAAGATTTAACAGTTGACTTGCTTAACCACCTACAGACGCTTTACGCCCAGTGATTCCGGATAACACTTGCATCCTCCGTC
>M02308.154.ATB7U.1.2111.27338.9061.KBDT32.16S
CCCATTTGCTACCCTAGCTTTCGTCTCTGAGTGTCAGTAATAGCCCAGTAAAGTGCCTTCGCCATCGGTGTTCTTTCCAATATCTACGCATTTCACCGCTCCACTGGAAATTCCCTTTACCCCTACTATACTCTAGTCAAGCAGTTTCGACTGCGATTTTGAAGTTGAGCCTCAAGATTTAACAGTTGACTTGCTTAACCACCTACAGACGCTTTACGCCCAGTGATTCCGGATAACACTTGCATCCTCCGTC
>M02308.154.ATB7U.1.2111.13693.9239.KBDT32.16S
CCCATTTGCTACCCTAGCTTTCGTCTCTGAGTGTCAGTAATAGCCCAGTAAAGTGCCTTCGCCATCGGTGTTCTTTCCAATATCTACGCATTTCACCGCTCCACTGGAAATTCCCTTTACCCCTACTATACTCTAGTCAAGCAGTTTCGACTGCGATTTTGAAGTTGAGCCTCAAGATTTAACAGTTGACTTGCTTAACCACCTACAGACGCTTTACGCCCAGTGATTCCGGATAACACTTGCATCCTCCGTC
>M02308.154.ATB7U.1.2111.10693.9838.KBDT32.16S
CCCATTTGCTACCCTAGCTTTCGTCTCTGAGTGTCAGTAATAGCCCAGTAAAGTGCCTTCGCCATCGGTGTTCTTTCCAATATCTACGCATTTCACCGCTCCACTGGAAATTCCCTTTACCCCTACTATACTCTAGTCAAGCAGTTTCGACTGCGATTTTGAAGTTGAGCCTCAAGATTTAACAGTTGACTTGCTTAACCACCTACAGACGCTTTACGCCCAGTGATTCCGGATAACACTTGCATCCTCCGTC
>M02308.154.ATB7U.1.2111.23377.10173.KBDT32.16S
CCCATTTGCTACCCTAGCTTTCGTCTCTGAGTGTCAGTAATAGCCCAGTAAAGTGCCTTCGCCATCGGTGTTCTTTCCAATATCTACGCATTTCACCGCTCCACTGGAAATTCCCTTTACCCCTACTATACTCTAGTCAAGCAGTTTCGACTGCGATTTTGAAGTTGAGCCTCAAGATTTAACAGTTGACTTGCTTAACCACCTACAGACGCTTTACGCCCAGTGATTCCGGATAACACTTGCATCCTCCGTC
>M02308.154.ATB7U.1.2111.14706.11359.KBDT32.16S
CCCATTTGCTACCCTAGCTTTCGTCTCTGAGTGTCAGTAATAGCCCAGTAAAGTGCCTTCGCCATCGGTGTTCTTTCCAATATCTACGCATTTCACCGCTCCACTGGAAATTCCCTTTACCCCTACTATACTCTAGTCAAGCAGTTTCGACTGCGATTTTGAAGTTGAGCCTCAAGATTTAACAGTTGACTTGCTTAACCACCTACAGACGCTTTACGCCCAGTGATTCCGGATAACACTTGCATCCTCCGTC
>M02308.154.ATB7U.1.2111.16833.11982.KBDT32.16S
CCCATTTGCTACCCTAGCTTTCGTCTCTGAGTGTCAGTAATAGCCCAGTAAAGTGCCTTCGCCATCGGTGTTCTTTCCAATATCTACGCATTTCACCGCTCCACTGGAAATTCCCTTTACCCCTACTATACTCTAGTCAAGCAGTTTCGACTGCGATTTTGAAGTTGAGCCTCAAGATTTAACAGTTGACTTGCTTAACCACCTACAGACGCTTTACGCCCAGTGATTCCGGATAACACTTGCATCCTCCGTC
>M02308.154.ATB7U.1.2111.3363.12930.KBDT32.16S
CCCATTTGCTACCCTAGCTTTCGTCTCTGAGTGTCAGTAATAGCCCAGTAAAGTGCCTTCGCCATCGGTGTTCTTTCCAATATCTACGCATTTCACCGCTCCACTGGAAATTCCCTTTACCCCTACTATACTCTAGTCAAGCAGTTTCGACTGCGATTTTGAAGTTGAGCCTCAAGATTTAACAGTTGACTTGCTTAACCACCTACAGACGCTTTACGCCCAGTGATTCCGGATAACACTTGCATCCTCCGTC
>M02308.154.ATB7U.1.2111.6517.13206.KBDT32.16S
CCCATTTGCTACCCTAGCTTTCGTCTCTGAGTGTCAGTAATAGCCCAGTAAAGTGCCTTCGCCATCGGTGTTCTTTCCAATATCTACGCATTTCACCGCTCCACTGGAAATTCCCTTTACCCCTACTATACTCTAGTCAAGCAGTTTCGACTGCGATTTTGAAGTTGAGCCTCAAGATTTAACAGTTGACTTGCTTAACCACCTACAGACGCTTTACGCCCAGTGATTCCGGATAACACTTGCATCCTCCGTC
>M02308.154.ATB7U.1.2111.12115.14597.KBDT32.16S
CCCATTTGCTACCCTAGCTTTCGTCTCTGAGTGTCAGTAATAGCCCAGTAAAGTGCCTTCGCCATCGGTGTTCTTTCCAATATCTACGCATTTCACCGCTCCACTGGAAATTCCCTTTACCCCTACTATACTCTAGTCAAGCAGTTTCGACTGCGATTTTGAAGTTGAGCCTCAAGATTTAACAGTTGACTTGCTTAACCACCTACAGACGCTTTACGCCCAGTGATTCCGGATAACACTTGCATCCTCCGTC
>M02308.154.ATB7U.1.2111.16287.15521.KBDT32.16S
CCCATTTGCTACCCTAGCTTTCGTCTCTGAGTGTCAGTAATAGCCCAGTAAAGTGCCTTCGCCATCGGTGTTCTTTCCAATATCTACGCATTTCACCGCTCCACTGGAAATTCCCTTTACCCCTACTATACTCTAGTCAAGCAGTTTCGACTGCGATTTTGAAGTTGAGCCTCAAGATTTAACAGTTGACTTGCTTAACCACCTACAGACGCTTTACGCCCAGTGATTCCGGATAACACTTGCATCCTCCGTC
>M02308.154.ATB7U.1.2111.8063.15796.KBDT32.16S
CCCATTTGCTACCCTAGCTTTCGTCTCTGAGTGTCAGTAATAGCCCAGTAAAGTGCCTTCGCCATCGGTGTTCTTTCCAATATCTACGCATTTCACCGCTCCACTGGAAATTCCCTTTACCCCTACTATACTCTAGTCAAGCAGTTTCGACTGCGATTTTGAAGTTGAGCCTCAAGATTTAACAGTTGACTTGCTTAACCACCTACAGACGCTTTACGCCCAGTGATTCCGGATAACACTTGCATCCTCCGTC
>M02308.154.ATB7U.1.2111.18046.16791.KBDT32.16S
CCCATTTGCTACCCTAGCTTTCGTCTCTGAGTGTCAGTAATAGCCCAGTAAAGTGCCTTCGCCATCGGTGTTCTTTCCAATATCTACGCATTTCACCGCTCCACTGGAAATTCCCTTTACCCCTACTATACTCTAGTCAAGCAGTTTCGACTGCGATTTTGAAGTTGAGCCTCAAGATTTAACAGTTGACTTGCTTAACCACCTACAGACGCTTTACGCCCAGTGATTCCGGATAACACTTGCATCCTCCGTC
>M02308.154.ATB7U.1.2111.3506.17011.KBDT32.16S
CCCATTTGCTACCCTAGCTTTCGTCTCTGAGTGTCAGTAATAGCCCAGTAAAGTGCCTTCGCCATCGGTGTTCTTTCCAATATCTACGCATTTCACCGCTCCACTGGAAATTCCCTTTACCCCTACTATACTCTAGTCAAGCAGTTTCGACTGCGATTTTGAAGTTGAGCCTCAAGATTTAACAGTTGACTTGCTTAACCACCTACAGACGCTTTACGCCCAGTGATTCCGGATAACACTTGCATCCTCCGTC
>M02308.154.ATB7U.1.2111.15851.17410.KBDT32.16S
CCCATTTGCTACCCTAGCTTTCGTCTCTGAGTGTCAGTAATAGCCCAGTAAAGTGCCTTCGCCATCGGTGTTCTTTCCAATATCTACGCATTTCACCGCTCCACTGGAAATTCCCTTTACCCCTACTATACTCTAGTCAAGCAGTTTCGACTGCGATTTTGAAGTTGAGCCTCAAGATTTAACAGTTGACTTGCTTAACCACCTACAGACGCTTTACGCCCAGTGATTCCGGATAACACTTGCATCCTCCGTC
>M02308.154.ATB7U.1.2111.9766.18345.KBDT32.16S
CCCATTTGCTACCCTAGCTTTCGTCTCTGAGTGTCAGTAATAGCCCAGTAAAGTGCCTTCGCCATCGGTGTTCTTTCCAATATCTACGCATTTCACCGCTCCACTGGAAATTCCCTTTACCCCTACTATACTCTAGTCAAGCAGTTTCGACTGCGATTTTGAAGTTGAGCCTCAAGATTTAACAGTTGACTTGCTTAACCACCTACAGACGCTTTACGCCCAGTGATTCCGGATAACACTTGCATCCTCCGTC
>M02308.154.ATB7U.1.2111.11417.19083.KBDT32.16S
CCCATTTGCTACCCTAGCTTTCGTCTCTGAGTGTCAGTAATAGCCCAGTAAAGTGCCTTCGCCATCGGTGTTCTTTCCAATATCTACGCATTTCACCGCTCCACTGGAAATTCCCTTTACCCCTACTATACTCTAGTCAAGCAGTTTCGACTGCGATTTTGAAGTTGAGCCTCAAGATTTAACAGTTGACTTGCTTAACCACCTACAGACGCTTTACGCCCAGTGATTCCGGATAACACTTGCATCCTCCGTC
>M02308.154.ATB7U.1.2111.19201.19609.KBDT32.16S
CCCATTTGCTACCCTAGCTTTCGTCTCTGAGTGTCAGTAATAGCCCAGTAAAGTGCCTTCGCCATCGGTGTTCTTTCCAATATCTACGCATTTCACCGCTCCACTGGAAATTCCCTTTACCCCTACTATACTCTAGTCAAGCAGTTTCGACTGCGATTTTGAAGTTGAGCCTCAAGATTTAACAGTTGACTTGCTTAACCACCTACAGACGCTTTACGCCCAGTGATTCCGGATAACACTTGCATCCTCCGTC
>M02308.154.ATB7U.1.2111.13431.20706.KBDT32.16S
CCCATTTGCTACCCTAGCTTTCGTCTCTGAGTGTCAGTAATAGCCCAGTAAAGTGCCTTCGCCATCGGTGTTCTTTCCAATATCTACGCATTTCACCGCTCCACTGGAAATTCCCTTTACCCCTACTATACTCTAGTCAAGCAGTTTCGACTGCGATTTTGAAGTTGAGCCTCAAGATTTAACAGTTGACTTGCTTAACCACCTACAGACGCTTTACGCCCAGTGATTCCGGATAACACTTGCATCCTCCGTC
>M02308.154.ATB7U.1.2111.22149.21097.KBDT32.16S
CCCATTTGCTACCCTAGCTTTCGTCTCTGAGTGTCAGTAATAGCCCAGTAAAGTGCCTTCGCCATCGGTGTTCTTTCCAATATCTACGCATTTCACCGCTCCACTGGAAATTCCCTTTACCCCTACTATACTCTAGTCAAGCAGTTTCGACTGCGATTTTGAAGTTGAGCCTCAAGATTTAACAGTTGACTTGCTTAACCACCTACAGACGCTTTACGCCCAGTGATTCCGGATAACACTTGCATCCTCCGTC
>M02308.154.ATB7U.1.2111.10241.23462.KBDT32.16S
CCCATTTGCTACCCTAGCTTTCGTCTCTGAGTGTCAGTAATAGCCCAGTAAAGTGCCTTCGCCATCGGTGTTCTTTCCAATATCTACGCATTTCACCGCTCCACTGGAAATTCCCTTTACCCCTACTATACTCTAGTCAAGCAGTTTCGACTGCGATTTTGAAGTTGAGCCTCAAGATTTAACAGTTGACTTGCTTAACCACCTACAGACGCTTTACGCCCAGTGATTCCGGATAACACTTGCATCCTCCGTC
>M02308.154.ATB7U.1.2111.14964.23682.KBDT32.16S
CCCATTTGCTACCCTAGCTTTCGTCTCTGAGTGTCAGTAATAGCCCAGTAAAGTGCCTTCGCCATCGGTGTTCTTTCCAATATCTACGCATTTCACCGCTCCACTGGAAATTCCCTTTACCCCTACTATACTCTAGTCAAGCAGTTTCGACTGCGATTTTGAAGTTGAGCCTCAAGATTTAACAGTTGACTTGCTTAACCACCTACAGACGCTTTACGCCCAGTGATTCCGGATAACACTTGCATCCTCCGTC
>M02308.154.ATB7U.1.2111.14016.24648.KBDT32.16S
CCCATTTGCTACCCTAGCTTTCGTCTCTGAGTGTCAGTAATAGCCCAGTAAAGTGCCTTCGCCATCGGTGTTCTTTCCAATATCTACGCATTTCACCGCTCCACTGGAAATTCCCTTTACCCCTACTATACTCTAGTCAAGCAGTTTCGACTGCGATTTTGAAGTTGAGCCTCAAGATTTAACAGTTGACTTGCTTAACCACCTACAGACGCTTTACGCCCAGTGATTCCGGATAACACTTGCATCCTCCGTC
>M02308.154.ATB7U.1.2111.9589.26709.KBDT32.16S
CCCATTTGCTACCCTAGCTTTCGTCTCTGAGTGTCAGTAATAGCCCAGTAAAGTGCCTTCGCCATCGGTGTTCTTTCCAATATCTACGCATTTCACCGCTCCACTGGAAATTCCCTTTACCCCTACTATACTCTAGTCAAGCAGTTTCGACTGCGATTTTGAAGTTGAGCCTCAAGATTTAACAGTTGACTTGCTTAACCACCTACAGACGCTTTACGCCCAGTGATTCCGGATAACACTTGCATCCTCCGTC
>M02308.154.ATB7U.1.2111.13983.27552.KBDT32.16S
CCCATTTGCTACCCTAGCTTTCGTCTCTGAGTGTCAGTAATAGCCCAGTAAAGTGCCTTCGCCATCGGTGTTCTTTCCAATATCTACGCATTTCACCGCTCCACTGGAAATTCCCTTTACCCCTACTATACTCTAGTCAAGCAGTTTCGACTGCGATTTTGAAGTTGAGCCTCAAGATTTAACAGTTGACTTGCTTAACCACCTACAGACGCTTTACGCCCAGTGATTCCGGATAACACTTGCATCCTCCGTC
>M02308.154.ATB7U.1.2112.7466.4285.KBDT32.16S
CCCATTTGCTACCCTAGCTTTCGTCTCTGAGTGTCAGTAATAGCCCAGTAAAGTGCCTTCGCCATCGGTGTTCTTTCCAATATCTACGCATTTCACCGCTCCACTGGAAATTCCCTTTACCCCTACTATACTCTAGTCAAGCAGTTTCGACTGCGATTTTGAAGTTGAGCCTCAAGATTTAACAGTTGACTTGCTTAACCACCTACAGACGCTTTACGCCCAGTGATTCCGGATAACACTTGCATCCTCCGTC
>M02308.154.ATB7U.1.2112.22112.4742.KBDT32.16S
CCCATTTGCTACCCTAGCTTTCGTCTCTGAGTGTCAGTAATAGCCCAGTAAAGTGCCTTCGCCATCGGTGTTCTTTCCAATATCTACGCATTTCACCGCTCCACTGGAAATTCCCTTTACCCCTACTATACTCTAGTCAAGCAGTTTCGACTGCGATTTTGAAGTTGAGCCTCAAGATTTAACAGTTGACTTGCTTAACCACCTACAGACGCTTTACGCCCAGTGATTCCGGATAACACTTGCATCCTCCGTC
>M02308.154.ATB7U.1.2112.20058.4795.KBDT32.16S
CCCATTTGCTACCCTAGCTTTCGTCTCTGAGTGTCAGTAATAGCCCAGTAAAGTGCCTTCGCCATCGGTGTTCTTTCCAATATCTACGCATTTCACCGCTCCACTGGAAATTCCCTTTACCCCTACTATACTCTAGTCAAGCAGTTTCGACTGCGATTTTGAAGTTGAGCCTCAAGATTTAACAGTTGACTTGCTTAACCACCTACAGACGCTTTACGCCCAGTGATTCCGGATAACACTTGCATCCTCCGTC
>M02308.154.ATB7U.1.2112.14080.6056.KBDT32.16S
CCCATTTGCTACCCTAGCTTTCGTCTCTGAGTGTCAGTAATAGCCCAGTAAAGTGCCTTCGCCATCGGTGTTCTTTCCAATATCTACGCATTTCACCGCTCCACTGGAAATTCCCTTTACCCCTACTATACTCTAGTCAAGCAGTTTCGACTGCGATTTTGAAGTTGAGCCTCAAGATTTAACAGTTGACTTGCTTAACCACCTACAGACGCTTTACGCCCAGTGATTCCGGATAACACTTGCATCCTCCGTC
>M02308.154.ATB7U.1.2112.19216.7856.KBDT32.16S
CCCATTTGCTACCCTAGCTTTCGTCTCTGAGTGTCAGTAATAGCCCAGTAAAGTGCCTTCGCCATCGGTGTTCTTTCCAATATCTACGCATTTCACCGCTCCACTGGAAATTCCCTTTACCCCTACTATACTCTAGTCAAGCAGTTTCGACTGCGATTTTGAAGTTGAGCCTCAAGATTTAACAGTTGACTTGCTTAACCACCTACAGACGCTTTACGCCCAGTGATTCCGGATAACACTTGCATCCTCCGTC
>M02308.154.ATB7U.1.2112.5435.8614.KBDT32.16S
CCCATTTGCTACCCTAGCTTTCGTCTCTGAGTGTCAGTAATAGCCCAGTAAAGTGCCTTCGCCATCGGTGTTCTTTCCAATATCTACGCATTTCACCGCTCCACTGGAAATTCCCTTTACCCCTACTATACTCTAGTCAAGCAGTTTCGACTGCGATTTTGAAGTTGAGCCTCAAGATTTAACAGTTGACTTGCTTAACCACCTACAGACGCTTTACGCCCAGTGATTCCGGATAACACTTGCATCCTCCGTC
>M02308.154.ATB7U.1.2112.24775.10253.KBDT32.16S
CCCATTTGCTACCCTAGCTTTCGTCTCTGAGTGTCAGTAATAGCCCAGTAAAGTGCCTTCGCCATCGGTGTTCTTTCCAATATCTACGCATTTCACCGCTCCACTGGAAATTCCCTTTACCCCTACTATACTCTAGTCAAGCAGTTTCGACTGCGATTTTGAAGTTGAGCCTCAAGATTTAACAGTTGACTTGCTTAACCACCTACAGACGCTTTACGCCCAGTGATTCCGGATAACACTTGCATCCTCCGTC
>M02308.154.ATB7U.1.2112.23322.11262.KBDT32.16S
CCCATTTGCTACCCTAGCTTTCGTCTCTGAGTGTCAGTAATAGCCCAGTAAAGTGCCTTCGCCATCGGTGTTCTTTCCAATATCTACGCATTTCACCGCTCCACTGGAAATTCCCTTTACCCCTACTATACTCTAGTCAAGCAGTTTCGACTGCGATTTTGAAGTTGAGCCTCAAGATTTAACAGTTGACTTGCTTAACCACCTACAGACGCTTTACGCCCAGTGATTCCGGATAACACTTGCATCCTCCGTC
>M02308.154.ATB7U.1.2112.23891.11477.KBDT32.16S
CCCATTTGCTACCCTAGCTTTCGTCTCTGAGTGTCAGTAATAGCCCAGTAAAGTGCCTTCGCCATCGGTGTTCTTTCCAATATCTACGCATTTCACCGCTCCACTGGAAATTCCCTTTACCCCTACTATACTCTAGTCAAGCAGTTTCGACTGCGATTTTGAAGTTGAGCCTCAAGATTTAACAGTTGACTTGCTTAACCACCTACAGACGCTTTACGCCCAGTGATTCCGGATAACACTTGCATCCTCCGTC
>M02308.154.ATB7U.1.2112.13687.11667.KBDT32.16S
CCCATTTGCTACCCTAGCTTTCGTCTCTGAGTGTCAGTAATAGCCCAGTAAAGTGCCTTCGCCATCGGTGTTCTTTCCAATATCTACGCATTTCACCGCTCCACTGGAAATTCCCTTTACCCCTACTATACTCTAGTCAAGCAGTTTCGACTGCGATTTTGAAGTTGAGCCTCAAGATTTAACAGTTGACTTGCTTAACCACCTACAGACGCTTTACGCCCAGTGATTCCGGATAACACTTGCATCCTCCGTC
>M02308.154.ATB7U.1.2112.6785.12397.KBDT32.16S
CCCATTTGCTACCCTAGCTTTCGTCTCTGAGTGTCAGTAATAGCCCAGTAAAGTGCCTTCGCCATCGGTGTTCTTTCCAATATCTACGCATTTCACCGCTCCACTGGAAATTCCCTTTACCCCTACTATACTCTAGTCAAGCAGTTTCGACTGCGATTTTGAAGTTGAGCCTCAAGATTTAACAGTTGACTTGCTTAACCACCTACAGACGCTTTACGCCCAGTGATTCCGGATAACACTTGCATCCTCCGTC
>M02308.154.ATB7U.1.2112.28200.13506.KBDT32.16S
CCCATTTGCTACCCTAGCTTTCGTCTCTGAGTGTCAGTAATAGCCCAGTAAAGTGCCTTCGCCATCGGTGTTCTTTCCAATATCTACGCATTTCACCGCTCCACTGGAAATTCCCTTTACCCCTACTATACTCTAGTCAAGCAGTTTCGACTGCGATTTTGAAGTTGAGCCTCAAGATTTAACAGTTGACTTGCTTAACCACCTACAGACGCTTTACGCCCAGTGATTCCGGATAACACTTGCATCCTCCGTC
>M02308.154.ATB7U.1.2112.8431.13759.KBDT32.16S
CCCATTTGCTACCCTAGCTTTCGTCTCTGAGTGTCAGTAATAGCCCAGTAAAGTGCCTTCGCCATCGGTGTTCTTTCCAATATCTACGCATTTCACCGCTCCACTGGAAATTCCCTTTACCCCTACTATACTCTAGTCAAGCAGTTTCGACTGCGATTTTGAAGTTGAGCCTCAAGATTTAACAGTTGACTTGCTTAACCACCTACAGACGCTTTACGCCCAGTGATTCCGGATAACACTTGCATCCTCCGTC
>M02308.154.ATB7U.1.2112.2008.14583.KBDT32.16S
CCCATTTGCTACCCTAGCTTTCGTCTCTGAGTGTCAGTAATAGCCCAGTAAAGTGCCTTCGCCATCGGTGTTCTTTCCAATATCTACGCATTTCACCGCTCCACTGGAAATTCCCTTTACCCCTACTATACTCTAGTCAAGCAGTTTCGACTGCGATTTTGAAGTTGAGCCTCAAGATTTAACAGTTGACTTGCTTAACCACCTACAGACGCTTTACGCCCAGTGATTCCGGATAACACTTGCATCCTCCGTC
>M02308.154.ATB7U.1.2112.10471.17361.KBDT32.16S
CCCATTTGCTACCCTAGCTTTCGTCTCTGAGTGTCAGTAATAGCCCAGTAAAGTGCCTTCGCCATCGGTGTTCTTTCCAATATCTACGCATTTCACCGCTCCACTGGAAATTCCCTTTACCCCTACTATACTCTAGTCAAGCAGTTTCGACTGCGATTTTGAAGTTGAGCCTCAAGATTTAACAGTTGACTTGCTTAACCACCTACAGACGCTTTACGCCCAGTGATTCCGGATAACACTTGCATCCTCCGTC
>M02308.154.ATB7U.1.2112.21891.19305.KBDT32.16S
CCCATTTGCTACCCTAGCTTTCGTCTCTGAGTGTCAGTAATAGCCCAGTAAAGTGCCTTCGCCATCGGTGTTCTTTCCAATATCTACGCATTTCACCGCTCCACTGGAAATTCCCTTTACCCCTACTATACTCTAGTCAAGCAGTTTCGACTGCGATTTTGAAGTTGAGCCTCAAGATTTAACAGTTGACTTGCTTAACCACCTACAGACGCTTTACGCCCAGTGATTCCGGATAACACTTGCATCCTCCGTC
>M02308.154.ATB7U.1.2112.21507.21181.KBDT32.16S
CCCATTTGCTACCCTAGCTTTCGTCTCTGAGTGTCAGTAATAGCCCAGTAAAGTGCCTTCGCCATCGGTGTTCTTTCCAATATCTACGCATTTCACCGCTCCACTGGAAATTCCCTTTACCCCTACTATACTCTAGTCAAGCAGTTTCGACTGCGATTTTGAAGTTGAGCCTCAAGATTTAACAGTTGACTTGCTTAACCACCTACAGACGCTTTACGCCCAGTGATTCCGGATAACACTTGCATCCTCCGTC
>M02308.154.ATB7U.1.2112.24313.22299.KBDT32.16S
CCCATTTGCTACCCTAGCTTTCGTCTCTGAGTGTCAGTAATAGCCCAGTAAAGTGCCTTCGCCATCGGTGTTCTTTCCAATATCTACGCATTTCACCGCTCCACTGGAAATTCCCTTTACCCCTACTATACTCTAGTCAAGCAGTTTCGACTGCGATTTTGAAGTTGAGCCTCAAGATTTAACAGTTGACTTGCTTAACCACCTACAGACGCTTTACGCCCAGTGATTCCGGATAACACTTGCATCCTCCGTC
>M02308.154.ATB7U.1.2112.15430.23046.KBDT32.16S
CCCATTTGCTACCCTAGCTTTCGTCTCTGAGTGTCAGTAATAGCCCAGTAAAGTGCCTTCGCCATCGGTGTTCTTTCCAATATCTACGCATTTCACCGCTCCACTGGAAATTCCCTTTACCCCTACTATACTCTAGTCAAGCAGTTTCGACTGCGATTTTGAAGTTGAGCCTCAAGATTTAACAGTTGACTTGCTTAACCACCTACAGACGCTTTACGCCCAGTGATTCCGGATAACACTTGCATCCTCCGTC
>M02308.154.ATB7U.1.2112.12845.23207.KBDT32.16S
CCCATTTGCTACCCTAGCTTTCGTCTCTGAGTGTCAGTAATAGCCCAGTAAAGTGCCTTCGCCATCGGTGTTCTTTCCAATATCTACGCATTTCACCGCTCCACTGGAAATTCCCTTTACCCCTACTATACTCTAGTCAAGCAGTTTCGACTGCGATTTTGAAGTTGAGCCTCAAGATTTAACAGTTGACTTGCTTAACCACCTACAGACGCTTTACGCCCAGTGATTCCGGATAACACTTGCATCCTCCGTC
>M02308.154.ATB7U.1.2112.25460.24246.KBDT32.16S
CCCATTTGCTACCCTAGCTTTCGTCTCTGAGTGTCAGTAATAGCCCAGTAAAGTGCCTTCGCCATCGGTGTTCTTTCCAATATCTACGCATTTCACCGCTCCACTGGAAATTCCCTTTACCCCTACTATACTCTAGTCAAGCAGTTTCGACTGCGATTTTGAAGTTGAGCCTCAAGATTTAACAGTTGACTTGCTTAACCACCTACAGACGCTTTACGCCCAGTGATTCCGGATAACACTTGCATCCTCCGTC
>M02308.154.ATB7U.1.2112.14866.24352.KBDT32.16S
CCCATTTGCTACCCTAGCTTTCGTCTCTGAGTGTCAGTAATAGCCCAGTAAAGTGCCTTCGCCATCGGTGTTCTTTCCAATATCTACGCATTTCACCGCTCCACTGGAAATTCCCTTTACCCCTACTATACTCTAGTCAAGCAGTTTCGACTGCGATTTTGAAGTTGAGCCTCAAGATTTAACAGTTGACTTGCTTAACCACCTACAGACGCTTTACGCCCAGTGATTCCGGATAACACTTGCATCCTCCGTC
>M02308.154.ATB7U.1.2112.23480.24729.KBDT32.16S
CCCATTTGCTACCCTAGCTTTCGTCTCTGAGTGTCAGTAATAGCCCAGTAAAGTGCCTTCGCCATCGGTGTTCTTTCCAATATCTACGCATTTCACCGCTCCACTGGAAATTCCCTTTACCCCTACTATACTCTAGTCAAGCAGTTTCGACTGCGATTTTGAAGTTGAGCCTCAAGATTTAACAGTTGACTTGCTTAACCACCTACAGACGCTTTACGCCCAGTGATTCCGGATAACACTTGCATCCTCCGTC
>M02308.154.ATB7U.1.2112.11020.25513.KBDT32.16S
CCCATTTGCTACCCTAGCTTTCGTCTCTGAGTGTCAGTAATAGCCCAGTAAAGTGCCTTCGCCATCGGTGTTCTTTCCAATATCTACGCATTTCACCGCTCCACTGGAAATTCCCTTTACCCCTACTATACTCTAGTCAAGCAGTTTCGACTGCGATTTTGAAGTTGAGCCTCAAGATTTAACAGTTGACTTGCTTAACCACCTACAGACGCTTTACGCCCAGTGATTCCGGATAACACTTGCATCCTCCGTC
>M02308.154.ATB7U.1.2112.19955.25828.KBDT32.16S
CCCATTTGCTACCCTAGCTTTCGTCTCTGAGTGTCAGTAATAGCCCAGTAAAGTGCCTTCGCCATCGGTGTTCTTTCCAATATCTACGCATTTCACCGCTCCACTGGAAATTCCCTTTACCCCTACTATACTCTAGTCAAGCAGTTTCGACTGCGATTTTGAAGTTGAGCCTCAAGATTTAACAGTTGACTTGCTTAACCACCTACAGACGCTTTACGCCCAGTGATTCCGGATAACACTTGCATCCTCCGTC
>M02308.154.ATB7U.1.2112.18098.27433.KBDT32.16S
CCCATTTGCTACCCTAGCTTTCGTCTCTGAGTGTCAGTAATAGCCCAGTAAAGTGCCTTCGCCATCGGTGTTCTTTCCAATATCTACGCATTTCACCGCTCCACTGGAAATTCCCTTTACCCCTACTATACTCTAGTCAAGCAGTTTCGACTGCGATTTTGAAGTTGAGCCTCAAGATTTAACAGTTGACTTGCTTAACCACCTACAGACGCTTTACGCCCAGTGATTCCGGATAACACTTGCATCCTCCGTC
>M02308.154.ATB7U.1.2113.15264.2200.KBDT32.16S
CCCATTTGCTACCCTAGCTTTCGTCTCTGAGTGTCAGTAATAGCCCAGTAAAGTGCCTTCGCCATCGGTGTTCTTTCCAATATCTACGCATTTCACCGCTCCACTGGAAATTCCCTTTACCCCTACTATACTCTAGTCAAGCAGTTTCGACTGCGATTTTGAAGTTGAGCCTCAAGATTTAACAGTTGACTTGCTTAACCACCTACAGACGCTTTACGCCCAGTGATTCCGGATAACACTTGCATCCTCCGTC
>M02308.154.ATB7U.1.2113.21183.3371.KBDT32.16S
CCCATTTGCTACCCTAGCTTTCGTCTCTGAGTGTCAGTAATAGCCCAGTAAAGTGCCTTCGCCATCGGTGTTCTTTCCAATATCTACGCATTTCACCGCTCCACTGGAAATTCCCTTTACCCCTACTATACTCTAGTCAAGCAGTTTCGACTGCGATTTTGAAGTTGAGCCTCAAGATTTAACAGTTGACTTGCTTAACCACCTACAGACGCTTTACGCCCAGTGATTCCGGATAACACTTGCATCCTCCGTC
>M02308.154.ATB7U.1.2113.18318.3747.KBDT32.16S
CCCATTTGCTACCCTAGCTTTCGTCTCTGAGTGTCAGTAATAGCCCAGTAAAGTGCCTTCGCCATCGGTGTTCTTTCCAATATCTACGCATTTCACCGCTCCACTGGAAATTCCCTTTACCCCTACTATACTCTAGTCAAGCAGTTTCGACTGCGATTTTGAAGTTGAGCCTCAAGATTTAACAGTTGACTTGCTTAACCACCTACAGACGCTTTACGCCCAGTGATTCCGGATAACACTTGCATCCTCCGTC
>M02308.154.ATB7U.1.2113.19128.4665.KBDT32.16S
CCCATTTGCTACCCTAGCTTTCGTCTCTGAGTGTCAGTAATAGCCCAGTAAAGTGCCTTCGCCATCGGTGTTCTTTCCAATATCTACGCATTTCACCGCTCCACTGGAAATTCCCTTTACCCCTACTATACTCTAGTCAAGCAGTTTCGACTGCGATTTTGAAGTTGAGCCTCAAGATTTAACAGTTGACTTGCTTAACCACCTACAGACGCTTTACGCCCAGTGATTCCGGATAACACTTGCATCCTCCGTC
>M02308.154.ATB7U.1.2113.14758.4905.KBDT32.16S
CCCATTTGCTACCCTAGCTTTCGTCTCTGAGTGTCAGTAATAGCCCAGTAAAGTGCCTTCGCCATCGGTGTTCTTTCCAATATCTACGCATTTCACCGCTCCACTGGAAATTCCCTTTACCCCTACTATACTCTAGTCAAGCAGTTTCGACTGCGATTTTGAAGTTGAGCCTCAAGATTTAACAGTTGACTTGCTTAACCACCTACAGACGCTTTACGCCCAGTGATTCCGGATAACACTTGCATCCTCCGTC
>M02308.154.ATB7U.1.2113.13263.6066.KBDT32.16S
CCCATTTGCTACCCTAGCTTTCGTCTCTGAGTGTCAGTAATAGCCCAGTAAAGTGCCTTCGCCATCGGTGTTCTTTCCAATATCTACGCATTTCACCGCTCCACTGGAAATTCCCTTTACCCCTACTATACTCTAGTCAAGCAGTTTCGACTGCGATTTTGAAGTTGAGCCTCAAGATTTAACAGTTGACTTGCTTAACCACCTACAGACGCTTTACGCCCAGTGATTCCGGATAACACTTGCATCCTCCGTC
>M02308.154.ATB7U.1.2113.15051.7013.KBDT32.16S
CCCATTTGCTACCCTAGCTTTCGTCTCTGAGTGTCAGTAATAGCCCAGTAAAGTGCCTTCGCCATCGGTGTTCTTTCCAATATCTACGCATTTCACCGCTCCACTGGAAATTCCCTTTACCCCTACTATACTCTAGTCAAGCAGTTTCGACTGCGATTTTGAAGTTGAGCCTCAAGATTTAACAGTTGACTTGCTTAACCACCTACAGACGCTTTACGCCCAGTGATTCCGGATAACACTTGCATCCTCCGTC
>M02308.154.ATB7U.1.2113.19243.8334.KBDT32.16S
CCCATTTGCTACCCTAGCTTTCGTCTCTGAGTGTCAGTAATAGCCCAGTAAAGTGCCTTCGCCATCGGTGTTCTTTCCAATATCTACGCATTTCACCGCTCCACTGGAAATTCCCTTTACCCCTACTATACTCTAGTCAAGCAGTTTCGACTGCGATTTTGAAGTTGAGCCTCAAGATTTAACAGTTGACTTGCTTAACCACCTACAGACGCTTTACGCCCAGTGATTCCGGATAACACTTGCATCCTCCGTC
>M02308.154.ATB7U.1.2113.9377.8714.KBDT32.16S
CCCATTTGCTACCCTAGCTTTCGTCTCTGAGTGTCAGTAATAGCCCAGTAAAGTGCCTTCGCCATCGGTGTTCTTTCCAATATCTACGCATTTCACCGCTCCACTGGAAATTCCCTTTACCCCTACTATACTCTAGTCAAGCAGTTTCGACTGCGATTTTGAAGTTGAGCCTCAAGATTTAACAGTTGACTTGCTTAACCACCTACAGACGCTTTACGCCCAGTGATTCCGGATAACACTTGCATCCTCCGTC
>M02308.154.ATB7U.1.2113.12118.8877.KBDT32.16S
CCCATTTGCTACCCTAGCTTTCGTCTCTGAGTGTCAGTAATAGCCCAGTAAAGTGCCTTCGCCATCGGTGTTCTTTCCAATATCTACGCATTTCACCGCTCCACTGGAAATTCCCTTTACCCCTACTATACTCTAGTCAAGCAGTTTCGACTGCGATTTTGAAGTTGAGCCTCAAGATTTAACAGTTGACTTGCTTAACCACCTACAGACGCTTTACGCCCAGTGATTCCGGATAACACTTGCATCCTCCGTC
>M02308.154.ATB7U.1.2113.22379.9008.KBDT32.16S
CCCATTTGCTACCCTAGCTTTCGTCTCTGAGTGTCAGTAATAGCCCAGTAAAGTGCCTTCGCCATCGGTGTTCTTTCCAATATCTACGCATTTCACCGCTCCACTGGAAATTCCCTTTACCCCTACTATACTCTAGTCAAGCAGTTTCGACTGCGATTTTGAAGTTGAGCCTCAAGATTTAACAGTTGACTTGCTTAACCACCTACAGACGCTTTACGCCCAGTGATTCCGGATAACACTTGCATCCTCCGTC
>M02308.154.ATB7U.1.2113.13917.11584.KBDT32.16S
CCCATTTGCTACCCTAGCTTTCGTCTCTGAGTGTCAGTAATAGCCCAGTAAAGTGCCTTCGCCATCGGTGTTCTTTCCAATATCTACGCATTTCACCGCTCCACTGGAAATTCCCTTTACCCCTACTATACTCTAGTCAAGCAGTTTCGACTGCGATTTTGAAGTTGAGCCTCAAGATTTAACAGTTGACTTGCTTAACCACCTACAGACGCTTTACGCCCAGTGATTCCGGATAACACTTGCATCCTCCGTC
>M02308.154.ATB7U.1.2113.26368.12196.KBDT32.16S
CCCATTTGCTACCCTAGCTTTCGTCTCTGAGTGTCAGTAATAGCCCAGTAAAGTGCCTTCGCCATCGGTGTTCTTTCCAATATCTACGCATTTCACCGCTCCACTGGAAATTCCCTTTACCCCTACTATACTCTAGTCAAGCAGTTTCGACTGCGATTTTGAAGTTGAGCCTCAAGATTTAACAGTTGACTTGCTTAACCACCTACAGACGCTTTACGCCCAGTGATTCCGGATAACACTTGCATCCTCCGTC
>M02308.154.ATB7U.1.2113.4534.13345.KBDT32.16S
CCCATTTGCTACCCTAGCTTTCGTCTCTGAGTGTCAGTAATAGCCCAGTAAAGTGCCTTCGCCATCGGTGTTCTTTCCAATATCTACGCATTTCACCGCTCCACTGGAAATTCCCTTTACCCCTACTATACTCTAGTCAAGCAGTTTCGACTGCGATTTTGAAGTTGAGCCTCAAGATTTAACAGTTGACTTGCTTAACCACCTACAGACGCTTTACGCCCAGTGATTCCGGATAACACTTGCATCCTCCGTC
>M02308.154.ATB7U.1.2113.5692.13985.KBDT32.16S
CCCATTTGCTACCCTAGCTTTCGTCTCTGAGTGTCAGTAATAGCCCAGTAAAGTGCCTTCGCCATCGGTGTTCTTTCCAATATCTACGCATTTCACCGCTCCACTGGAAATTCCCTTTACCCCTACTATACTCTAGTCAAGCAGTTTCGACTGCGATTTTGAAGTTGAGCCTCAAGATTTAACAGTTGACTTGCTTAACCACCTACAGACGCTTTACGCCCAGTGATTCCGGATAACACTTGCATCCTCCGTC
>M02308.154.ATB7U.1.2113.25362.14129.KBDT32.16S
CCCATTTGCTACCCTAGCTTTCGTCTCTGAGTGTCAGTAATAGCCCAGTAAAGTGCCTTCGCCATCGGTGTTCTTTCCAATATCTACGCATTTCACCGCTCCACTGGAAATTCCCTTTACCCCTACTATACTCTAGTCAAGCAGTTTCGACTGCGATTTTGAAGTTGAGCCTCAAGATTTAACAGTTGACTTGCTTAACCACCTACAGACGCTTTACGCCCAGTGATTCCGGATAACACTTGCATCCTCCGTA
>M02308.154.ATB7U.1.2113.26318.15933.KBDT32.16S
CCCATTTGCTACCCTAGCTTTCGTCTCTGAGTGTCAGTAATAGCCCAGTAAAGTGCCTTCGCCATCGGTGTTCTTTCCAATATCTACGCATTTCACCGCTCCACTGGAAATTCCCTTTACCCCTACTATACTCTAGTCAAGCAGTTTCGACTGCGATTTTGAAGTTGAGCCTCAAGATTTAACAGTTGACTTGCTTAACCACCTACAGACGCTTTACGCCCAGTGATTCCGGATAACACTTGCATCCTCCGTC
>M02308.154.ATB7U.1.2113.9489.16483.KBDT32.16S
CCCATTTGCTACCCTAGCTTTCGTCTCTGAGTGTCAGTAATAGCCCAGTAAAGTGCCTTCGCCATCGGTGTTCTTTCCAATATCTACGCATTTCACCGCTCCACTGGAAATTCCCTTTACCCCTACTATACTCTAGTCAAGCAGTTTCGACTGCGATTTTGAAGTTGAGCCTCAAGATTTAACAGTTGACTTGCTTAACCACCTACAGACGCTTTACGCCCAGTGATTCCGGATAACACTTGCATCCTCCGTC
>M02308.154.ATB7U.1.2113.17636.19034.KBDT32.16S
CCCATTTGCTACCCTAGCTTTCGTCTCTGAGTGTCAGTAATAGCCCAGTAAAGTGCCTTCGCCATCGGTGTTCTTTCCAATATCTACGCATTTCACCGCTCCACTGGAAATTCCCTTTACCCCTACTATACTCTAGTCAAGCAGTTTCGACTGCGATTTTGAAGTTGAGCCTCAAGATTTAACAGTTGACTTGCTTAACCACCTACAGACGCTTTACGCCCAGTGATTCCGGATAACACTTGCATCCTCCGTC
>M02308.154.ATB7U.1.2113.20477.22198.KBDT32.16S
CCCATTTGCTACCCTAGCTTTCGTCTCTGAGTGTCAGTAATAGCCCAGTAAAGTGCCTTCGCCATCGGTGTTCTTTCCAATATCTACGCATTTCACCGCTCCACTGGAAATTCCCTTTACCCCTACTATACTCTAGTCAAGCAGTTTCGACTGCGATTTTGAAGTTGAGCCTCAAGATTTAACAGTTGACTTGCTTAACCACCTACAGACGCTTTACGCCCAGTGATTCCGGATAACACTTGCATCCTCCGTC
>M02308.154.ATB7U.1.2113.10274.22535.KBDT32.16S
CCCATTTGCTACCCTAGCTTTCGTCTCTGAGTGTCAGTAATAGCCCAGTAAAGTGCCTTCGCCATCGGTGTTCTTTCCAATATCTACGCATTTCACCGCTCCACTGGAAATTCCCTTTACCCCTACTATACTCTAGTCAAGCAGTTTCGACTGCGATTTTGAAGTTGAGCCTCAAGATTTAACAGTTGACTTGCTTAACCACCTACAGACGCTTTACGCCCAGTGATTCCGGATAACACTTGCATCCTCCGTC
>M02308.154.ATB7U.1.2113.22572.25278.KBDT32.16S
CCCATTTGCTACCCTAGCTTTCGTCTCTGAGTGTCAGTAATAGCCCAGTAAAGTGCCTTCGCCATCGGTGTTCTTTCCAATATCTACGCATTTCACCGCTCCACTGGAAATTCCCTTTACCCCTACTATACTCTAGTCAAGCAGTTTCGACTGCGATTTTGAAGTTGAGCCTCAAGATTTAACAGTTGACTTGCTTAACCACCTACAGACGCTTTACGCCCAGTGATTCCGGATAACACTTGCATCCTCCGTC
>M02308.154.ATB7U.1.2113.7705.25764.KBDT32.16S
CCCATTTGCTACCCTAGCTTTCGTCTCTGAGTGTCAGTAATAGCCCAGTAAAGTGCCTTCGCCATCGGTGTTCTTTCCAATATCTACGCATTTCACCGCTCCACTGGAAATTCCCTTTACCCCTACTATACTCTAGTCAAGCAGTTTCGACTGCGATTTTGAAGTTGAGCCTCAAGATTTAACAGTTGACTTGCTTAACCACCTACAGACGCTTTACGCCCAGTGATTCCGGATAACACTTGCATCCTCCGTC
>M02308.154.ATB7U.1.2114.8007.4980.KBDT32.16S
CCCATTTGCTACCCTAGCTTTCGTCTCTGAGTGTCAGTAATAGCCCAGTAAAGTGCCTTCGCCATCGGTGTTCTTTCCAATATCTACGCATTTCACCGCTCCACTGGAAATTCCCTTTACCCCTACTATACTCTAGTCAAGCAGTTTCGACTGCGATTTTGAAGTTGAGCCTCAAGATTTAACAGTTGACTTGCTTAACCACCTACAGACGCTTTACGCCCAGTGATTCCGGATAACACTTGCATCCTTCGTC
>M02308.154.ATB7U.1.2114.13989.6017.KBDT32.16S
CCCATTTGCTACCCTAGCTTTCGTCTCTGAGTGTCAGTAATAGCCCAGTAAAGTGCCTTCGCCATCGGTGTTCTTTCCAATATCTACGCATTTCACCGCTCCACTGGAAATTCCCTTTACCCCTACTATACTCTAGTCAAGCAGTTTCGACTGCGATTTTGAAGTTGAGCCTCAAGATTTAACAGTTGACTTGCTTAACCACCTACAGACGCTTTACGCCCAGTGATTCCGGATAACACTTGCATCCTCCGTC
>M02308.154.ATB7U.1.2114.8834.7180.KBDT32.16S
CCCATTTGCTACCCTAGCTTTCGTCTCTGAGTGTCAGTAATAGCCCAGTAAAGTGCCTTCGCCATCGGTGTTCTTTCCAATATCTACGCATTTCACCGCTCCACTGGAAATTCCCTTTACCCCTACTATACTCTAGTCAAGCAGTTTCGACTGCGATTTTGAAGTTGAGCCTCAAGATTTAACAGTTGACTTGCTTAACCACCTACAGACGCTTTACGCCCAGTGATTCCGGATAACACTTGCATCCTCCGTC
>M02308.154.ATB7U.1.2114.26430.7647.KBDT32.16S
CCCATTTGCTACCCTAGCTTTCGTCTCTGAGTGTCAGTAATAGCCCAGTAAAGTGCCTTCGCCATCGGTGTTCTTTCCAATATCTACGCATTTCACCGCTCCACTGGAAATTCCCTTTACCCCTACTATACTCTAGTCAAGCAGTTTCGACTGCGATTTTGAAGTTGAGCCTCAAGATTTAACAGTTGACTTGCTTAACCACCTACAGACGCTTTACGCCCAGTGATTCCGGATAACACTTGCATCCTCCGTC
>M02308.154.ATB7U.1.2114.10241.7899.KBDT32.16S
CCCATTTGCTACCCTAGCTTTCGTCTCTGAGTGTCAGTAATAGCCCAGTAAAGTGCCTTCGCCATCGGTGTTCTTTCCAATATCTACGCATTTCACCGCTCCACTGGAAATTCCCTTTACCCCTACTATACTCTAGTCAAGCAGTTTCGACTGCGATTTTGAAGTTGAGCCTCAAGATTTAACAGTTGACTTGCTTAACCACCTACAGACGCTTTACGCCCAGTGATTCCGGATAACACTTGCATCCTCCGTC
>M02308.154.ATB7U.1.2114.16595.10414.KBDT32.16S
CCCATTTGCTACCCTAGCTTTCGTCTCTGAGTGTCAGTAATAGCCCAGTAAAGTGCCTTCGCCATCGGTGTTCTTTCCAATATCTACGCATTTCACCGCTCCACTGGAAATTCCCTTTACCCCTACTATACTCTAGTCAAGCAGTTTCGACTGCGATTTTGAAGTTGAGCCTCAAGATTTAACAGTTGACTTGCTTAACCACCTACAGACGCTTTACGCCCAGTGATTCCGGATAACACTTGCATCCTCCGTC
>M02308.154.ATB7U.1.2114.7282.10912.KBDT32.16S
CCCATTTGCTACCCTAGCTTTCGTCTCTGAGTGTCAGTAATAGCCCAGTAAAGTGCCTTCGCCATCGGTGTTCTTTCCAATATCTACGCATTTCACCGCTCCACTGGAAATTCCCTTTACCCCTACTATACTCTAGTCAAGCAGTTTCGACTGCGATTTTGAAGTTGAGCCTCAAGATTTAACAGTTGACTTGCTTAACCACCTACAGACGCTTTACGCCCAGTGATTCCGGATAACACTTGCATCCTCCGTC
>M02308.154.ATB7U.1.2114.6676.11348.KBDT32.16S
CCCATTTGCTACCCTAGCTTTCGTCTCTGAGTGTCAGTAATAGCCCAGTAAAGTGCCTTCGCCATCGGTGTTCTTTCCAATATCTACGCATTTCACCGCTCCACTGGAAATTCCCTTTACCCCTACTATACTCTAGTCAAGCAGTTTCGACTGCGATTTTGAAGTTGAGCCTCAAGATTTAACAGTTGACTTGCTTAACCACCTACAGACGCTTTACGCCCAGTGATTCCGGATAACACTTGCATCCTCCGTC
>M02308.154.ATB7U.1.2114.27564.11475.KBDT32.16S
CCCATTTGCTACCCTAGCTTTCGTCTCTGAGTGTCAGTAATAGCCCAGTAAAGTGCCTTCGCCATCGGTGTTCTTTCCAATATCTACGCATTTCACCGCTCCACTGGAAATTCCCTTTACCCCTACTATACTCTAGTCAAGCAGTTTCGACTGCGATTTTGAAGTTGAGCCTCAAGATTTAACAGTTGACTTGCTTAACCACCTACAGACGCTTTACGCCCAGTGATTCCGGATAACACTCGCATCCTCCGTC
>M02308.154.ATB7U.1.2114.12202.12070.KBDT32.16S
CCCATTTGCTACCCTAGCTTTCGTCTCTGAGTGTCAGTAATAGCCCAGTAAAGTGCCTTCGCCATCGGTGTTCTTTCCAATATCTACGCATTTCACCGCTCCACTGGAAATTCCCTTTACCCCTACTATACTCTAGTCAAGCAGTTTCGACTGCGATTTTGAAGTTGAGCCTCAAGATTTAACAGTTGACTTGCTTAACCACCTACAGACGCTTTACGCCCAGTGATTCCGGATAACACTTGCATCCTCCGTC
>M02308.154.ATB7U.1.2114.24351.12139.KBDT32.16S
CCCATTTGCTACCCTAGCTTTCGTCTCTGAGTGTCAGTAATAGCCCAGTAAAGTGCCTTCGCCATCGGTGTTCTTTCCAATATCTACGCATTTCACCGCTCCACTGGAAATTCCCTTTACCCCTACTATACTCTAGTCAAGCAGTTTCGACTGCGATTTTGAAGTTGAGCCTCAAGATTTAACAGTTGACTTGCTTAACCACCTACAGACGCTTTACGCCCAGTGATTCCGGATAACACTTGCATCCTCCGTC
>M02308.154.ATB7U.1.2114.25040.16462.KBDT32.16S
CCCATTTGCTACCCTAGCTTTCGTCTCTGAGTGTCAGTAATAGCCCAGTAAAGTGCCTTCGCCATCGGTGTTCTTTCCAATATCTACGCATTTCACCGCTCCACTGGAAATTCCCTTTACCCCTACTATACTCTAGTCAAGCAGTTTCGACTGCGATTTTGAAGTTGAGCCTCAAGATTTAACAGTTGACTTGCTTAACCACCTACAGACGCTTTACGCCCAGTGATTCCGGATAACACTTGCATCCTCCGTC
>M02308.154.ATB7U.1.2114.23440.17417.KBDT32.16S
CCCATTTGCTACCCTAGCTTTCGTCTCTGAGTGTCAGTAATAGCCCAGTAAAGTGCCTTCGCCATCGGTGTTCTTTCCAATATCTACGCATTTCACCGCTCCACTGGAAATTCCCTTTACCCCTACTATACTCTAGTCAAGCAGTTTCGACTGCGATTTTGAAGTTGAGCCTCAAGATTTAACAGTTGACTTGCTTAACCACCTACAGACGCTTTACGCCCAGTGATTCCGGATAACACTTGCATCCTCCGTC
>M02308.154.ATB7U.1.2114.7222.19491.KBDT32.16S
CCCATTTGCTACCCTAGCTTTCGTCTCTGAGTGTCAGTAATAGCCCAGTAAAGTGCCTTCGCCATCGGTGTTCTTTCCAATATCTACGCATTTCACCGCTCCACTGGAAATTCCCTTTACCCCTACTATACTCTAGTCAAGCAGTTTCGACTGCGATTTTGAAGTTGAGCCTCAAGATTTAACAGTTGACTTGCTTAACCACCTACAGACGCTTTACGCCCAGTGATTCCGGATAACACTTGCATCCTCCGTC
>M02308.154.ATB7U.1.2114.10870.20165.KBDT32.16S
CCCATTTGCTACCCTAGCTTTCGTCTCTGAGTGTCAGTAATAGCCCAGTAAAGTGCCTTCGCCATCGGTGTTCTTTCCAATATCTACGCATTTCACCGCTCCACTGGAAATTCCCTTTACCCCTACTATACTCTAGTCAAGCAGTTTCGACTGCGATTTTGAAGTTGAGCCTCAAGATTTAACAGTTGACTTGCTTAACCACCTACAGACGCTTTACGCCCAGTGATTCCGGATAACACTTGCATCCTCCGTT
>M02308.154.ATB7U.1.2114.17672.21176.KBDT32.16S
CCCATTTGCTACCCTAGCTTTCGTCTCTGAGTGTCAGTAATAGCCCAGTAAAGTGCCTTCGCCATCGGTGTTCTTTCCAATATCTACGCATTTCACCGCTCCACTGGAAATTCCCTTTACCCCTACTATACTCTAGTCAAGCAGTTTCGACTGCGATTTTGAAGTTGAGCCTCAAGATTTAACAGTTGACTTGCTTAACCACCTACAGACGCTTTACGCCCAGTGATTCCGGATAACACTTGCATCCTCCGTC
>M02308.154.ATB7U.1.2114.19739.21994.KBDT32.16S
CCCATTTGCTACCCTAGCTTTCGTCTCTGAGTGTCAGTAATAGCCCAGTAAAGTGCCTTCGCCATCGGTGTTCTTTCCAATATCTACGCATTTCACCGCTCCACTGGAAATTCCCTTTACCCCTACTATACTCTAGTCAAGCAGTTTCGACTGCGATTTTGAAGTTGAGCCTCAAGATTTAACAGTTGACTTGCTTAACCACCTACAGACGCTTTACGCCCAGTGATTCCGGATAACACTTGCATCCTCCGTC
>M02308.154.ATB7U.1.2114.20651.22061.KBDT32.16S
CCCATTTGCTACCCTAGCTTTCGTCTCTGAGTGTCAGTAATAGCCCAGTAAAGTGCCTTCGCCATCGGTGTTCTTTCCAATATCTACGCATTTCACCGCTCCACTGGAAATTCCCTTTACCCCTACTATACTCTAGTCAAGCAGTTTCGACTGCGATTTTGAAGTTGAGCCTCAAGATTTAACAGTTGACTTGCTTAACCACCTACAGACGCTTTACGCCCAGTGATTCCGGATAACACTTGCATCCTCCGTC
>M02308.154.ATB7U.1.2114.24706.22869.KBDT32.16S
CCCATTTGCTACCCTAGCTTTCGTCTCTGAGTGTCAGTAATAGCCCAGTAAAGTGCCTTCGCCATCGGTGTTCTTTCCAATATCTACGCATTTCACCGCTCCACTGGAAATTCCCTTTACCCCTACTATACTCTAGTCAAGCAGTTTCGACTGCGATTTTGAAGTTGAGCCTCAAGATTTAACAGTTGACTTGCTTAACCACCTACAGACGCTTTACGCCCAGTGATTCCGGATAACACTTGCATCCTCCGTC
>M02308.154.ATB7U.1.2114.8537.22936.KBDT32.16S
CCCATTTGCTACCCTAGCTTTCGTCTCTGAGTGTCAGTAATAGCCCAGTAAAGTGCCTTCGCCATCGGTGTTCTTTCCAATATCTACGCATTTCACCGCTCCACTGGAAATTCCCTTTACCCCTACTATACTCTAGTCAAGCAGTTTCGACTGCGATTTTGAAGTTGAGCCTCAAGATTTAACAGTTGACTTGCTTAACCACCTACAGACGCTTTACGCCCAGTGATTCCGGATAACACTTGCATCCTCCGTC
>M02308.154.ATB7U.1.2114.14915.23110.KBDT32.16S
CCCATTTGCTACCCTAGCTTTCGTCTCTGAGTGTCAGTAATAGCCCAGTAAAGTGCCTTCGCCATCGGTGTTCTTTCCAATATCTACGCATTTCACCGCTCCACTGGAAATTCCCTTTACCCCTACTATACTCTAGTCAAGCAGTTTCGACTGCGATTTTGAAGTTGAGCCTCAAGATTTAACAGTTGACTTGCTTAACCACCTACAGACGCTTTACGCCCAGTGATTCCGGATAACACTTGCATCCTCCGTC
>M02308.154.ATB7U.1.2114.14242.23257.KBDT32.16S
CCCATTTGCTACCCTAGCTTTCGTCTCTGAGTGTCAGTAATAGCCCAGTAAAGTGCCTTCGCCATCGGTGTTCTTTCCAATATCTACGCATTTCACCGCTCCACTGGAAATTCCCTTTACCCCTACTATACTCTAGTCAAGCAGTTTCGACTGCGATTTTGAAGTTGAGCCTCAAGATTTAACAGTTGACTTGCTTAACCACCTACAGACGCTTTACGCCCAGTGATTCCGGATAACACTTGCATCCTCCGTC
>M02308.154.ATB7U.1.2114.18403.24835.KBDT32.16S
CCCATTTGCTACCCTAGCTTTCGTCTCTGAGTGTCAGTAATAGCCCAGTAAAGTGCCTTCGCCATCGGTGTTCTTTCCAATATCTACGCATTTCACCGCTCCACTGGAAATTCCCTTTACCCCTACTATACTCTAGTCAAGCAGTTTCGACTGCGATTTTGAAGTTGAGCCTCAAGATTTAACAGTTGACTTGCTTAACCACCTACAGACGCTTTACGCCCAGTGATTCCGGATAACACTTGCATCCTCCGTC
>M02308.154.ATB7U.1.2114.16375.25394.KBDT32.16S
CCCATTTGCTACCCTAGCTTTCGTCTCTGAGTGTCAGTAATAGCCCAGTAAAGTGCCTTCGCCATCGGTGTTCTTTCCAATATCTACGCATTTCACCGCTCCACTGGAAATTCCCTTTACCCCTACTATACTCTAGTCAAGCAGTTTCGACTGCGATTTTGAAGTTGAGCCTCAAGATTTAACAGTTGACTTGCTTAACCACCTACAGACGCTTTACGCCCAGTGATTCCGGATAACACTTGCATCCTCCGTC
>M02308.154.ATB7U.1.2114.19908.26244.KBDT32.16S
CCCATTTGCTACCCTAGCTTTCGTCTCTGAGTGTCAGTAATAGCCCAGTAAAGTGCCTTCGCCATCGGTGTTCTTTCCAATATCTACGCATTTCACCGCTCCACTGGAAATTCCCTTTACCCCTACTATACTCTAGTCAAGCAGTTTCGACTGCGATTTTGAAGTTGAGCCTCAAGATTTAACAGTTGACTTGCTTAACCACCTACAGACGCTTTACGCCCAGTGATTCCGGATAACACTTGCATCCTCCGTC
>M02308.154.ATB7U.1.1109.14705.5606.KBDT32.16S
CCCATTTGCTACCCTAGCTTTCGTCTCTGAGTGTCAGTAATAGCCCAGTAAAGTGCCTTCGCCATCGGTGTTCTTTCCAATATCTACGCATTTCACCGCTCCACTGGAAATTCCCTTTACCCCTACTATACTCTAGTCAAGCAGTTTCGACTGCGATTTTGAAGTTGAGCCTCAAGATTTAACAGTTGACTTGCTTAACCACCTACAGACGCTTTACGCCCAGTGGTTCCGGATAACACTTGCATCCTCCGTC
>M02308.154.ATB7U.1.2114.28272.12668.KBDT32.16S
CCCATTTGCTACCCTAGCTTTCGTCTCTGAGTGTCAGTAATAGCCCAGTAAAGTGCCTTCGCCATCGGTGTTCTTTCCAATATCTACGCATTTCACCGCTCCACTGGAAATTCCCTTTACCCCTACTATACTCTAGTCAAGCAGTTTCGACTGCGATTTTGAAGTTGAGCCTCAAGATTTAACAGTTGACTTGCTTAACCACCTACAGACGCTTTACGCCCAGTGGTTCCGGATAACACTTGCATCCTCCGTC
>M02308.154.ATB7U.1.2101.2701.12204.KBDT32.16S
CCCATTTGCTACCCTAGCTTTCGTCTCTGAGTGTCAGTAATAGCCCAGTAAAGTGCCTTCGCCATCGGTGTTCTTTCCAATATCTACGCATTTCACCGCTCCACTGGAAATTCCCTTTACCCCTACTATACTCTAGTCAAGCAGTTTCGACTGCGATTTTGAAGTTGAGCCTCAAGATTTAACAGTTGACTTGCTTAACCACCTACAGACGCTTTACGCCCAGTGTTTCCGGATAACACTTGCATCCTCCGTC
>M02308.154.ATB7U.1.2109.19615.6481.KBDT32.16S
CCCATTTGCTACCCTAGCTTTCGTCTCTGAGTGTCAGTAATAGCCCAGTAAAGTGCCTTCGCCATCGGTGTTCTTTCCAATATCTACGCATTTCACCGCTCCACTGGAAATTCCCTTTACCCCTACTATACTCTAGTCAAGCAGTTTCGACTGCGATTTTGAAGTTGAGCCTCAAGATTTAACAGTTGACTTGCTTAACCACCTACAGACGCTTTACGCCCAGTGTTTCCGGATAACACTTGCATCCTCCGTC
>M02308.154.ATB7U.1.1103.5759.7233.KBDT32.16S
CCCATTTGCTACCCTAGCTTTCGTCTCTGAGTGTCAGTAATAGCCCAGTAAAGTGCCTTCGCCATCGGTGTTCTTTCCAATATCTACGCATTTCACCGCTCCACTGGAAATTCCCTTTACCCCTACTATACTCTAGTCAAGCAGTTTCGACTGCGATTTTGAAGTTGAGCCTCAAGATTTAACAGTTGACTTGCTTAACCACCTACAGACGCTTTACGCCCGGTGATTCCGGATAACACTTGCATCCTCCGTC
>M02308.154.ATB7U.1.2102.19130.11188.KBDT32.16S
CCCATTTGCTACCCTAGCTTTCGTCTCTGAGTGTCAGTAATAGCCCAGTAAAGTGCCTTCGCCATCGGTGTTCTTTCCAATATCTACGCATTTCACCGCTCCACTGGAAATTCCCTTTACCCCTACTATACTCTAGTCAAGCAGTTTCGACTGCGATTTTGAAGTTGAGCCTCAAGATTTAACAGTTGACTTGCTTAACCACCTACAGACGCTTTTCGCCCAGTGATTCCGGATAACACTTGCATCCTCCGTC
>M02308.154.ATB7U.1.1103.18301.5154.KBDT32.16S
CCCATTTGCTACCCTAGCTTTCGTCTCTGAGTGTCAGTAATAGCCCAGTAAAGTGCCTTCGCCATCGGTGTTCTTTCCAATATCTACGCATTTCACCGCTCCACTGGAAATTCCCTTTACCCCTACTATACTCTAGTCAAGCAGTTTCGACTGCGATTTTGAAGTTGAGCCTCAAGATTTAACAGTTGACTTGCTTAACCACCTACAGATGCTTTACGCCCAGTGATTCCGGATAACACTTGCATCCTCCGTC
>M02308.154.ATB7U.1.1101.11508.28179.KBDT32.16S
CCCATTTGCTACCCTAGCTTTCGTCTCTGAGTGTCAGTAATAGCCCAGTAAAGTGCCTTCGCCATCGGTGTTCTTTCCAATATCTACGCATTTCACCGCTCCACTGGAAATTCCCTTTACCCCTACTATACTCTAGTCAAGCAGTTTCGACTGCGATTTTGAAGTTGAGCCTCAAGATTTAACAGTTGACTTGCTTAACCACCTACAGTCGCTTTACGCCCAGTGATTCCGGATAACACTTGCATCCTCCGTC
>M02308.154.ATB7U.1.2102.13747.14154.KBDT32.16S
CCCATTTGCTACCCTAGCTTTCGTCTCTGAGTGTCAGTAATAGCCCAGTAAAGTGCCTTCGCCATCGGTGTTCTTTCCAATATCTACGCATTTCACCGCTCCACTGGAAATTCCCTTTACCCCTACTATACTCTAGTCAAGCAGTTTCGACTGCGATTTTGAAGTTGAGCCTCAAGATTTAACAGTTGACTTGCTTAACCACCTACAGTCGCTTTACGCCCAGTGATTCCGGATAACACTTGCATCCTCCGTC
>M02308.154.ATB7U.1.1101.26970.12108.KBDT32.16S
CCCATTTGCTACCCTAGCTTTCGTCTCTGAGTGTCAGTAATAGCCCAGTAAAGTGCCTTCGCCATCGGTGTTCTTTCCAATATCTACGCATTTCACCGCTCCACTGGAAATTCCCTTTACCCCTACTATACTCTAGTCAAGCAGTTTCGACTGCGATTTTGAAGTTGAGCCTCAAGATTTAACAGTTGACTTGCTTAACCACCTACGGACGCTTTACGCCCAGTGATTCCGGATAACACTTGCATCCTCCGTC
>M02308.154.ATB7U.1.1102.19942.7972.KBDT32.16S
CCCATTTGCTACCCTAGCTTTCGTCTCTGAGTGTCAGTAATAGCCCAGTAAAGTGCCTTCGCCATCGGTGTTCTTTCCAATATCTACGCATTTCACCGCTCCACTGGAAATTCCCTTTACCCCTACTATACTCTAGTCAAGCAGTTTCGACTGCGATTTTGAAGTTGAGCCTCAAGATTTAACAGTTGACTTGCTTAACCACCTACGGACGCTTTACGCCCAGTGATTCCGGATAACACTTGCATCCTCCGCC
>M02308.154.ATB7U.1.1108.22712.18280.KBDT32.16S
CCCATTTGCTACCCTAGCTTTCGTCTCTGAGTGTCAGTAATAGCCCAGTAAAGTGCCTTCGCCATCGGTGTTCTTTCCAATATCTACGCATTTCACCGCTCCACTGGAAATTCCCTTTACCCCTACTATACTCTAGTCAAGCAGTTTCGACTGCGATTTTGAAGTTGAGCCTCAAGATTTAACAGTTGACTTGCTTAACCACCTGCAGACGCTTTACGCCCAGTGATTCCGGATAACACTTGCATCCTCCGTC
>M02308.154.ATB7U.1.1112.13398.13078.KBDT32.16S
CCCATTTGCTACCCTAGCTTTCGTCTCTGAGTGTCAGTAATAGCCCAGTAAAGTGCCTTCGCCATCGGTGTTCTTTCCAATATCTACGCATTTCACCGCTCCACTGGAAATTCCCTTTACCCCTACTATACTCTAGTCAAGCAGTTTCGACTGCGATTTTGAAGTTGAGCCTCAAGATTTAACAGTTGACTTGCTTAACCACCTGCAGACGCTTTACGCCCAGTGATTCCGGATAACACTTGCATCCTCCGTC
>M02308.154.ATB7U.1.2103.9371.6050.KBDT32.16S
CCCATTTGCTACCCTAGCTTTCGTCTCTGAGTGTCAGTAATAGCCCAGTAAAGTGCCTTCGCCATCGGTGTTCTTTCCAATATCTACGCATTTCACCGCTCCACTGGAAATTCCCTTTACCCCTACTATACTCTAGTCAAGCAGTTTCGACTGCGATTTTGAAGTTGAGCCTCAAGATTTAACAGTTGACTTGCTTAACCACCTGCAGACGCTTTACGCCCAGTGATTCCGGATAACACTTGCATCCTCCGTC
>M02308.154.ATB7U.1.2108.17133.14409.KBDT32.16S
CCCATTTGCTACCCTAGCTTTCGTCTCTGAGTGTCAGTAATAGCCCAGTAAAGTGCCTTCGCCATCGGTGTTCTTTCCAATATCTACGCATTTCACCGCTCCACTGGAAATTCCCTTTACCCCTACTATACTCTAGTCAAGCAGTTTCGACTGCGATTTTGAAGTTGAGCCTCAAGATTTAACAGTTGACTTGCTTAACCATCTACAGACGCTTTACGCCCAGTGATTCCGGATAACACTTGCATCCTCCGTC
>M02308.154.ATB7U.1.2104.10178.25236.KBDT32.16S
CCCATTTGCTACCCTAGCTTTCGTCTCTGAGTGTCAGTAATAGCCCAGTAAAGTGCCTTCGCCATCGGTGTTCTTTCCAATATCTACGCATTTCACCGCTCCACTGGAAATTCCCTTTACCCCTACTATACTCTAGTCAAGCAGTTTCGACTGCGATTTTGAAGTTGAGCCTCAAGATTTAACAGTTGACTTGCTTAACCTCCTGCAGACGCTTTACGCCCAGTGATTCCGGATAACACTTGCATCCTCCGTC
>M02308.154.ATB7U.1.1107.16228.5097.KBDT32.16S
CCCATTTGCTACCCTAGCTTTCGTCTCTGAGTGTCAGTAATAGCCCAGTAAAGTGCCTTCGCCATCGGTGTTCTTTCCAATATCTACGCATTTCACCGCTCCACTGGAAATTCCCTTTACCCCTACTATACTCTAGTCAAGCAGTTTCGACTGCGATTTTGAAGTTGAGCCTCAAGATTTAACAGTTGACTTGCTTAACGACCTACAGACGCTTTACGCCCAGTGATTCCGGATAACACATGCATCCTCCGTC
>M02308.154.ATB7U.1.1110.17266.23678.KBDT32.16S
CCCATTTGCTACCCTAGCTTTCGTCTCTGAGTGTCAGTAATAGCCCAGTAAAGTGCCTTCGCCATCGGTGTTCTTTCCAATATCTACGCATTTCACCGCTCCACTGGAAATTCCCTTTACCCCTACTATACTCTAGTCAAGCAGTTTCGACTGCGATTTTGAAGTTGAGCCTCAAGATTTAACAGTTGACTTGCTTACCACCTACAGACGCTTTACGCCCAGTGATTCCGGATAACACTTGCATCCTNCGTC
>M02308.154.ATB7U.1.1108.3989.11068.KBDT32.16S
CCCATTTGCTACCCTAGCTTTCGTCTCTGAGTGTCAGTAATAGCCCAGTAAAGTGCCTTCGCCATCGGTGTTCTTTCCAATATCTACGCATTTCACCGCTCCACTGGAAATTCCCTTTACCCCTACTATACTCTAGTCAAGCAGTTTCGACTGCGATTTTGAAGTTGAGCCTCAAGATTTAACAGTTGACTTGCTTAGCCACCTACAGACGCTTTACGCCCAGTGATTCCGGATAACACTTGCATCCTCCGTC
>M02308.154.ATB7U.1.2110.13477.2322.KBDT32.16S
CCCATTTGCTACCCTAGCTTTCGTCTCTGAGTGTCAGTAATAGCCCAGTAAAGTGCCTTCGCCATCGGTGTTCTTTCCAATATCTACGCATTTCACCGCTCCACTGGAAATTCCCTTTACCCCTACTATACTCTAGTCAAGCAGTTTCGACTGCGATTTTGAAGTTGAGCCTCAAGATTTAACAGTTGACTTGCTTGACCACCTACAGACGCTTTACGCCCAGTGATTCCGGATAACACTTGCATCCTCCGTC
>M02308.154.ATB7U.1.1102.10771.10474.KBDT32.16S
CCCATTTGCTACCCTAGCTTTCGTCTCTGAGTGTCAGTAATAGCCCAGTAAAGTGCCTTCGCCATCGGTGTTCTTTCCAATATCTACGCATTTCACCGCTCCACTGGAAATTCCCTTTACCCCTACTATACTCTAGTCAAGCAGTTTCGACTGCGATTTTGAAGTTGAGCCTCAAGATTTAACAGTTGACTTGTTTAACCACCTACAGACGCTTTACGCCCAGTGATTCCGGATAACACTTGCATCCTCCGTC
>M02308.154.ATB7U.1.2111.4781.16024.KBDT32.16S
CCCATTTGCTACCCTAGCTTTCGTCTCTGAGTGTCAGTAATAGCCCAGTAAAGTGCCTTCGCCATCGGTGTTCTTTCCAATATCTACGCATTTCACCGCTCCACTGGAAATTCCCTTTACCCCTACTATACTCTAGTCAAGCAGTTTCGACTGCGATTTTGAAGTTGAGCCTCAAGATTTAACAGTTGACTTNCTTAACCACCTACAGACGCTTTACGCCCAGTGATTCCGGATAACACTTGCATCCTCCATC
>M02308.154.ATB7U.1.2102.16040.22253.KBDT32.16S
CCCATTTGCTACCCTAGCTTTCGTCTCTGAGTGTCAGTAATAGCCCAGTAAAGTGCCTTCGCCATCGGTGTTCTTTCCAATATCTACGCATTTCACCGCTCCACTGGAAATTCCCTTTACCCCTACTATACTCTAGTCAAGCAGTTTCGACTGCGATTTTGAAGTTGAGCCTCAAGATTTAACAGTTGATTGCTTAACCACCTACAGACGCTTTACGCCCAGTGATTCCGGATAACACTTGCATCCTCCGTC
>M02308.154.ATB7U.1.1104.25225.9926.KBDT32.16S
CCCATTTGCTACCCTAGCTTTCGTCTCTGAGTGTCAGTAATAGCCCAGTAAAGTGCCTTCGCCATCGGTGTTCTTTCCAATATCTACGCATTTCACCGCTCCACTGGAAATTCCCTTTACCCCTACTATACTCTAGTCAAGCAGTTTCGACTGCGATTTTGAAGTTGAGCCTCAAGATTTAACAGTTGATTTGCTTAACCACCTACAGACGCTTTACGCCCAGTGATTCCGGATAACACTTGCATCCTCCGTC
>M02308.154.ATB7U.1.2102.6870.23875.KBDT32.16S
CCCATTTGCTACCCTAGCTTTCGTCTCTGAGTGTCAGTAATAGCCCAGTAAAGTGCCTTCGCCATCGGTGTTCTTTCCAATATCTACGCATTTCACCGCTCCACTGGAAATTCCCTTTACCCCTACTATACTCTAGTCAAGCAGTTTCGACTGCGATTTTGAAGTTGAGCCTCAAGATTTAACAGTTGGCTTGCTTAACCACCTACAGACGCTTTACGCCCAGTGATTCCGGATAACACTTGCATCCTCCGTC
>M02308.154.ATB7U.1.2113.14322.15150.KBDT32.16S
CCCATTTGCTACCCTAGCTTTCGTCTCTGAGTGTCAGTAATAGCCCAGTAAAGTGCCTTCGCCATCGGTGTTCTTTCCAATATCTACGCATTTCACCGCTCCACTGGAAATTCCCTTTACCCCTACTATACTCTAGTCAAGCAGTTTCGACTGCGATTTTGAAGTTGAGCCTCAAGATTTAACAGTTGGCTTGCTTAACCACCTACAGACGCTTTACGCCCAGTGATTCCGGATAACACTTGCATCCTCCGTC
>M02308.154.ATB7U.1.1106.16635.17327.KBDT32.16S
CCCATTTGCTACCCTAGCTTTCGTCTCTGAGTGTCAGTAATAGCCCAGTAAAGTGCCTTCGCCATCGGTGTTCTTTCCAATATCTACGCATTTCACCGCTCCACTGGAAATTCCCTTTACCCCTACTATACTCTAGTCAAGCAGTTTCGACTGCGATTTTGAAGTTGAGCCTCAAGATTTAACAGTTGTCTTGCTTAACCACCTACAGACGCCTTACGCCCAGTGATTCCGGATAACACTTGCATCCTCCGTA
>M02308.154.ATB7U.1.1111.12391.4716.KBDT32.16S
CCCATTTGCTACCCTAGCTTTCGTCTCTGAGTGTCAGTAATAGCCCAGTAAAGTGCCTTCGCCATCGGTGTTCTTTCCAATATCTACGCATTTCACCGCTCCACTGGAAATTCCCTTTACCCCTACTATACTCTAGTCAAGCAGTTTCGACTGCGATTTTGAAGTTGAGCCTCAAGATTTAACAGTTGTCTTGCTTAACCACCTACAGACGCTTTACGCCCAGTGATTCCGGATAACACTTGCATCCTCCGTA
>M02308.154.ATB7U.1.2106.16082.9342.KBDT32.16S
CCCATTTGCTACCCTAGCTTTCGTCTCTGAGTGTCAGTAATAGCCCAGTAAAGTGCCTTCGCCATCGGTGTTCTTTCCAATATCTACGCATTTCACCGCTCCACTGGAAATTCCCTTTACCCCTACTATACTCTAGTCAAGCAGTTTCGACTGCGATTTTGAAGTTGAGCCTCAAGATTTAACAGTTGTCTTGCTTAACCACCTACAGACGCTTTACGCCCAGTGATTCCGGATAACACTTGCATCCTCCGTC
>M02308.154.ATB7U.1.1109.11840.23523.KBDT32.16S
CCCATTTGCTACCCTAGCTTTCGTCTCTGAGTGTCAGTAATAGCCCAGTAAAGTGCCTTCGCCATCGGTGTTCTTTCCAATATCTACGCATTTCACCGCTCCACTGGAAATTCCCTTTACCCCTACTATACTCTAGTCAAGCAGTTTCGACTGCGATTTTGAAGTTGAGCCTCAAGATTTAACAGTTNACTTGCTTAACCACCTACAGACGCTTTACGCCCAGTGATTCCGGATAACACTTGCATCCTCCGTC
>M02308.154.ATB7U.1.2104.12392.2624.KBDT32.16S
CCCATTTGCTACCCTAGCTTTCGTCTCTGAGTGTCAGTAATAGCCCAGTAAAGTGCCTTCGCCATCGGTGTTCTTTCCAATATCTACGCATTTCACCGCTCCACTGGAAATTCCCTTTACCCCTACTATACTCTAGTCAAGCAGTTTCGACTGCGATTTTGAAGTTGAGCCTCAAGATTTAACAGTTNACTTGCTTAACCACCTACAGACGCTTTACGCCCAGTGATTCCGGATAACACTTGCATCCTCCGTC
>M02308.154.ATB7U.1.2104.4527.15742.KBDT32.16S
CCCATTTGCTACCCTAGCTTTCGTCTCTGAGTGTCAGTAATAGCCCAGTAAAGTGCCTTCGCCATCGGTGTTCTTTCCAATATCTACGCATTTCACCGCTCCACTGGAAATTCCCTTTACCCCTACTATACTCTAGTCAAGCAGTTTCGACTGCGATTTTGAAGTTGAGCCTCAAGATTTAACGGTTGACTTGCTTAACCACCTACAGACGCTTTACGCCCAGTGATTCCGGATAACACTTGCATCCTCCGTC
>M02308.154.ATB7U.1.2103.21930.26649.KBDT32.16S
CCCATTTGCTACCCTAGCTTTCGTCTCTGAGTGTCAGTAATAGCCCAGTAAAGTGCCTTCGCCATCGGTGTTCTTTCCAATATCTACGCATTTCACCGCTCCACTGGAAATTCCCTTTACCCCTACTATACTCTAGTCAAGCAGTTTCGACTGCGATTTTGAAGTTGAGCCTCAAGATTTAACNGTTGACTTGCTTAACCACCTACAGACGCTTTACGCCCAGTGATTCCGGATAACACTTGCATCCTCCGTC
>M02308.154.ATB7U.1.1106.14950.14707.KBDT32.16S
CCCATTTGCTACCCTAGCTTTCGTCTCTGAGTGTCAGTAATAGCCCAGTAAAGTGCCTTCGCCATCGGTGTTCTTTCCAATATCTACGCATTTCACCGCTCCACTGGAAATTCCCTTTACCCCTACTATACTCTAGTCAAGCAGTTTCGACTGCGATTTTGAAGTTGAGCCTCAAGATTTAATAGTTGACTTGCTTAACCACCTACAGACGCTTTACGCCCAGTGATTCCGGATAACACTTGCATCCTCCGTC
>M02308.154.ATB7U.1.1102.10864.5353.KBDT32.16S
CCCATTTGCTACCCTAGCTTTCGTCTCTGAGTGTCAGTAATAGCCCAGTAAAGTGCCTTCGCCATCGGTGTTCTTTCCAATATCTACGCATTTCACCGCTCCACTGGAAATTCCCTTTACCCCTACTATACTCTAGTCAAGCAGTTTCGACTGCGATTTTGAAGTTGAGCCTCAAGATTTAGCAGTTGACTTGCTTAACCACCTACAGACGCTTTACGCCCAGTGATTCCGGATAACACTTGCATCCTCCGTC
>M02308.154.ATB7U.1.1114.15284.16629.KBDT32.16S
CCCATTTGCTACCCTAGCTTTCGTCTCTGAGTGTCAGTAATAGCCCAGTAAAGTGCCTTCGCCATCGGTGTTCTTTCCAATATCTACGCATTTCACCGCTCCACTGGAAATTCCCTTTACCCCTACTATACTCTAGTCAAGCAGTTTCGACTGCGATTTTGAAGTTGAGCCTCAAGATTTAGCAGTTGACTTGCTTAACCACCTACAGACGCTTTACGCCCAGTGGTTCCGGATAACACTTGCATCCTCCGTC
>M02308.154.ATB7U.1.2109.16230.5686.KBDT32.16S
CCCATTTGCTACCCTAGCTTTCGTCTCTGAGTGTCAGTAATAGCCCAGTAAAGTGCCTTCGCCATCGGTGTTCTTTCCAATATCTACGCATTTCACCGCTCCACTGGAAATTCCCTTTACCCCTACTATACTCTAGTCAAGCAGTTTCGACTGCGATTTTGAAGTTGAGCCTCAAGATTTGACAGTTGACTTGCTTAACCACCTACAGACGCTTTACGCCCAGTGATTCCGGATAACACTTGCATCCTCCATC
>M02308.154.ATB7U.1.2111.17231.20467.KBDT32.16S
CCCATTTGCTACCCTAGCTTTCGTCTCTGAGTGTCAGTAATAGCCCAGTAAAGTGCCTTCGCCATCGGTGTTCTTTCCAATATCTACGCATTTCACCGCTCCACTGGAAATTCCCTTTACCCCTACTATACTCTAGTCAAGCAGTTTCGACTGCGATTTTGAAGTTGAGCCTCAAGGTTTAACAGTTGACTTGCTTAACCACCTACAGACGCTTTACGCCCAGTGATTCCGGATAACACTTGCATCCTCCGTC
>M02308.154.ATB7U.1.2101.8684.14336.KBDT32.16S
CCCATTTGCTACCCTAGCTTTCGTCTCTGAGTGTCAGTAATAGCCCAGTAAAGTGCCTTCGCCATCGGTGTTCTTTCCAATATCTACGCATTTCACCGCTCCACTGGAAATTCCCTTTACCCCTACTATACTCTAGTCAAGCAGTTTCGACTGCGATTTTGAAGTTGAGCCTCAGGATTTAACAGTTGACTTGCTTAACCACCTACAGACGCTTTACGCCCAGTGATTCCGGATAACACTTGCATCCTCCGTC
>M02308.154.ATB7U.1.2114.19929.5858.KBDT32.16S
CCCATTTGCTACCCTAGCTTTCGTCTCTGAGTGTCAGTAATAGCCCAGTAAAGTGCCTTCGCCATCGGTGTTCTTTCCAATATCTACGCATTTCACCGCTCCACTGGAAATTCCCTTTACCCCTACTATACTCTAGTCAAGCAGTTTCGACTGCGATTTTGAAGTTGAGCCTCAGGATTTAACAGTTGACTTGCTTAACCACCTACAGACGCTTTACGCCCAGTGATTCCGGATAACACTTGCATCCTCCGTC
>M02308.154.ATB7U.1.1104.20831.11885.KBDT32.16S
CCCATTTGCTACCCTAGCTTTCGTCTCTGAGTGTCAGTAATAGCCCAGTAAAGTGCCTTCGCCATCGGTGTTCTTTCCAATATCTACGCATTTCACCGCTCCACTGGAAATTCCCTTTACCCCTACTATACTCTAGTCAAGCAGTTTCGACTGCGATTTTGAAGTTGAGCCTCATGATTTAACAGTTGACTTGCTTAACCACCTACAGACGCTTTACGCCCAGTGATTCCGGATAACACTTGCATCCTCCGTC
>M02308.154.ATB7U.1.1114.23599.25251.KBDT32.16S
CCCATTTGCTACCCTAGCTTTCGTCTCTGAGTGTCAGTAATAGCCCAGTAAAGTGCCTTCGCCATCGGTGTTCTTTCCAATATCTACGCATTTCACCGCTCCACTGGAAATTCCCTTTACCCCTACTATACTCTAGTCAAGCAGTTTCGACTGCGATTTTGAAGTTGAGCCTCATGATTTAACAGTTGACTTGCTTAACCACCTACAGACGCTTTACGCCCAGTGATTCCGGATAACACTTGCATCCTCCGTC
>M02308.154.ATB7U.1.1104.14383.6166.KBDT32.16S
CCCATTTGCTACCCTAGCTTTCGTCTCTGAGTGTCAGTAATAGCCCAGTAAAGTGCCTTCGCCATCGGTGTTCTTTCCAATATCTACGCATTTCACCGCTCCACTGGAAATTCCCTTTACCCCTACTATACTCTAGTCAAGCAGTTTCGACTGCGATTTTGAAGTTGAGCCTCGAGATTTAACAGTTGACTTGCTTAACCACCTACAGACGCTTTACGCCCAGTGATTCCGGATAACACTTGCATCCTCCATC
>M02308.154.ATB7U.1.1109.23011.7321.KBDT32.16S
CCCATTTGCTACCCTAGCTTTCGTCTCTGAGTGTCAGTAATAGCCCAGTAAAGTGCCTTCGCCATCGGTGTTCTTTCCAATATCTACGCATTTCACCGCTCCACTGGAAATTCCCTTTACCCCTACTATACTCTAGTCAAGCAGTTTCGACTGCGATTTTGAAGTTGAGCCTCGAGATTTAACAGTTGACTTGCTTAACCACCTACAGACGCTTTACGCCCAGTGATTCCGGATAACACTTGCATCCTCCGTC
>M02308.154.ATB7U.1.2112.12364.14326.KBDT32.16S
CCCATTTGCTACCCTAGCTTTCGTCTCTGAGTGTCAGTAATAGCCCAGTAAAGTGCCTTCGCCATCGGTGTTCTTTCCAATATCTACGCATTTCACCGCTCCACTGGAAATTCCCTTTACCCCTACTATACTCTAGTCAAGCAGTTTCGACTGCGATTTTGAAGTTGAGCCTCGAGATTTAACAGTTGACTTGCTTAACCACCTACAGACGCTTTACGCCCAGTGATTCCGGATAACACTTGCATCCTCCGTC
>M02308.154.ATB7U.1.2114.19314.15963.KBDT32.16S
CCCATTTGCTACCCTAGCTTTCGTCTCTGAGTGTCAGTAATAGCCCAGTAAAGTGCCTTCGCCATCGGTGTTCTTTCCAATATCTACGCATTTCACCGCTCCACTGGAAATTCCCTTTACCCCTACTATACTCTAGTCAAGCAGTTTCGACTGCGATTTTGAAGTTGAGCCTCGAGATTTAACAGTTGACTTGCTTAACCACCTACAGACGCTTTACGCCCAGTGATTCCGGATAACACTTGCATCCTCCGTC
>M02308.154.ATB7U.1.1110.16466.20887.KBDT32.16S
CCCATTTGCTACCCTAGCTTTCGTCTCTGAGTGTCAGTAATAGCCCAGTAAAGTGCCTTCGCCATCGGTGTTCTTTCCAATATCTACGCATTTCACCGCTCCACTGGAAATTCCCTTTACCCCTACTATACTCTAGTCAAGCAGTTTCGACTGCGATTTTGAAGTTGAGCCTCTAGATTTAACAGTTGACTTGCTTAACCACCTACAGACGCTTTACGCCCAGTGATTCCGGATAACACTTGTATCCTCCGTC
>M02308.154.ATB7U.1.2110.27645.11723.KBDT32.16S
CCCATTTGCTACCCTAGCTTTCGTCTCTGAGTGTCAGTAATAGCCCAGTAAAGTGCCTTCGCCATCGGTGTTCTTTCCAATATCTACGCATTTCACCGCTCCACTGGAAATTCCCTTTACCCCTACTATACTCTAGTCAAGCAGTTTCGACTGCGATTTTGAAGTTGAGCCTCTAGATTTAACAGTTGACTTGCTTAACCACCTACAGACGCTTTACGCCCAGTGATTCCGGATAACACTTGCATCCTCCGTC
>M02308.154.ATB7U.1.2101.8499.25767.KBDT32.16S
CCCATTTGCTACCCTAGCTTTCGTCTCTGAGTGTCAGTAATAGCCCAGTAAAGTGCCTTCGCCATCGGTGTTCTTTCCAATATCTACGCATTTCACCGCTCCACTGGAAATTCCCTTTACCCCTACTATACTCTAGTCAAGCAGTTTCGACTGCGATTTTGAAGTTGAGCCTTAAAATTTAACAGTTGACTTGCTTAACCACCTACAGACGCTTTACGCCCAGTGATTCCGGATAACACTTGCATCCTCCGTC
>M02308.154.ATB7U.1.1111.18898.5462.KBDT32.16S
CCCATTTGCTACCCTAGCTTTCGTCTCTGAGTGTCAGTAATAGCCCAGTAAAGTGCCTTCGCCATCGGTGTTCTTTCCAATATCTACGCATTTCACCGCTCCACTGGAAATTCCCTTTACCCCTACTATACTCTAGTCAAGCAGTTTCGACTGCGATTTTGAAGTTGAGCCTTAAGATTTAACAGTTGACTTGCTTAACCACCTACAGACGCTTTACGCCCAGTGATTCCGGATAACACTTGCATCCTCCGTC
>M02308.154.ATB7U.1.1103.22208.16833.KBDT32.16S
CCCATTTGCTACCCTAGCTTTCGTCTCTGAGTGTCAGTAATAGCCCAGTAAAGTGCCTTCGCCATCGGTGTTCTTTCCAATATCTACGCATTTCACCGCTCCACTGGAAATTCCCTTTACCCCTACTATACTCTAGTCAAGCAGTTTCGACTGCGATTTTGAAGTTGAGTCTCAAGATTTAACAGTTGACTTGCTTAACCACCTACTGACGCTTTACGCCCAGTGATTCCGGATAACACTTGCATCCTCCGTC
>M02308.154.ATB7U.1.1105.24737.23585.KBDT32.16S
CCCATTTGCTACCCTAGCTTTCGTCTCTGAGTGTCAGTAATAGCCCAGTAAAGTGCCTTCGCCATCGGTGTTCTTTCCAATATCTACGCATTTCACCGCTCCACTGGAAATTCCCTTTACCCCTACTATACTCTAGTCAAGCAGTTTCGACTGCGATTTTGAAGTTGGGCCTCAAGATTTAACAGTTGACTTGCTTAACCACCTACAGACGCTTAACGCCCAGTGATTCCGGATAACACTTGCATCCTCCGTC
>M02308.154.ATB7U.1.1110.15149.12716.KBDT32.16S
CCCATTTGCTACCCTAGCTTTCGTCTCTGAGTGTCAGTAATAGCCCAGTAAAGTGCCTTCGCCATCGGTGTTCTTTCCAATATCTACGCATTTCACCGCTCCACTGGAAATTCCCTTTACCCCTACTATACTCTAGTCAAGCAGTTTCGACTGCGATTTTGAAGTTGGGCCTCAAGATTTAACAGTTGACTTGCTTAACCACCTACAGACGCTTTACGCCCAGTGATTCCGGATAACACTTGCATCCTCCGTC
>M02308.154.ATB7U.1.2102.26952.10249.KBDT32.16S
CCCATTTGCTACCCTAGCTTTCGTCTCTGAGTGTCAGTAATAGCCCAGTAAAGTGCCTTCGCCATCGGTGTTCTTTCCAATATCTACGCATTTCACCGCTCCACTGGAAATTCCCTTTACCCCTACTATACTCTAGTCAAGCAGTTTCGACTGCGATTTTGAAGTTGGGCCTCAAGATTTAACAGTTGACTTGCTTAACCACCTACAGACGCTTTACGCCCAGTGATTCCGGATAACACTTGCATCCTCTGTC
>M02308.154.ATB7U.1.2103.17461.6073.KBDT32.16S
CCCATTTGCTACCCTAGCTTTCGTCTCTGAGTGTCAGTAATAGCCCAGTAAAGTGCCTTCGCCATCGGTGTTCTTTCCAATATCTACGCATTTCACCGCTCCACTGGAAATTCCCTTTACCCCTACTATACTCTAGTCAAGCAGTTTCGACTGCGATTTTGAGGTTGAGCCTCAAGATTTAACAGTTGACTTGCTTAACCACCTACAGACGCTTTACGCCCAGTGATTCCGGATAACACTTGCATCCTCCGTC
>M02308.154.ATB7U.1.2106.10411.13094.KBDT32.16S
CCCATTTGCTACCCTAGCTTTCGTCTCTGAGTGTCAGTAATAGCCCAGTAAAGTGCCTTCGCCATCGGTGTTCTTTCCAATATCTACGCATTTCACCGCTCCACTGGAAATTCCCTTTACCCCTACTATACTCTAGTCAAGCAGTTTCGACTGCGATTTTGAGGTTGAGCCTCAAGATTTAACAGTTGACTTGCTTAACCACCTACAGACGCTTTACGCCCAGTGATTCCGGATAACACTTGCATCCTCCGTC
>M02308.154.ATB7U.1.2109.17392.13670.KBDT32.16S
CCCATTTGCTACCCTAGCTTTCGTCTCTGAGTGTCAGTAATAGCCCAGTAAAGTGCCTTCGCCATCGGTGTTCTTTCCAATATCTACGCATTTCACCGCTCCACTGGAAATTCCCTTTACCCCTACTATACTCTAGTCAAGCAGTTTCGACTGCGATTTTGAGGTTGAGCCTCAAGATTTAACAGTTGACTTGCTTAACCACCTACAGACGCTTTACGCCCAGTGATTCCGGATAACACTTGCATCCTCCGTC
>M02308.154.ATB7U.1.2104.8367.25881.KBDT32.16S
CCCATTTGCTACCCTAGCTTTCGTCTCTGAGTGTCAGTAATAGCCCAGTAAAGTGCCTTCGCCATCGGTGTTCTTTCCAATATCTACGCATTTCACCGCTCCACTGGAAATTCCCTTTACCCCTACTATACTCTAGTCAAGCAGTTTCGACTGCGATTTTGATGTTGAGCCTCAAGATTTAACAGTTGACTTGCTTAACCACCTACAGACGCTTTACGCCCAGTGATTCCGGATAACACTTGCATCCTCCGTC
>M02308.154.ATB7U.1.1109.10183.8067.KBDT32.16S
CCCATTTGCTACCCTAGCTTTCGTCTCTGAGTGTCAGTAATAGCCCAGTAAAGTGCCTTCGCCATCGGTGTTCTTTCCAATATCTACGCATTTCACCGCTCCACTGGAAATTCCCTTTACCCCTACTATACTCTAGTCAAGCAGTTTCGACTGCGGTTTTGAAGTTGAGCCTCAAGATTTAACAGTTGACTTGCTTAACCACCTACAGACGCTTTACGCCCAGTGATTCCGGATAACACTTGCATCCTCCGTC
>M02308.154.ATB7U.1.1114.23305.24452.KBDT32.16S
CCCATTTGCTACCCTAGCTTTCGTCTCTGAGTGTCAGTAATAGCCCAGTAAAGTGCCTTCGCCATCGGTGTTCTTTCCAATATCTACGCATTTCACCGCTCCACTGGAAATTCCCTTTACCCCTACTATACTCTAGTCAAGCAGTTTCGACTGCGGTTTTGAAGTTGAGCCTCAAGATTTAACAGTTGACTTGCTTAACCACCTACAGACGCTTTACGCCCAGTGATTCCGGATAACACTTGCATCCTCCGTC
>M02308.154.ATB7U.1.2114.7566.14156.KBDT32.16S
CCCATTTGCTACCCTAGCTTTCGTCTCTGAGTGTCAGTAATAGCCCAGTAAAGTGCCTTCGCCATCGGTGTTCTTTCCAATATCTACGCATTTCACCGCTCCACTGGAAATTCCCTTTACCCCTACTATACTCTAGTCAAGCAGTTTCGACTGCGTTTTTGAAGTTGAGCCTCAAGATTTAACAGTTGACTTGCTTAACCACCTACAGACGCTCTACGCCCAGTGATTCCGGATAACACTTGCATCCTCCGTC
>M02308.154.ATB7U.1.1114.25168.23988.KBDT32.16S
CCCATTTGCTACCCTAGCTTTCGTCTCTGAGTGTCAGTAATAGCCCAGTAAAGTGCCTTCGCCATCGGTGTTCTTTCCAATATCTACGCATTTCACCGCTCCACTGGAAATTCCCTTTACCCCTACTATACTCTAGTCAAGCAGTTTCGACTGGGATTTTGAAGTTGAGCCTCAAGATTTAACAGTTGACTTGCTTAACCACCTACAGACGCTTTACGCCCAGTGATTCCGGATAACACTTGCATCCTCCGTC
>M02308.154.ATB7U.1.2105.24614.22833.KBDT32.16S
CCCATTTGCTACCCTAGCTTTCGTCTCTGAGTGTCAGTAATAGCCCAGTAAAGTGCCTTCGCCATCGGTGTTCTTTCCAATATCTACGCATTTCACCGCTCCACTGGAAATTCCCTTTACCCCTACTATACTCTAGTCAAGCAGTTTCGATTGCGATTTTGAAGTTGAGCCTCAAGATTTAACAGTTGACTTGCTTAACCACCTACAGACACTTTACGCCCAGTGATTCCGGATAACACATGCATCCTCCGTC
>M02308.154.ATB7U.1.1110.10749.21142.KBDT32.16S
CCCATTTGCTACCCTAGCTTTCGTCTCTGAGTGTCAGTAATAGCCCAGTAAAGTGCCTTCGCCATCGGTGTTCTTTCCAATATCTACGCATTTCACCGCTCCACTGGAAATTCCCTTTACCCCTACTATACTCTAGTCAAGCAGTTTCGGCTGCGATTTTGAAGTTGAGCCTCAAGATTTAACAGTTGACTTGCTTAACCACCTACAGACGCTTTACGCCCAGTGATTCCGGATAACACTTGCATCCTCCGTC
>M02308.154.ATB7U.1.2101.25824.12952.KBDT32.16S
CCCATTTGCTACCCTAGCTTTCGTCTCTGAGTGTCAGTAATAGCCCAGTAAAGTGCCTTCGCCATCGGTGTTCTTTCCAATATCTACGCATTTCACCGCTCCACTGGAAATTCCCTTTACCCCTACTATACTCTAGTCAAGCAGTTTCGGCTGCGATTTTGAAGTTGAGCCTCAAGATTTAACAGTTGACTTGCTTAACCACCTACAGACGCTTTACGCCCAGTGATTCCGGATAACACTTGCATCCTCCGTC
>M02308.154.ATB7U.1.1112.27649.12159.KBDT32.16S
CCCATTTGCTACCCTAGCTTTCGTCTCTGAGTGTCAGTAATAGCCCAGTAAAGTGCCTTCGCCATCGGTGTTCTTTCCAATATCTACGCATTTCACCGCTCCACTGGAAATTCCCTTTACCCCTACTATACTCTAGTCAAGCGGTTTCGACTGCGATTTTGAAGTTGAGCCTCAAGATTTAACAGTTGACTTGCTTAACCACCTACAGACGCTTTACGCCCAGTGATTCCGGATAACACTTGCATCCTCCGTC
>M02308.154.ATB7U.1.2109.18586.13643.KBDT32.16S
CCCATTTGCTACCCTAGCTTTCGTCTCTGAGTGTCAGTAATAGCCCAGTAAAGTGCCTTCGCCATCGGTGTTCTTTCCAATATCTACGCATTTCACCGCTCCACTGGAAATTCCCTTTACCCCTACTATACTCTAGTCAAGCGGTTTCGACTGCGATTTTGAAGTTGAGCCTCAAGATTTAACAGTTGACTTGCTTAACCACCTACAGACGCTTTACGCCCAGTGATTCCGGATAACACTTGCATCCTCCGTC
>M02308.154.ATB7U.1.1102.25120.9946.KBDT32.16S
CCCATTTGCTACCCTAGCTTTCGTCTCTGAGTGTCAGTAATAGCCCAGTAAAGTGCCTTCGCCATCGGTGTTCTTTCCAATATCTACGCATTTCACCGCTCCACTGGAAATTCCCTTTACCCCTACTATACTCTAGTCAGCAGTTTCGACTGCGATTTTGAAGTTGAGCCTCAAGATTTAACAGTTGACTTGCTTAACCACCTACAGACGCTTTACGCCCAGTGATTCCGGATAACACTTGCATCCTCCGTC
>M02308.154.ATB7U.1.1105.22248.19471.KBDT32.16S
CCCATTTGCTACCCTAGCTTTCGTCTCTGAGTGTCAGTAATAGCCCAGTAAAGTGCCTTCGCCATCGGTGTTCTTTCCAATATCTACGCATTTCACCGCTCCACTGGAAATTCCCTTTACCCCTACTATACTCTAGTCAGGCAGTTTCGACTGCGATTTTGAAGTTGAGCCTCAAGATTTAACAGTTGACTTGCTTAACCACCTACAGACGCTTTACGCCCAGTGATTCCGGATAACACTTGCATCCTCCGTC
>M02308.154.ATB7U.1.2107.10314.11495.KBDT32.16S
CCCATTTGCTACCCTAGCTTTCGTCTCTGAGTGTCAGTAATAGCCCAGTAAAGTGCCTTCGCCATCGGTGTTCTTTCCAATATCTACGCATTTCACCGCTCCACTGGAAATTCCCTTTACCCCTACTATACTCTAGTCAGGCAGTTTCGACTGCGATTTTGAAGTTGAGCCTCAAGATTTAACAGTTGACTTGCTTAACCACCTACAGACGCTTTACGCCCAGTGATTCCGGATAACACTTGCATCCTCCGTC
>M02308.154.ATB7U.1.1105.14083.14761.KBDT32.16S
CCCATTTGCTACCCTAGCTTTCGTCTCTGAGTGTCAGTAATAGCCCAGTAAAGTGCCTTCGCCATCGGTGTTCTTTCCAATATCTACGCATTTCACCGCTCCACTGGAAATTCCCTTTACCCCTACTATACTCTAGTCGAGCAGTTTCGACTGCGATTTTGAAGTTGAGCCTCAAGATTTAACAGTTGACTTGCTTAACCACCTACAGACGCTTTACGCCCAGTGATTCCGGATAACACTTGCATCCTCCGTC
>M02308.154.ATB7U.1.2106.10508.12262.KBDT32.16S
CCCATTTGCTACCCTAGCTTTCGTCTCTGAGTGTCAGTAATAGCCCAGTAAAGTGCCTTCGCCATCGGTGTTCTTTCCAATATCTACGCATTTCACCGCTCCACTGGAAATTCCCTTTACCCCTACTATACTCTAGTCTAGCAGTTTCGACTGCGATTTTGAAGTTGAGCCTCAAGATTTAACAGTTGACTTGCTTAACCACCTACAGACGCTTTACGCCCAGTGATTCCGGATAACACTTGCATCCTCCGTC
>M02308.154.ATB7U.1.2108.10875.21183.KBDT32.16S
CCCATTTGCTACCCTAGCTTTCGTCTCTGAGTGTCAGTAATAGCCCAGTAAAGTGCCTTCGCCATCGGTGTTCTTTCCAATATCTACGCATTTCACCGCTCCACTGGAAATTCCCTTTACCCCTACTATACTCTAGTCTAGCAGTTTCGACTGCGATTTTGAAGTTGAGCCTCAAGATTTAACAGTTGACTTGCTTAACCACCTACAGACGCTTTACGCCCAGTGATTCCGGATAACACTTGCATCCTCCGTC
>M02308.154.ATB7U.1.2112.5385.15198.KBDT32.16S
CCCATTTGCTACCCTAGCTTTCGTCTCTGAGTGTCAGTAATAGCCCAGTAAAGTGCCTTCGCCATCGGTGTTCTTTCCAATATCTACGCATTTCACCGCTCCACTGGAAATTCCCTTTACCCCTACTATACTCTAGTCTAGCAGTTTCGACTGCGATTTTGAAGTTGAGCCTCAAGATTTAACAGTTGACTTGCTTAACCACCTACAGACGCTTTACGCCCAGTGATTCCGGATAACACTTGCATCCTCCGTC
>M02308.154.ATB7U.1.1101.7428.5221.KBDT32.16S
CCCATTTGCTACCCTAGCTTTCGTCTCTGAGTGTCAGTAATAGCCCAGTAAAGTGCCTTCGCCATCGGTGTTCTTTCCAATATCTACGCATTTCACCGCTCCACTGGAAATTCCCTTTACCCCTACTATACTCTGGTCAAGCAGTTTCGACTGCGATTTTGAAGTTGAGCCTCAAGATTTAACAGTTGACTTGCTTAACCACCTACAGACGCTTTACGCCCAGTGATTCCGGATAACACTTGCATCCTCCGTC
>M02308.154.ATB7U.1.1108.6553.21589.KBDT32.16S
CCCATTTGCTACCCTAGCTTTCGTCTCTGAGTGTCAGTAATAGCCCAGTAAAGTGCCTTCGCCATCGGTGTTCTTTCCAATATCTACGCATTTCACCGCTCCACTGGAAATTCCCTTTACCCCTACTATACTCTGGTCAAGCAGTTTCGACTGCGATTTTGAAGTTGAGCCTCAAGATTTAACAGTTGACTTGCTTAACCACCTACAGACGCTTTACGCCCAGTGATTCCGGATAACACTTGCATCCTCCGTC
>M02308.154.ATB7U.1.2101.3511.18667.KBDT32.16S
CCCATTTGCTACCCTAGCTTTCGTCTCTGAGTGTCAGTAATAGCCCAGTAAAGTGCCTTCGCCATCGGTGTTCTTTCCAATATCTACGCATTTCACCGCTCCACTGGAAATTCCCTTTACCCCTACTATACTCTGGTCAAGCAGTTTCGACTGCGATTTTGAAGTTGAGCCTCAAGATTTAACAGTTGACTTGCTTAACCACCTACAGACGCTTTACGCCCAGTGATTCCGGATAACACTTGCATCCTCCGTC
>M02308.154.ATB7U.1.2106.23745.20823.KBDT32.16S
CCCATTTGCTACCCTAGCTTTCGTCTCTGAGTGTCAGTAATAGCCCAGTAAAGTGCCTTCGCCATCGGTGTTCTTTCCAATATCTACGCATTTCACCGCTCCACTGGAAATTCCCTTTACCCCTACTATACTCTGGTCAAGCAGTTTCGACTGCGATTTTGAAGTTGAGCCTCAAGATTTAACAGTTGACTTGCTTAACCACCTACAGACGCTTTACGCCCAGTGATTCCGGATAACACTTGCATCCTCCGTA
>M02308.154.ATB7U.1.1101.23889.20930.KBDT32.16S
CCCATTTGCTACCCTAGCTTTCGTCTCTGAGTGTCAGTAATAGCCCAGTAAAGTGCCTTCGCCATCGGTGTTCTTTCCAATATCTACGCATTTCACCGCTCCACTGGAAATTCCCTTTACCCCTACTATACTCTTGTCAAGCAGTTTCGACTGCGATTTTGAAGTTGAGCCTCAAGATTTAACAGTTGACTTGCTTAACCACCTACAGACGCTTTACGCCCAGTGATTCCGGATAACACTTGCATCCTCCGTC
>M02308.154.ATB7U.1.1114.13760.9531.KBDT32.16S
CCCATTTGCTACCCTAGCTTTCGTCTCTGAGTGTCAGTAATAGCCCAGTAAAGTGCCTTCGCCATCGGTGTTCTTTCCAATATCTACGCATTTCACCGCTCCACTGGAAATTCCCTTTACCCCTACTATACTTTAGTCAAGCAGTTTCGACTGCGATTTTGAAGTTGAGCCTCAAGATTTAACAGTTGACTTGCTTAACCACCTACAGACGCTTTACGCCCAGTGATTCCGGATAACACTTGCATCCTCCGTC
>M02308.154.ATB7U.1.1111.27736.12277.KBDT32.16S
CCCATTTGCTACCCTAGCTTTCGTCTCTGAGTGTCAGTAATAGCCCAGTAAAGTGCCTTCGCCATCGGTGTTCTTTCCAATATCTACGCATTTCACCGCTCCACTGGAAATTCCCTTTACCCCTACTATATTCTAGTCAAGCAGTTTCGACTGCGATTTTGAAGTTGAGCCTCAAGATTTAACAGTTGACTTGCTTAACCACCTACAGACGCTTTACGCCCAGTGATTCCGGATAACACTTGCATCCTCCGTC
>M02308.154.ATB7U.1.1104.14223.17979.KBDT32.16S
CCCATTTGCTACCCTAGCTTTCGTCTCTGAGTGTCAGTAATAGCCCAGTAAAGTGCCTTCGCCATCGGTGTTCTTTCCAATATCTACGCATTTCACCGCTCCACTGGAAATTCCCTTTACCCCTACTATGCTCTAGTCAAGCAGTTTCGACTGCGATTTTGAAGTTGAGCCTCAAGATTTAACAGTTGACTTGCTTAACCACCTACAGACGCTTTACGCCCAGTGATTCCGGATAACACTTGCATCCTCCGTC
>M02308.154.ATB7U.1.2102.14009.16942.KBDT32.16S
CCCATTTGCTACCCTAGCTTTCGTCTCTGAGTGTCAGTAATAGCCCAGTAAAGTGCCTTCGCCATCGGTGTTCTTTCCAATATCTACGCATTTCACCGCTCCACTGGAAATTCCCTTTACCCCTACTATGCTCTAGTCAAGCAGTTTCGACTGCGATTTTGAAGTTGAGCCTCAAGATTTAACAGTTGACTTGCTTAACCACCTACAGACGCTTTACGCCCAGTGATTCCGGATAACACTTGCATCCTCCGTC
>M02308.154.ATB7U.1.1113.10306.10791.KBDT32.16S
CCCATTTGCTACCCTAGCTTTCGTCTCTGAGTGTCAGTAATAGCCCAGTAAAGTGCCTTCGCCATCGGTGTTCTTTCCAATATCTACGCATTTCACCGCTCCACTGGAAATTCCCTTTACCCCTATTATACTCTAGTCAAGCAGTTTCGACTGCGATTTTGAAGTTGAGCCTCAAGATTTAACAGTTGACTTGCTTAACCACCTACAGACGCTTTACGCCCAGTGATTCCGGATAACACTTGCATCCTCCGTC
>M02308.154.ATB7U.1.1107.10593.6278.KBDT32.16S
CCCATTTGCTACCCTAGCTTTCGTCTCTGAGTGTCAGTAATAGCCCAGTAAAGTGCCTTCGCCATCGGTGTTCTTTCCAATATCTACGCATTTCACCGCTCCACTGGAAATTCCCTTTACCCCTGCTATACTCTAGTCAAGCAGTTTCGACTGCGATTTTGAAGTTGAGCCTCAAGATTTAACAGTTGACTTGCTTAACCACCTACAGACGCTTTACGCCCAGTGATTCCGGATAACACTTGCATCCTCCGTC
>M02308.154.ATB7U.1.1106.28203.14396.KBDT32.16S
CCCATTTGCTACCCTAGCTTTCGTCTCTGAGTGTCAGTAATAGCCCAGTAAAGTGCCTTCGCCATCGGTGTTCTTTCCAATATCTACGCATTTCACCGCTCCACTGGAAATTCCCTTTACCNCTACTATACTCTAGTCAAGCAGTTTCGACTGCGATTTTGAAGTTGAGCCTCAAGATTTAACAGTTGACTTGCTTAACCACCTACAGACGCTTTACGCCNAGTGATTCCGGATAACACTTGCATCCTCCATC
>M02308.154.ATB7U.1.1103.22358.8560.KBDT32.16S
CCCATTTGCTACCCTAGCTTTCGTCTCTGAGTGTCAGTAATAGCCCAGTAAAGTGCCTTCGCCATCGGTGTTCTTTCCAATATCTACGCATTTCACCGCTCCACTGGAAATTCCCTTTATCCCTACTATACTCTAGTCAAGCAGTTTCGACTGCGATTTTGAAGTTGAGCCTCAAGATTTAACAGTTGACTTGCTTAACCACCTACAGACGCTTTACGCCCAGTGATTCCGGATAACACTTGCATCCTCCGTC
>M02308.154.ATB7U.1.2114.27359.14704.KBDT32.16S
CCCATTTGCTACCCTAGCTTTCGTCTCTGAGTGTCAGTAATAGCCCAGTAAAGTGCCTTCGCCATCGGTGTTCTTTCCAATATCTACGCATTTCACCGCTCCACTGGAAATTCCCTTTATCCCTACTATACTCTAGTCAAGCAGTTTCGACTGCGATTTTGAAGTTGAGCCTCAAGATTTAACAGTTGACTTGCTTAACCACCTACAGACGCTTTACGCCCAGTGATTCCGGATAACACTTGCATCCTCCGTC
>M02308.154.ATB7U.1.1109.17247.23034.KBDT32.16S
CCCATTTGCTACCCTAGCTTTCGTCTCTGAGTGTCAGTAATAGCCCAGTAAAGTGCCTTCGCCATCGGTGTTCTTTCCAATATCTACGCATTTCACCGCTCCACTGGAAATTCCCTTTGCCCCTACTATACTCTAGTCAAGCAGTTTCGACTGCGATTTTGAAGTTGAGCCTCAAGATTTAACAGTTGACTTGCTTAACCACCTACAGACGCTTTACGCCCAGTGATTCCGGATAACACTTGCATCCTCCGTC
>M02308.154.ATB7U.1.2103.13610.13022.KBDT32.16S
CCCATTTGCTACCCTAGCTTTCGTCTCTGAGTGTCAGTAATAGCCCAGTAAAGTGCCTTCGCCATCGGTGTTCTTTCCAATATCTACGCATTTCACCGCTCCACTGGAAATTCCCTTTGCCCCTACTATACTCTAGTCAAGCAGTTTCGACTGCGATTTTGAAGTTGAGCCTCAAGATTTAACAGTTGACTTGCTTAACCACCTACAGACGCTTTACGCCCAGTGATTCCGGATAACACTTGCATCCTCCGTC
>M02308.154.ATB7U.1.1103.11301.26786.KBDT32.16S
CCCATTTGCTACCCTAGCTTTCGTCTCTGAGTGTCAGTAATAGCCCAGTAAAGTGCCTTCGCCATCGGTGTTCTTTCCAATATCTACGCATTTCACCGCTCCACTGGAAATTCCTTTACCCCTACTATACTCTAGTCAAGCAGTTTCGACTGCGATTTTGAAGTTGAGCCTCAAGATTTAACAGTTGACTTGCTTAACCACCTACAGACGCTTTACGCCCAGTGATTCCGGATAACACTTGCATCCTCCGTC
>M02308.154.ATB7U.1.2110.21604.14149.KBDT32.16S
CCCATTTGCTACCCTAGCTTTCGTCTCTGAGTGTCAGTAATAGCCCAGTAAAGTGCCTTCGCCATCGGTGTTCTTTCCAATATCTACGCATTTCACCGCTCCACTGGAAATTCGCTTTACCCCTACTATACTCTAGTCAAGCAGTTTCGACTGCGATTTTGAAGTTGAGCCTCAAGATTTAACAGTTGACTTGCTTAACCACCTACAGACGCTTACGCCCAGTGATTCCGGATAACACTTGCATCCTCCGTC
>M02308.154.ATB7U.1.1103.14972.28265.KBDT32.16S
CCCATTTGCTACCCTAGCTTTCGTCTCTGAGTGTCAGTAATAGCCCAGTAAAGTGCCTTCGCCATCGGTGTTCTTTCCAATATCTACGCATTTCACCGCTCCACTGGAAATTCTCTTTACCCCTACTATACTCTAGTCAAGCAGTTTCGACTGCGATTTTGAAGTTGAGCCTCAAGATTTAACAGTTGACTTGCTTAACCACCTACAGACGCTTTACGCCCAGTGATTCCGGATAACACTTGCATCCTCCGTC
>M02308.154.ATB7U.1.2113.14092.28319.KBDT32.16S
CCCATTTGCTACCCTAGCTTTCGTCTCTGAGTGTCAGTAATAGCCCAGTAAAGTGCCTTCGCCATCGGTGTTCTTTCCAATATCTACGCATTTCACCGCTCCACTGGAAGTTCCCTTTACCCCTACTATACTCTAGTCAAGCAGTTTCGACTGCGATTTTGAAGTTGAGCCTCAAGATTTAACAGTTGACTTGCTTAACCACCTACAGACGCTTTACGCCCAGTGATTCCGGATAACACTTGCATCCTCCGTC
>M02308.154.ATB7U.1.1107.17855.17001.KBDT32.16S
CCCATTTGCTACCCTAGCTTTCGTCTCTGAGTGTCAGTAATAGCCCAGTAAAGTGCCTTCGCCATCGGTGTTCTTTCCAATATCTACGCATTTCACCGCTCCACTGGAATTCCACTCCCCTCTCCAAGACTCTAGTCTGCCAGTTCTAAATGACCATCCCAGGTTGAGCCCGGGGCTTTCACATCTAGCTTAACAAACCGCCTGCGTGCGCTTTACGCCCAGTAATTCCGATTAACGCTCGCACCCTCCGTA
>M02308.154.ATB7U.1.2110.1842.16953.KBDT32.16S
CCCATTTGCTACCCTAGCTTTCGTCTCTGAGTGTCAGTAATAGCCCAGTAAAGTGCCTTCGCCATCGGTGTTCTTTCCAATATCTACGCATTTCACCGCTCCACTGGAATTCCACTCCCCTCTCCAAGACTCTAGTCTGCCAGTTCTAAATGACCATCCCAGGTTGAGCCCGGGGCTTTCACATCTAGCTTAACAAACCGCCTGCGTGCGCTTTACGCCCAGTAATTCCGATTAACGCTCGCACCCTCCGTA
>M02308.154.ATB7U.1.1103.17386.21587.KBDT32.16S
CCCATTTGCTACCCTAGCTTTCGTCTCTGAGTGTCAGTAATAGCCCAGTAAAGTGCCTTCGCCATCGGTGTTCTTTCCAATATCTACGCATTTCACCGCTCCACTGGAATTTCCCTTTACCCCTACTATACTCTAGTCAAGCAGTTTCGACTGCGATTTTGAAGTTGAGCCTCAAGATTTAACAGTTGACTTGCTTAACCACCTACAGACGCTTTACGCCCAGTGATTCCGGATAACACTTGCATCCTCCGTC
>M02308.154.ATB7U.1.1102.21671.4892.KBDT32.16S
CCCATTTGCTACCCTAGCTTTCGTCTCTGAGTGTCAGTAATAGCCCAGTAAAGTGCCTTCGCCATCGGTGTTCTTTCCAATATCTACGCATTTCACCGCTCCACTGGAGATTCCCTTTACCCCTACTATACTCTAGTCAAGCAGTTTCGACTGCGATTTTGAAGTTGAGCCTCAAGATTTAACAGTTGACTTGCTTAACCACCTACAGACGCTTTACGCCCAGTGATTCCGGATAACACTTGCATCCTCCGTC
>M02308.154.ATB7U.1.1108.15606.8011.KBDT32.16S
CCCATTTGCTACCCTAGCTTTCGTCTCTGAGTGTCAGTAATAGCCCAGTAAAGTGCCTTCGCCATCGGTGTTCTTTCCAATATCTACGCATTTCACCGCTCCACTGGAGATTCCCTTTACCCCTACTATACTCTAGTCAAGCAGTTTCGACTGCGATTTTGAAGTTGAGCCTCAAGATTTAACAGTTGACTTGCTTAACCACCTACAGACGCTTTACGCCCAGTGATTCCGGATAACACTTGCATCCTCCGTA
>M02308.154.ATB7U.1.1109.15989.10549.KBDT32.16S
CCCATTTGCTACCCTAGCTTTCGTCTCTGAGTGTCAGTAATAGCCCAGTAAAGTGCCTTCGCCATCGGTGTTCTTTCCAATATCTACGCATTTCACCGCTCCACTGGAGATTCCCTTTACCCCTACTATACTCTAGTCAAGCAGTTTCGACTGCGATTTTGAAGTTGAGCCTCAAGATTTAACAGTTGACTTGCTTAACCACCTACAGACGCTTTACGCCCAGTGATTCCGGATAACACTTGCATCCTCCGTC
>M02308.154.ATB7U.1.1110.10700.9991.KBDT32.16S
CCCATTTGCTACCCTAGCTTTCGTCTCTGAGTGTCAGTAATAGCCCAGTAAAGTGCCTTCGCCATCGGTGTTCTTTCCAATATCTACGCATTTCACCGCTCCACTGGAGATTCCCTTTACCCCTACTATACTCTAGTCAAGCAGTTTCGACTGCGATTTTGAAGTTGAGCCTCAAGATTTAACAGTTGACTTGCTTAACCACCTACAGACGCTTTACGCCCAGTGATTCCGGATAACACTTGCATCCTCCGTC
>M02308.154.ATB7U.1.1111.25522.13632.KBDT32.16S
CCCATTTGCTACCCTAGCTTTCGTCTCTGAGTGTCAGTAATAGCCCAGTAAAGTGCCTTCGCCATCGGTGTTCTTTCCAATATCTACGCATTTCACCGCTCCACTGGAGATTCCCTTTACCCCTACTATACTCTAGTCAAGCAGTTTCGACTGCGATTTTGAAGTTGAGCCTCAAGATTTAACAGTTGACTTGCTTAACCACCTACAGACGCTTTACGCCCAGTGATTCCGGATAACACTTGCATCCTCCGGC
>M02308.154.ATB7U.1.2102.16957.26497.KBDT32.16S
CCCATTTGCTACCCTAGCTTTCGTCTCTGAGTGTCAGTAATAGCCCAGTAAAGTGCCTTCGCCATCGGTGTTCTTTCCAATATCTACGCATTTCACCGCTCCACTGGAGATTCCCTTTACCCCTACTATACTCTAGTCAAGCAGTTTCGACTGCGATTTTGAAGTTGAGCCTCAAGATTTAACAGTTGACTTGCTTAACCACCTACAGACGCTTTACGCCCAGTGATTCCGGATAACACTTGCATCCTCCGTC
>M02308.154.ATB7U.1.1104.18316.18967.KBDT32.16S
CCCATTTGCTACCCTAGCTTTCGTCTCTGAGTGTCAGTAATAGCCCAGTAAAGTGCCTTCGCCATCGGTGTTCTTTCCAATATCTACGCATTTCACCGCTCCACTGGGAATTCCCTTTACCCCTACTATACTCTAGTCAAGCAGTTTCGACTGCGATTTTGAAGTTGAGCCTCAAGATTTAACAGTTGACTTGCTTAACCACCTACAGACGCTTTACGCCCAGTGATTCCGGATAACACTTGCATCCTCCGTC
>M02308.154.ATB7U.1.2103.12533.21697.KBDT32.16S
CCCATTTGCTACCCTAGCTTTCGTCTCTGAGTGTCAGTAATAGCCCAGTAAAGTGCCTTCGCCATCGGTGTTCTTTCCAATATCTACGCATTTCACCGCTCCACTGGGAATTCCCTTTACCCCTACTATACTCTAGTCAAGCAGTTTCGACTGCGATTTTGAAGTTGAGCCTCAAGATTTAACAGTTGACTTGCTTAACCACCTACAGACGCTTTACGCCCAGTGATTCCGGATAACACTTGCATCCTCCGTC
>M02308.154.ATB7U.1.2110.17203.9593.KBDT32.16S
CCCATTTGCTACCCTAGCTTTCGTCTCTGAGTGTCAGTAATAGCCCAGTAAAGTGCCTTCGCCATCGGTGTTCTTTCCAATATCTACGCATTTCACCGCTCCACTGGGAATTCCCTTTACCCCTACTATACTCTAGTCAAGCAGTTTCGACTGCGATTTTGAAGTTGAGCCTCAAGATTTAACAGTTGACTTGCTTAACCACCTACAGACGCTTTACGCCCAGTGATTCCGGATAACACTTGCATCCTCCGTC
>M02308.154.ATB7U.1.2107.25177.13082.KBDT32.16S
CCCATTTGCTACCCTAGCTTTCGTCTCTGAGTGTCAGTAATAGCCCAGTAAAGTGCCTTCGCCATCGGTGTTCTTTCCAATATCTACGCATTTCACCGCTCCACTGGGAATTCCCTTTACCCCTACTATACTCTAGTCAAGCAGTTTCGACTGCGGTTTTGAAGTTGAGCCTCAAGATTTAACAGTTGACTTGCTAAACCACCTACAGACGCTTTACGCCCAGTGATTCCGGATAACACTTGCATCCTCCGTC
>M02308.154.ATB7U.1.1111.9064.26838.KBDT32.16S
CCCATTTGCTACCCTAGCTTTCGTCTCTGAGTGTCAGTAATAGCCCAGTAAAGTGCCTTCGCCATCGGTGTTCTTTCCAATATCTACGCATTTCACCGCTCCCCTGGAAATTCCCTTTACCCCTACTATACTCTAGTCAAGCAGTTTCGACTGCGATTTTGAAGTTGAGCCTCAAGATTTAACAGTTGACTTGCTTAACCACCTACAGACGCTTTACGCCCAGTGATTCCGGATAACACTTGCATCCTCCGTC
>M02308.154.ATB7U.1.1112.19833.9229.KBDT32.16S
CCCATTTGCTACCCTAGCTTTCGTCTCTGAGTGTCAGTAATAGCCCAGTAAAGTGCCTTCGCCATCGGTGTTCTTTCCAATATCTACGCATTTCACCGCTCCGCTGGAAATTCCCTTTACCCCTACTATACTCTAGTCAAGCAGTTTCGACTGCGATTTTGAAGTTGAGCCTCAAGATTTAACAGTTGACTTGCTTAACCACCTACAGACGCTTTACGCCCAGTGATTCCGGATAACACTTGCATCCTCCGTC
>M02308.154.ATB7U.1.2113.20443.22219.KBDT32.16S
CCCATTTGCTACCCTAGCTTTCGTCTCTGAGTGTCAGTAATAGCCCAGTAAAGTGCCTTCGCCATCGGTGTTCTTTCCAATATCTACGCATTTCACCGCTCCTCTGGAAATTCCCTTTACCCCTACTATACTCTAGTCAAGCAGTTTCGACTGCGATTTTGAAGTTGAGCCTCAAGATTTAACAGTTGACTTGCTTAACCACCTACAGACGCTTTACGCCCAGTGATTCCGGATAACACTTGCATCCTCCGTC
>M02308.154.ATB7U.1.2113.20877.19067.KBDT32.16S
CCCATTTGCTACCCTAGCTTTCGTCTCTGAGTGTCAGTAATAGCCCAGTAAAGTGCCTTCGCCATCGGTGTTCTTTCCAATATCTACGCATTTCACCGCTTCACTGGAAATTCCCTTTACCCCTACTATACTCTAGTCAAGCAGTTTCGACTGCGATTTTGAAGTTGAGCCTCAAGATTTATCAGTTGACTTGCTTAACCACCTACAGACGCTTTACGCCCAGTGATTCCGGATAACACTTGCATCCTCCGTC
>M02308.154.ATB7U.1.2111.26595.11543.KBDT32.16S
CCCATTTGCTACCCTAGCTTTCGTCTCTGAGTGTCAGTAATAGCCCAGTAAAGTGCCTTCGCCATCGGTGTTCTTTCCAATATCTACGCATTTCACCGNTCCACTGGAAATTCCCTTTACCCCTACTATACTCTAGTCAAACAGTTTCGACTGCGATTTTGAAGTTGAGCCTCAAGATTTAACAGTTGACTTGCTTAACCACCTACAGACGCTTTACGCCCAGTGATTCCGGATAACACTTGCATCCTCCTTC
>M02308.154.ATB7U.1.1110.22027.5847.KBDT32.16S
CCCATTTGCTACCCTAGCTTTCGTCTCTGAGTGTCAGTAATAGCCCAGTAAAGTGCCTTCGCCATCGGTGTTCTTTCCAATATCTACGCATTTCACCTCTACACTCGGAATTCCACTCACCTCTCTCGAACTCAAGACCAGGAGTTTTGGAGGCCGTTCCGGGGTTGAGCCCCGGGATTTCACCCCCAACTTTCTGGTCCGCCTACGCGCGCTTTACGCCCAGTAATTCCGAACAACGCTAACCCCCTCCGTA
>M02308.154.ATB7U.1.2110.26177.10935.KBDT32.16S
CCCATTTGCTACCCTAGCTTTCGTCTCTGAGTGTCAGTAATAGCCCAGTAAAGTGCCTTCGCCATCGGTGTTCTTTCCAATATCTACGCATTTCACCTCTACACTCGGAATTCCACTCACCTCTCTCGAACTCAAGACCAGGAGTTTTGGAGGCCGTTCCGGGGTTGAGCCCCGGGATTTCACCCCCAACTTTCTGGTCCGCCTACGCGCGCTTTACGCCCAGTAATTCCGAACAACGCTAACCCCCTCCGTA
>M02308.154.ATB7U.1.1113.23684.16865.KBDT32.16S
CCCATTTGCTACCCTAGCTTTCGTCTCTGAGTGTCAGTAATAGCCCAGTAAAGTGCCTTCGCCATCGGTGTTCTTTCCAATATCTACGCATTTCACCTCTACACTCGGAATTCCACTCACCTCTCTCGAACTCTAGACTGATAGTTTTGGAGGCCGTTCCGGGGTTGAGCCCCGGGATTTCACCCCCAACTTTCCAGTCCGCCTACGCGCGCTTTACGCCCAGTAATTCCGAACAACGCTAACCCCCTCCGTA
>M02308.154.ATB7U.1.2101.14980.18825.KBDT32.16S
CCCATTTGCTACCCTAGCTTTCGTCTCTGAGTGTCAGTAATAGCCCAGTAAAGTGCCTTCGCCATCGGTGTTCTTTCCAATATCTACGCATTTCACTGCTACACATGGAATTCTACCTCCCTCTCCCGCATTCTAGTCTTCCAGTATCGGATGCAGTTCCCAGGTTGAGCCCGGGGCTTTCACATCCGACTTAAAAAACCGCCTACGCGCGCTTTACGCCCAGTAATTCCGATTAACGCTTGCACCCTCCGTA
>M02308.154.ATB7U.1.2113.23897.24021.KBDT32.16S
CCCATTTGCTACCCTAGCTTTCGTCTCTGAGTGTCAGTAATAGCCCAGTAAAGTGCCTTCGCCATCGGTGTTCTTTCCAATATCTACGCATTTCATCGCTCCACTGGAAATTCCCTTTACCCCTACTATACTCTAGTCAAGCAGTTTCGACTGCGATTTTGAAGTTGAGCCTCAAGATTTAACAATTGACTTGCTTAACCACCTACAGACGCTTTACGCCCAGTGATTCCGGATAACACTTGCATCCTCCGTC
>M02308.154.ATB7U.1.2103.20101.9085.KBDT32.16S
CCCATTTGCTACCCTAGCTTTCGTCTCTGAGTGTCAGTAATAGCCCAGTAAAGTGCCTTCGCCATCGGTGTTCTTTCCAATATCTACGCATTTCCCCGCTCCACTGGAAATTCCCTTTACCCCTACTATACTCTAGTCAAGCAGTTTCGACTGCGATTTTGAAGTTGAGCCTCAAGATTTAACAGTTGACTTGCTTAACCACCTACAGACGCTTTACGCCCAGTGATTCCGGATAACACTTGCATCCTCCGTC
>M02308.154.ATB7U.1.1106.18269.8882.KBDT32.16S
CCCATTTGCTACCCTAGCTTTCGTCTCTGAGTGTCAGTAATAGCCCAGTAAAGTGCCTTCGCCATCGGTGTTCTTTCCAATATCTACGCATTTCGCCGCTCCACTGGAAATTCCCTTTACCCCTACTATACTCTAGTCAAGCAGTTTCGACTGCGATTTTGAAGTTGAGCCTCAAGATTTAACAGTTGACTTGCTTAACCACCTACAGACGCTTTACGCCCAGTGATTCCGGATAACACTTGCATCCTCCGTC
>M02308.154.ATB7U.1.2105.17680.26734.KBDT32.16S
CCCATTTGCTACCCTAGCTTTCGTCTCTGAGTGTCAGTAATAGCCCAGTAAAGTGCCTTCGCCATCGGTGTTCTTTCCAATATCTACGCATTTCGCCGCTCCACTGGAAATTCCCTTTACCCCTACTATACTCTAGTCAAGCAGTTTCGACTGCGATTTTGAAGTTGAGCCTCAAGATTTAACAGTTGACTTGCTTAACCACCTACAGACGCTTTACGCCCAGTGATTCCGGATAACACTTGCATCCTCCGTC
>M02308.154.ATB7U.1.2108.8353.16768.KBDT32.16S
CCCATTTGCTACCCTAGCTTTCGTCTCTGAGTGTCAGTAATAGCCCAGTAAAGTGCCTTCGCCATCGGTGTTCTTTCCAATATCTACGCATTTCTCCGCTCCACTGGAAATTCCCTTTACCCCTACTATACTCTAGTCAAGCAGTTTCGACTGCGATTTTGAAGTCGAGCCTCAAGATTTAACAGTTGACTTGCTTAACCACCTACAGACGCTTTGCGCCCAGTGATTCCGGATAACACTTGCATCCTCCGTC
>M02308.154.ATB7U.1.1106.23560.7992.KBDT32.16S
CCCATTTGCTACCCTAGCTTTCGTCTCTGAGTGTCAGTAATAGCCCAGTAAAGTGCCTTCGCCATCGGTGTTCTTTCCAATATCTACGCATTTCTCCGCTCCACTGGAAATTCCCTTTACCCCTACTATACTCTAGTCAAGCAGTTTCGACTGCGATTTTGAAGTTGAGCCTCAAGATTTAACAGTTGACTTGCTTAACCACCTACAGACGCTTTACGCCCAGTGATTCCGGATAACACTTGCATCCTCCGTC
>M02308.154.ATB7U.1.2104.15956.3417.KBDT32.16S
CCCATTTGCTACCCTAGCTTTCGTCTCTGAGTGTCAGTAATAGCCCAGTAAAGTGCCTTCGCCATCGGTGTTCTTTCCAATATCTACGCATTTTACCGCTCCACTGGAAATTCCCTTTACCCCTACTATACTCTAGTCAAGCAGTTTCGACTGCGATTTTGAAGTTGAGCCTCAAGATTTAACAGTTGACTTGCTTAACCACCTACAGACGCTTTACGCCCAGTGATCCCGGATAACACTTGCATCCTCCGTC
>M02308.154.ATB7U.1.1111.20778.16139.KBDT32.16S
CCCATTTGCTACCCTAGCTTTCGTCTCTGAGTGTCAGTAATAGCCCAGTAAAGTGCCTTCGCCATCGGTGTTCTTTCCAATATCTACGCATTTTACCGCTCCACTGGAAATTCCCTTTACCCCTACTATACTCTAGTCAAGCAGTTTCGACTGCGATTTTGAAGTTGAGCCTCAAGATTTAACAGTTGACTTGCTTAACCACCTACAGACGCTTTACGCCCAGTGATTCCGGATAACACTTGCATCCTCCGTA
>M02308.154.ATB7U.1.2111.17803.2364.KBDT32.16S
CCCATTTGCTACCCTAGCTTTCGTCTCTGAGTGTCAGTAATAGCCCAGTAAAGTGCCTTCGCCATCGGTGTTCTTTCCAATATCTACGCATTTTACCGCTCCACTGGAAATTCCCTTTACCCCTACTATACTCTAGTCAAGCAGTTTCGACTGCGATTTTGAAGTTGAGCCTCAAGATTTAACAGTTGACTTGCTTAACCACCTACAGACGCTTTACGCCCAGTGATTCCGGATAACACTTGCATCCTCCGTC
>M02308.154.ATB7U.1.1103.21563.10248.KBDT32.16S
CCCATTTGCTACCCTAGCTTTCGTCTCTGAGTGTCAGTAATAGCCCAGTAAAGTGCCTTCGCCATCGGTGTTCTTTCCAATATCTATGCATTTCACCGCTCCACTGGAAATTCCCTTTACCCCTACTATACTCTAGTCAAGCAGTTTCGACTGCGATTTTGAAGTTGAGCCTCAAGATTTAACAGTTGACTTGCTTAACCACCTACAGACGCTTTACGCCCAGTGATTCCGGATAACACTTGCATCCTCCGTC
>M02308.154.ATB7U.1.1104.13148.25568.KBDT32.16S
CCCATTTGCTACCCTAGCTTTCGTCTCTGAGTGTCAGTAATAGCCCAGTAAAGTGCCTTCGCCATCGGTGTTCTTTCCAGTATCTACGCATTTCACCGCTCCACTGGAAATTCCCTTTACCCCTACTATACTCTAGTCAAGCAGTTTCGACTGCGATTTTGAAGTTGAGCCTCAAGATTTAACAGTTGACTTGCTTAACCACCTACAGACGCTTTACGCCCAGTGATTCCGGATAACACTTGCATCCTCCGTC
>M02308.154.ATB7U.1.2110.16543.17236.KBDT32.16S
CCCATTTGCTACCCTAGCTTTCGTCTCTGAGTGTCAGTAATAGCCCAGTAAAGTGCCTTCGCCATCGGTGTTCTTTCCATATCTACGCATTTCACCGCTCCACTGGAAATTCCCTTTACCCCTACTATACTCTAGTCAAGCAGTTTCGACTGCGATTTTGAAGTTGAGCCTCAAGATTTAACAGTTGACTTGCTTAACCACCTACAGACGCTTTACGCCCAGTGATTCCGGATAACACTTGCATCCTCCGTC
>M02308.154.ATB7U.1.2109.21261.25562.KBDT32.16S
CCCATTTGCTACCCTAGCTTTCGTCTCTGAGTGTCAGTAATAGCCCAGTAAAGTGCCTTCGCCATCGGTGTTCTTTCCGATATCTACGCATTTCACCGCTCCACTGGAAATTCCCTTTACCCCTACTATACTCTAATCAAGCAGTTTCGACTGCGATTTTGAAGTTGAGCCTCAAGATTTAACAGTTGACTTGCTTAACCACCTACAGACGCTTTACGCCCAGTGATTCCGGATAACACTTGCATCCTCCGTC
>M02308.154.ATB7U.1.1103.19699.26818.KBDT32.16S
CCCATTTGCTACCCTAGCTTTCGTCTCTGAGTGTCAGTAATAGCCCAGTAAAGTGCCTTCGCCATCGGTGTTCTTTCCGATATCTACGCATTTCACCGCTCCACTGGAAATTCCCTTTACCCCTACTATACTCTAGTCAAGCAGTTTCGACTGCGATTTTGAAGTTGAGCCTCAAGATTTAACAGTTGACTTGCTTAACCACCTACAGACGCTTTACGCCCAGTGATTCCGGATAACACTTGCATCCTCCGTC
>M02308.154.ATB7U.1.1104.25868.15049.KBDT32.16S
CCCATTTGCTACCCTAGCTTTCGTCTCTGAGTGTCAGTAATAGCCCAGTAAAGTGCCTTCGCCATCGGTGTTCTTTCCTATATCTACGCATTTCACCGCTCCACTGGAAATTCCCTTTACCCCTACTATACTCTAGTCAAGCAGTTTCGACTGCGATTTTGAAGTTGAGCCTCAAGATTTAACAGTTGACTTGCTTAACCACCTACAGACGCTTTACGCCCAGTGATTCCGGATAACACTTGCATCCTCCGTC
>M02308.154.ATB7U.1.2108.26381.9337.KBDT32.16S
CCCATTTGCTACCCTAGCTTTCGTCTCTGAGTGTCAGTAATAGCCCAGTAAAGTGCCTTCGCCATCGGTGTTCTTTGCAATATCTACGCATTTCACCGCTCCACTGGAAATTCCCTTTACCCCTACTATACTCTAGTCAAGCAGTTTCGACTGCGATTTTGAAGTTGAGCCTCAAGATTTAACAGTTGACTTGCTTAACCACCTACAGACGCTTTACGCCCAGTGATTCCGGATAACACTTGTATCCTCCGTA
>M02308.154.ATB7U.1.2110.18128.17401.KBDT32.16S
CCCATTTGCTACCCTAGCTTTCGTCTCTGAGTGTCAGTAATAGCCCAGTAAAGTGCCTTCGCCATCGGTGTTTTTTCCAATATCTACGCATTTCACCGCTCCACTGGAAATTCCCTTTACCCCTACTATACTCTAGTCAAGCAGTTTCGACTGCGATTTTGAAGTTGAGCCTCAAGATTTAACAGTTGACTTGCTTAACCACCTACAGACGCTTTACGCCCAGTGATTCCGGATAACACTTGCATCCTCCGTC
>M02308.154.ATB7U.1.2107.9954.23715.KBDT32.16S
CCCATTTGCTACCCTAGCTTTCGTCTCTGAGTGTCAGTAATAGCCCAGTAAAGTGCCTTCGCCATCGTTGTTCTTTCCAATATCTACGCATTTCACCGCTCCACTGGAAATTCCCTTTACCCCTACTATACTCTAGTCAAGCAGTTTCGACTGCGATTTTGAAGTTGAGCCTCAAGATTTAACAGTTGACTTGCTTAACCACCTACAGACGCTTTACGCCCAGTGATTCCGGATAACACTTGCATCCTCCGTC
>M02308.154.ATB7U.1.2106.28965.16282.KBDT32.16S
CCCATTTGCTACCCTAGCTTTCGTCTCTGAGTGTCAGTAATAGCCCAGTAAAGTGCCTTCGCCATCNGTGTTCTTTCCAATATTTACGCATTTCACCGCTCCACTGGAAATTCCCTTTACCCCTACTATACTCTAGTCAAGCAGTTTCGACTGCGATTTTGAAGTTGAGCCTCAAGATTTAACAGTTGACTTGCTTAACCACCTACAGACGCTTTACGCCCAGTGATTCCGGATAACACTTGCATCCTCCGTC
>M02308.154.ATB7U.1.1114.17884.11168.KBDT32.16S
CCCATTTGCTACCCTAGCTTTCGTCTCTGAGTGTCAGTAATAGCCCAGTAAAGTGCCTTCGCCCTCGGTGTTCTTTCCAATATCTACGCATTTCACCGCTCCACTGGAAATTCCCTTTACCCCTACTATACTCTAGTCAAGCAGTTTCGACTGCGATTTTGAAGTTGAGCCTCAAGATTTAACAGTTGACTTGCTTAACCACCTACAGACGCTTTACGCCCAGTGATTCCGGATAACACTTGCATCCTCCGTC
>M02308.154.ATB7U.1.1103.17080.22593.KBDT32.16S
CCCATTTGCTACCCTAGCTTTCGTCTCTGAGTGTCAGTAATAGCCCAGTAAAGTGCCTTCGCCGTCGGTGTTCTTTCCAATATCTACGCATTTCACCGCTCCACTGGAAATTCCCTTTACCCCTACTATACTCTAGTCAAGCAGTTTCGACTGCGATTTTGAGGTTGAGCCTCAAGATTTAACAGTTGACTTGCTTAACCACCTACAGACGCTTTACGCCCAGTGATTCCGGACAACACTTGCATCCTCCGTC
>M02308.154.ATB7U.1.1105.10636.9063.KBDT32.16S
CCCATTTGCTACCCTAGCTTTCGTCTCTGAGTGTCAGTAATAGCCCAGTAAAGTGCCTTCGCCNTCGGTGTTCTTTCCAATATCTACGCATTTCACCGCTCCACTGGAAATTCCCTTTACCCCTACTATACTCTAGTCAAGCAGTTTCGACTGCGATTTTGAAGTTGAGCCTCAAGATTTAACAGTTGACTTGCTTAACCACCTACAGACGCTTTACGCCCAGTGATTCCGGATAACACATGCACCCTCCGTA
>M02308.154.ATB7U.1.2113.10439.5338.KBDT32.16S
CCCATTTGCTACCCTAGCTTTCGTCTCTGAGTGTCAGTAATAGCCCAGTAAAGTGCCTTCGCTATCGGTGTTCTTTCCAATATCTACGCATTTCACCGCTCCACTGGAAATTCCCTTTACCCCTACTATACTCTAGTCAAGCAGTTTCGACTGCGATTTTGAAGTTGAGCCTCAAGATTTAACAGTTGACTTGCTTAACCACCTACAGACGCTTTACGCCCAGTGATTCCGGATAACACTTGCATCCTCCGTC
>M02308.154.ATB7U.1.1114.13378.9533.KBDT32.16S
CCCATTTGCTACCCTAGCTTTCGTCTCTGAGTGTCAGTAATAGCCCAGTAAAGTGCCTTTGCCATCGGTGTTCTTTCCAATATCTACGCATTTCACCGCTCCACTGGAAATTCCCTTTACCCCTACTATACTCTAGTCAAGCAGTTTCGACTGCGATTTTGAAGTTGAGCCTCAAGATTTAACAGTTGACTTGCTTAACCACCTACAGACGCTTTACGCCCAGTGATTCCGGATAACACTTGCATCCTCCGTC
>M02308.154.ATB7U.1.1106.22071.11602.KBDT32.16S
CCCATTTGCTACCCTAGCTTTCGTCTCTGAGTGTCAGTAATAGCCCAGTAAAGTGCTTTCGCCATCGGTGTTCTTTCCAATATCTACGCATTTCACCGCTCCACTGGAAATTCCCTTTACCCCTACTATACTCTAGTCAAGCAGTTTCGACTGCGATTTTGAAGTTGAGCCTCAAGATTTAACAGTTGACTTGCTTAACCACCTACAGACGCTTTACGCCCAGTGATTCCGGATAACACTTGCATCCTCCGTC
>M02308.154.ATB7U.1.2102.19016.23258.KBDT32.16S
CCCATTTGCTACCCTAGCTTTCGTCTCTGAGTGTCAGTAATAGCCCAGTAAAGTGCTTTCGCCATCGGTGTTCTTTCCAATATCTACGCATTTCACCGCTCCACTGGAAATTCCCTTTACCCCTACTATACTCTAGTCAAGCAGTTTCGACTGCGATTTTGAAGTTGAGCCTCAAGATTTAACAGTTGACTTGCTTAACCACCTACAGACGCTTTACGCCCAGTGATTCCGGATAACACTTGCATCCTCCGTC
>M02308.154.ATB7U.1.2112.7442.7237.KBDT32.16S
CCCATTTGCTACCCTAGCTTTCGTCTCTGAGTGTCAGTAATAGCCCAGTAAAGTGCTTTCGCCATCGGTGTTCTTTCCAATATCTACGCATTTCACCGCTCCACTGGAAATTCCCTTTACCCCTACTATACTCTAGTCAAGCAGTTTCGACTGCGATTTTGAAGTTGAGCCTCAAGATTTAACAGTTGACTTGCTTAACCACCTACAGACGCTTTACGCCCAGTGATTCCGGATAACACTTGCATCCTCCGTC
>M02308.154.ATB7U.1.2112.11777.21746.KBDT32.16S
CCCATTTGCTACCCTAGCTTTCGTCTCTGAGTGTCAGTAATAGCCCAGTAAAGTGTCTTCGCCATCGGTGTTCTTTCCAATATCTACGCATTTCACCGCTCCACTGGAAATTCCCTTTACCCCTACTATACTCTAGTCAAGCAGTTTCGACTGCGATTTTGAAGTTGAGCCTCAAGATTTAACAGTTGACTTGCTTAACCACCTACAGACGCTTTACGCCCAGTGATTCCGGATAACACTTGCATCCTCCGTC
>M02308.154.ATB7U.1.1107.25716.10405.KBDT32.16S
CCCATTTGCTACCCTAGCTTTCGTCTCTGAGTGTCAGTAATAGCCCAGTAAANTGCCTTCGCCATCGGTGTTCTTTCCAATATCTACGCATTTCACCGCTCCACTGGAAATTCCCTTTACCCCTACTATACTCTAGTCAAGCAGTTTCGACTGCGATTTTGAAGTTGAGCCTCAAGATTTAACAGTTGACTTGCTTAACCACCTACAGACGCTTTACGCCCAGTGATTCCGGATAACACTTGCATCCTCCGTC
>M02308.154.ATB7U.1.2102.18332.6094.KBDT32.16S
CCCATTTGCTACCCTAGCTTTCGTCTCTGAGTGTCAGTAATAGCCCAGTAAANTGCCTTCGCCATCGGTGTTCTTTCCAATATCTACGCATTTCACCGCTCCACTGGAAATTCCCTTTACCCCTACTATACTCTAGTCAAGCAGTTTCGACTGCGATTTTGAAGTTGAGCCTCAAGATTTAACAGTTGACTTGCTTAACCACCTACAGACGCTTTACGCCCAGTGATTCCGGATAACACTTGCATCCTCCGTC
>M02308.154.ATB7U.1.1101.8259.25561.KBDT32.16S
CCCATTTGCTACCCTAGCTTTCGTCTCTGAGTGTCAGTAATAGCCCAGTAAANTNCNTTCGCNATCGGTGTTCTTTCCAATATCTACGCATTTCNCCGCACCACTGGAAATTCCCTTTACCCCTACTATACTCTAGTCAAGCAGTTTCGACTGCGATTTTGAAGTTGAGCCTCAAGATTTAACAGTTGACTTGCTTAACCGCCTACAGACGCTTTACGCCCAGTGATTCCGGATAACACTTGCATCCTCCGTC
>M02308.154.ATB7U.1.2114.12855.1731.KBDT32.16S
CCCATTTGCTACCCTAGCTTTCGTCTCTGAGTGTCAGTAATAGCCCAGTAAATTGCCTTCGCCACTGGTATTCCTCCATATATCTACGCATTTCACTGCTACACATGGAATTCTACCTCCCTCTCCCGCATTCTAGTCTTCCAGTATCGGATGCAGTTCCCAGGTTGAGCCCGGGGCTTTCACATCCGACTTAAAAAACCGCCTACGCGCGCTTTACGCCCAGTAATTCCGATTAACGCTTGCACCCTCCGTA
>M02308.154.ATB7U.1.2104.8367.3923.KBDT32.16S
CCCATTTGCTACCCTAGCTTTCGTCTCTGAGTGTCAGTAATAGCCCAGTAAATTGCCTTCGCCATCGGTGTTCTTTCCAATATCTACGCATTTCACCGCTCCACTGGAAATTCCCTTTACCCCTACTATACTCTAGTCAAGCAGTTTCGACTGCGATTTTGAAGTTNAGCCTCAAGATTTAACAGTTGACTTGCTTAACCACCTACAGACGCTTTACGCCCAGTGATTCCGGATAACACTTGCATCCTCCGTC
>M02308.154.ATB7U.1.1109.22348.27577.KBDT32.16S
CCCATTTGCTACCCTAGCTTTCGTCTCTGAGTGTCAGTAATAGCCCAGTAACGTGCCTTCGCCATCGGTGTTCTTTCCAATATCNACGCATTTCACCGCTCCACTGGAAATTCCCTTTACCACTACTATACTCTANNCAAGCAGTTTCGACTGCGATTTTGAANNGNANNCNCNNTCTTTTACAGTNGNNNTGCTTAACGCACNNCACNTCNCTTTACGCCCAGTGATTCCGGATAACACTTGCATCCTCCGTC
>M02308.154.ATB7U.1.1107.5936.15069.KBDT32.16S
CCCATTTGCTACCCTAGCTTTCGTCTCTGAGTGTCAGTAATAGCCCAGTAAGGTGCCTTCGCCATCGGTGTTCTTTCCAATATCTACGCATTTCACCGCTCCACTGGAAATTCCCTTTACCCCTACTATACTCTAGTCAAGCAGTTTCGACTGCGATTTTGAAGTTGAGCCTCAAGATTTAACAGTTGACTTGCTTAACCACCTACAGACGCTTTACGCCCAGTGATTCCGGATAACACTTGCATCCTCCGTC
>M02308.154.ATB7U.1.2104.13361.18541.KBDT32.16S
CCCATTTGCTACCCTAGCTTTCGTCTCTGAGTGTCAGTAATAGCCCAGTAAGGTGCCTTCGCCATCGGTGTTCTTTCCAATATCTACGCATTTCACCGCTCCACTGGAAATTCCCTTTACCCCTACTATACTCTAGTCAAGCAGTTTCGACTGCGATTTTGAAGTTGAGCCTCAAGATTTAACAGTTGACTTGCTTAACCACCTACAGACGCTTTACGCCCAGTGATTCCGGATAACACTTGCATCCTCCGTC
>M02308.154.ATB7U.1.2107.10872.13353.KBDT32.16S
CCCATTTGCTACCCTAGCTTTCGTCTCTGAGTGTCAGTAATAGCCCAGTAAGGTGCCTTCGCCATCGGTGTTCTTTCCAATATCTACGCATTTCACCGCTCCACTGGAAATTCCCTTTACCCCTACTATACTCTAGTCAAGCAGTTTCGACTGCGATTTTGGAGTTGAGCCTCAAGATTTAACAGTTGACTTGCTTAACCACCTACAGACGCTTTACGCCCAGTGATTCCGGATAACACTTGCATCCTCCGTC
>M02308.154.ATB7U.1.1108.21359.15812.KBDT32.16S
CCCATTTGCTACCCTAGCTTTCGTCTCTGAGTGTCAGTAATAGCCCAGTAAGTGCCTTCGCCATCGGTGTTCTTTCCAATATCTACGCATTTCACCGCTCCACTGGAAATTCCCTTTACCCCTACTATACTCTAGTCAAGCAGTTTCGACTGCGATTTTGAAGTTGAGCCTCAAGATTTAACAGTTGACTTGCTTAACCACCTACAGACGCTTTACGCCCAGTGATTCCGGATAACACTTGCATCCTCCGTC
>M02308.154.ATB7U.1.2107.9849.3685.KBDT32.16S
CCCATTTGCTACCCTAGCTTTCGTCTCTGAGTGTCAGTAATAGCCCAGTAAGTGCCTTCGCCATCGGTGTTCTTTCCAATATCTACGCATTTCACCGCTCCACTGGAAATTCCCTTTACCCCTACTATACTCTAGTCAAGCAGTTTCGACTGCGATTTTGAAGTTGAGCCTCAAGATTTAACAGTTGACTTGCTTAACCACCTACAGACGCTTTACGCCCAGTGATTCCGGATAACACTTGCATCCTCCGTC
>M02308.154.ATB7U.1.1101.10400.11921.KBDT32.16S
CCCATTTGCTACCCTAGCTTTCGTCTCTGAGTGTCAGTAATAGCCCAGTAANGTGCCTTCGCCATCGGTGTTCTTTCCAATATCTACGCATTTCACCGCTCCACTGGAAATTCCCTTTACCCCTACTATACTCTAGTCAAGCAGTTTCGACTGCGATTTTGAAGTTGAGCCTCAAGATTTAACAGTTGACTTGCTTAACCACCTACAGACGCTTTACGCCCAGTGATTCCGGATAACACTTGCATCCTCCGTC
>M02308.154.ATB7U.1.1111.8030.21147.KBDT32.16S
CCCATTTGCTACCCTAGCTTTCGTCTCTGAGTGTCAGTAATAGCCCAGTAANGTGCCTTCGCCATCGGTGTTCTTTCCAATATCTACGCATTTCACCGCTCCACTGGAAATTCCCTTTACCCCTACTATACTCTAGTCAAGCAGTTTCGACTGCGATTTTGAAGTTGAGCCTCAAGATTTAACAGTTGACTTGCTTAACCACCTACAGACGCTTTACGCCCAGTGATTCCGGATAACACTTGCATCCTCCGTC
>M02308.154.ATB7U.1.1107.26327.22140.KBDT32.16S
CCCATTTGCTACCCTAGCTTTCGTCTCTGAGTGTCAGTAATAGCCCAGTAGAGTGCCTTCGCCATCGGTGTTCTTTCCAATATCTACGCATTTCACCGCTCCACTGGAAATTCCCTTTACCCCTACTATACTCTAGTCAAGCAGTTTCGACTGCGATTTTGAAGTTGAGCCTCAAGATTTAACAGTTGACTTGCTTAACCACCTACAGACGCTTTACGCCCAGTGATTCCGGATAACACTTGCATCCTCCGTC
>M02308.154.ATB7U.1.2104.22450.25308.KBDT32.16S
CCCATTTGCTACCCTAGCTTTCGTCTCTGAGTGTCAGTAATAGCCCAGTAGAGTGCCTTCGCCATCGGTGTTCTTTCCAATATCTACGCATTTCACCGCTCCACTGGAAATTCCCTTTACCCCTACTATACTCTAGTCAAGCAGTTTCGACTGCGATTTTGAAGTTGAGCCTCAAGATTTAACAGTTGACTTGCTTAACCACCTACAGACGCTTTACGCCCGGTGATTCCGGATAACACTTGCATCCTCCGTC
>M02308.154.ATB7U.1.2108.27782.18453.KBDT32.16S
CCCATTTGCTACCCTAGCTTTCGTCTCTGAGTGTCAGTAATAGCCCAGTGAAGTGCCTTCGCCATCGGTGTTCTTTCCAATATCTACGCATTTCACCGCTCCACTGGAAATTCCCTTTACCCCTACTATACTCTAGTCAAGCAGTTTCGACTGCGATTTTGAAGTCGAGCCTCAAGATTTAACAGTTGACTTGCTTAACCACCTACAGACGCTTTACGCCCAGTGATTCCGGATAACACTTGCATCCTCCGTC
>M02308.154.ATB7U.1.1102.28438.19902.KBDT32.16S
CCCATTTGCTACCCTAGCTTTCGTCTCTGAGTGTCAGTAATAGCCCAGTGAAGTGCCTTCGCCATCGGTGTTCTTTCCAATATCTACGCATTTCACCGCTCCACTGGAAATTCCCTTTACCCCTACTATACTCTAGTCAAGCAGTTTCGACTGCGATTTTGAAGTTGAGCCTCAAGATTTAACAGTTGACTTGCTAAACCACCTACAGACGCTTTACGCCCAGTGATTCCGGATAACACTTGCATCCTCCGTC
>M02308.154.ATB7U.1.2114.5278.16397.KBDT32.16S
CCCATTTGCTACCCTAGCTTTCGTCTCTGAGTGTCAGTAATAGCCCAGTGAAGTGCCTTCGCCATCGGTGTTCTTTCCAATATCTACGCATTTCACCGCTCCACTGGAAATTCCCTTTACCCCTACTATACTCTAGTCAAGCAGTTTCGACTGCGATTTTGAAGTTGAGCTTCAAGATTTAACAGTTGACTTGCTTAACCACCTACAGACGCTTTACGCCCAGTGATTCCGGATAACACTTGCATCCTCCGTC
>M02308.154.ATB7U.1.1105.12586.24132.KBDT32.16S
CCCATTTGCTACCCTAGCTTTCGTCTCTGAGTGTCAGTAATAGCCCAGTNAAGTGCCTTCGCCATCGGTGTTCTTTCCAATATCTACGCATTTCACCGCTCCACTGGAGATTCCCTTTACCCCTACTATACTCTAGTCAAGCAGTTTCGACTGCGATTTTGAAGTTGAGCCTCAAGATTTAACAGTTGACTTGCTTAACCACCTACAGACGCTTTACGCCCAGTGATTCCGGATAACACTTGCATCCTCCGTC
>M02308.154.ATB7U.1.2102.23148.14653.KBDT32.16S
CCCATTTGCTACCCTAGCTTTCGTCTCTGAGTGTCAGTAATAGCCCGGTAAAGTGCCTTCGCCATCGGTGTTCTTTCCAATATCTACGCATTTCACCGCTCCACTGGAAATTCCCTTTACCCCTACTATACTCTAGTCAAGCAGTTTCGACTACGATTTTGAAGTTGAGCCTCAAGATTTAACAGTTGACTTGCTTAAACACCTACAGACGCTTTACGCCCAGTGATTCCGGATAACACTTGCATCCTCCGTC
>M02308.154.ATB7U.1.1107.20861.12073.KBDT32.16S
CCCATTTGCTACCCTAGCTTTCGTCTCTGAGTGTCAGTAATAGCCCGGTAAAGTGCCTTCGCCATCGGTGTTCTTTCCAATATCTACGCATTTCACCGCTCCACTGGAAATTCCCTTTACCCCTACTATACTCTAGTCAAGCAGTTTCGACTGCGATTTTGAAGTTGAGCCTCAAGATTTAACAGTTGACTTGCTTAACCACCTACAGACGCTTTACGCCCAGTGATTCCGGATAACACTTGCATCCTCCGTC
>M02308.154.ATB7U.1.1101.6627.12405.KBDT32.16S
CCCATTTGCTACCCTAGCTTTCGTCTCTGAGTGTCAGTAATAGCCNAGTAAAGTGCCTTCGCCATCGGTGTTCTTTCCAATATCTACGCATTTCACCGCTCCACTGGAAATTCCCTTTACCCCTACTATACTCTAGTCAAGCAGTTTCGACTGCGATTTTGAAGTTGAGCCTCAAGATTTAACAGTTGACTTGCTTAACCACCTACAGACGCTTTACGCCCAGTGATTCCGGATAACACTTGCATCCTCCGTC
>M02308.154.ATB7U.1.2105.20807.19727.KBDT32.16S
CCCATTTGCTACCCTAGCTTTCGTCTCTGAGTGTCAGTAATAGCCTAGTAAAGTGCCTTCGCCATCGGTGTTCTTTCCAATATCTACGCATTTCACCGCTCCACTGGAAATTCCCTTTACCCCTACTATACTCTAGTCAAGCAGTTTCGACTGCGATTTTGAAGTTGAGCCTCAAGATTTAACAGTTGACTTGCTTAACCACCTACAGACGCTTTACGCCCAGTGATTCCGGATAACACTTGCATCCTCCGTC
>M02308.154.ATB7U.1.2110.28438.19524.KBDT32.16S
CCCATTTGCTACCCTAGCTTTCGTCTCTGAGTGTCAGTAATANCCCAGTAAAGTGCCTTCGCCATCGGTGTTCTTTCCAATATCTACGCATTTCACCGCTCCACTGGAAATTCCCTTTACCCCTACTATACTCTAGTCAAGCAGTTTCGACTGCGATTTTGAAGTTGAGCCTCAAGATTTAACAGTTGACTTGCTTAACCACCTACAGACGCTTTACGCCCAGTGATNCCGGATAACACTTGCATCCTCCGTC
>M02308.154.ATB7U.1.1103.17269.11537.KBDT32.16S
CCCATTTGCTACCCTAGCTTTCGTCTCTGAGTGTCAGTAATANCCCAGTAAANNGCCTTCGCCATCGGTGTTCCTTNCAATATCTACGNATTTNACCGCTCCACTGGAAATTCCCTNTACCCCTACTATACTCTAGNCNAGCAGTTTCGANTGCGATTTTGNAGTTGAGCCTCAAGATTTAACAGTTGACTTGCTTAACCACCTACAGACGCTTTACGCCCAGTGATTCCGGATAACACTTGCANCCTCCGAC
>M02308.154.ATB7U.1.1103.13723.5369.KBDT32.16S
CCCATTTGCTACCCTAGCTTTCGTCTCTGAGTGTCAGTAATCGCCCAGTAAAGTGCCTTCGCCATCGGTGTTCTTTCCAATATCTACGCATTTCACCGCTCCACTGGAAATTCCCTTTACCCCTACTATACTCTAGTCAAGCAGTTTCGACTGCGATTTTGAAGTTGAGCCTCAAGATTTAACAGTTGACTTGCTTAACCACCTACAGACGCTTTACGCCCAGTGATTCCGGATAACACTTGCATCCTCCGTC
>M02308.154.ATB7U.1.1104.17363.12809.KBDT32.16S
CCCATTTGCTACCCTAGCTTTCGTCTCTGAGTGTCAGTAATGGCCCAGTAAAGTGCCTTCGCCATCGGTGTTCTTTCCAATATCTACGCATTTCACCGCTCCACTGGAAATTCCCTTTACCCCTACTATACTCTAGTCAAGCAGTTTCGACTGCGATTTTGAAGTTGAGCCTCAAGATTTAACAGTTGACTTGCTTAACCACCTACAGACGCTTTACGCCCAGTGATTCCGGATAACACTTGCATCCTCCGTC
>M02308.154.ATB7U.1.1105.19098.25229.KBDT32.16S
CCCATTTGCTACCCTAGCTTTCGTCTCTGAGTGTCAGTAATGGCCCAGTAAAGTGCCTTCGCCATCGGTGTTCTTTCCAATATCTACGCATTTCACCGCTCCACTGGAAATTCCCTTTACCCCTACTATACTCTAGTCAAGCAGTTTCGACTGCGATTTTGAAGTTGAGCCTCAAGATTTAACAGTTGACTTGCTTAACCACCTACAGACGCTTTACGCCCAGTGATTCCGGATAACACTTGCATCCTCCGTC
>M02308.154.ATB7U.1.2103.28040.13935.KBDT32.16S
CCCATTTGCTACCCTAGCTTTCGTCTCTGAGTGTCAGTAATNGCCCAGTAAAGTGCCTTCGCCATCGGTGTTCTTTCCAATATCTACGCATTTCACCGCTCCACTGGAAATCCCCTTTACCCCTACTATACTCTAGTCAAGCAGTTTCGACTGCGATTTTGAAGTTGAGCCTCANGATTTAACAGTTGACTTGCTTAACCACCTACAGACGCTTTACGCCCAGTGATTCCGGATAACACTTGCATCCTCCGTC
>M02308.154.ATB7U.1.2102.12845.28610.KBDT32.16S
CCCATTTGCTACCCTAGCTTTCGTCTCTGAGTGTCAGTAATNGCCCAGTAAAGTGCCTTCGCCATCGGTGTTCTTTCCAATATCTACGCATTTCACCGCTCCACTGGAAATTCCCTTTACCCCTACTATACTCTAGTCAAGCAGTTTCGACTGCGATTTTGAAGTTGAGCCTCAAGATTTAACAGTTGACTTGCTTAACCACCTACAGACGCCTTACGCCCAGTGATTCCGGATAACACTTGCATCCTCCGTC
>M02308.154.ATB7U.1.1110.9346.6009.KBDT32.16S
CCCATTTGCTACCCTAGCTTTCGTCTCTGAGTGTCAGTAATNGCCCAGTAAAGTGCCTTCGCCATCGGTGTTCTTTCCAATATCTACGCATTTCACCGCTCCACTGGAAATTCCCTTTACCCCTACTATACTCTAGTCAAGCAGTTTCGACTGCGATTTTGAAGTTGAGCCTCAAGATTTAACAGTTGACTTGCTTAACCACCTACAGACGCTTTACGCCCAGTGATTCCGGATAACACTTGCATCCTCCGTC
>M02308.154.ATB7U.1.1114.21580.14215.KBDT32.16S
CCCATTTGCTACCCTAGCTTTCGTCTCTGAGTGTCAGTAATNGCCCAGTAAAGTGCCTTCGCCATCGGTGTTCTTTCCAATATCTACGCATTTCACCGCTCCACTGGAAATTCCCTTTACCCCTACTATACTCTAGTCAAGCAGTTTCGACTGCGATTTTGAAGTTGAGCCTCAAGATTTAACAGTTGACTTGCTTAACCACCTACAGACGCTTTACGCCCAGTGATTCCGGATAACACTTGCACCCTCCGTC
>M02308.154.ATB7U.1.2103.7724.17359.KBDT32.16S
CCCATTTGCTACCCTAGCTTTCGTCTCTGAGTGTCAGTAATNGCCCAGTAAAGTGCCTTCGCCATCGGTGTTCTTTCCAATATCTACGCATTTCACCGCTCCACTGGAAATTCCCTTTACCCCTACTATACTCTAGTCAAGCAGTTTCGACTGCGATTTTGAAGTTGAGCCTCAAGATTTAACAGTTGACTTGCTTAACCACCTACAGACGCTTTACGCCCAGTGATTCCGGATAACACTTGCATCCTCCGTC
>M02308.154.ATB7U.1.2107.20471.13922.KBDT32.16S
CCCATTTGCTACCCTAGCTTTCGTCTCTGAGTGTCAGTAATNGCCCAGTAAAGTGCCTTCGCCATCGGTGTTCTTTCCAATATCTACGCATTTCACCGCTCCACTGGAAATTCCCTTTACCCCTACTATACTCTAGTCAAGCAGTTTCGACTGCGATTTTGAAGTTGAGCCTCAAGATTTAACAGTTGACTTGCTTAACCACCTACAGACGCTTTACGCCCAGTGATTCCGGATAACACTTGCATCCTCCGTC
>M02308.154.ATB7U.1.1106.7864.24559.KBDT32.16S
CCCATTTGCTACCCTAGCTTTCGTCTCTGAGTGTCAGTAGTAGCCCAGTAAAGTGCCTTCGCCATCGGTGTTCTTTCCAATATCTACGCATTTCACCGCTCCACTGGAAATTCCCTTTACCCTTACTATACTCTAGTCAAGCAGTTTCGACTGCGATTTTGAAGTTGAGCCTCAAGATTTAACAGTTGACTTGCTTAACCACCTACAGACGCTTTACGCCCAGTGATTCCGGATAACACTTGCATCCTCCGTC
>M02308.154.ATB7U.1.2109.13309.20175.KBDT32.16S
CCCATTTGCTACCCTAGCTTTCGTCTCTGAGTGTCAGTAGTAGCCCAGTAAAGTGCCTTCGCCATCGGTGTTCTTTCCAATATCTACGCATTTCACCGCTCCACTGGAAATTCCCTTTATCCCTACTATACTCTAGTCAAGCAGTTTCGACTGCGATTTTGAAGTTGAGCCTCAAGATTTAACAGTTGACTTGCTTAACCACCTACAGACGCTTTACGCCCAGTGATTCCGGATAACACTTGCATCCTCCGTC
>M02308.154.ATB7U.1.1109.13410.28479.KBDT32.16S
CCCATTTGCTACCCTAGCTTTCGTCTCTGAGTGTCAGTAGTAGCCCAGTAAAGTGCCTTCGCCATCGGTGTTCTTTCCAATATCTACGCATTTCACCGCTCCACTGGGAATTCCCTTTACCCCTACTATACTCTAGTCAAGCAGTTTCGACTGCGATTTTGAAGTTGAGCCTCAAGATTTAACAGTTGACTTGCTTAACCACCTACAGACGCTTTACGCCCAGTGATTCCGGATAACACTTGCATCCTCCGTC
>M02308.154.ATB7U.1.2113.4204.10758.KBDT32.16S
CCCATTTGCTACCCTAGCTTTCGTCTCTGAGTGTCGGTAATAGCCCAGTAAAGCGCCTTCGCCATCGGTGTTCTTTCCAATATCTACGCATTTCACCGCTCCACTGGAAATTCCCTTTACCCCTACTATACTCTAGTCAAGCAGTTTCGACTGCGATTTTGAAGTTGAGCCTCAAGATTTAACAGTTGACTTGCTTAACCACCTACAGACGCTTTANGCCCAGTGATTCCGGATAACACTTGCATCCTCCGTC
>M02308.154.ATB7U.1.2108.10111.14130.KBDT32.16S
CCCATTTGCTACCCTAGCTTTCGTCTCTGAGTGTCGGTAATAGCCCAGTAAAGTGCCTTCGCCATCGGTGTTCTTTCCAATATCTACGCATTTCACCGCTCCACTGGAAATTCCCTTTACCCCTACTATACTCTAGTCAAGCAGTTTCGACTGCGATTTTGAAGTTGAGCCTCAAGATTTAACAGTTGACTTGCTTAACCACCTACAGACGCTTTACGCCCAGTGATTCCGGATAACACTTGCATCCTCCGTT
>M02308.154.ATB7U.1.2113.16174.11510.KBDT32.16S
CCCATTTGCTACCCTAGCTTTCGTCTCTGGGTGTCAGTAACAGCCCAGTAAAGTGCCTTCGCCATCGGTGTTCTTTCCAATATCTACGCATTTCACCGCTCCACTGGAAATTCCCTTTACCCCTACTATACTCTAGTCAAGCAGTTTCAACTGCGATTTTGAAGTTGAGCCTCAAGATTTAACAGTTGACTTGCTTAACCACCTACAGACGCTTTACGCCCAGTGATTCCGGATAACACTTGCATCCTCCGTC
>M02308.154.ATB7U.1.1107.13643.3898.KBDT32.16S
CCCATTTGCTACCCTAGCTTTCGTCTCTGGGTGTCAGTAATAGCCCAGTAAAGTGCCTTCTCCATCGGTGTTCTTTCCAATATCTACGCATTTCACCGCTCCACTGGAAATTCCCTTTACCCCTACTATACTCTAGTCAAGCAGTTTCGACTGCGATTTTGAAGTTGAGCCTCAAGATTTAACAGTTGACTTGCTTAACCACCTACAGACGCTTTACGCCCAGTGATTCCGGATAACACTTGCATCCTCCGTC
>M02308.154.ATB7U.1.1105.14866.19861.KBDT32.16S
CCCATTTGCTACCCTAGCTTTCGTCTCTGTGTGTCAGTAATAGCCCAGTAAAGTGCCTTCGCCATCGGTGTTCTTTCCAATATCTACGCATTTCACCGCTCCACTGGAAATTCCCTTTACCCCTACTATACTCTAGTCAAGCAGTTTCGACTGCGATTTTGAAGTTGAGCCTCAAGATTTAACAGTTGACTTGCTTAACCACCTACAGACGCTTTACGCCCAGTGATTCCGGATAACACTTGCATCCTCCGTC
>M02308.154.ATB7U.1.2112.25945.19872.KBDT32.16S
CCCATTTGCTACCCTAGCTTTCGTCTTTGAGTGTCAGTAATAGCCCAGTAAAGTGCCTTCGCCATCGGTGTTCTTTCCAATATCTACGCATTTCACCGCTCCACTGGAAATTCCCTTTACCCCTACTATACTCTAGTCAAGCAGATTCGACTGCGATTTTGAAGTTGAGCCTCAAGATTTAACAGTTGACTTGCTTAACCACCTACAGACGCTTTACGCCCAGTGATTCCGGATAACACTTGCATCCTCCGTC
>M02308.154.ATB7U.1.2106.19590.24447.KBDT32.16S
CCCATTTGCTACCCTAGCTTTCGTNTCTGAGTGTCAGTAATAGCCCAGTAAAGNGCCTTCGCCATCGGTGTTCTTTCCAATATCTACGCATTTCACCGCTCCACTGGAAATTCCCTTTACCCCTACTATACTCTAGTCAAGCAGTTTCGACTGCGATTTTGAAGTTGAGCCTCAAGATTTAACAGTTGACTTGCTTAACCACCTACAGACGCTTTACGCCCAGTGATTCCGGATAACACTTGCATCCTCCGTC
>M02308.154.ATB7U.1.1103.26043.14837.KBDT32.16S
CCCATTTGCTACCCTAGCTTTCGTTTCTGAGTGTCAGTAATAGCCCAGTAAAGTGCCTTCGCCATCGGTGTTCTTTCCAATATCTACGCATTTCACCGCTCCACTGGAAATTCCCTTTACCCCTACTATACTCTAGTCAAGCAGTTTCGACTGCGATTTTGAAGTTGAGCCTCAAGATTTAACAGTTGACTTGCTTAACCACCTACAGACGCTTTACGCCCAGTGATTCCGGATAACACTTGCATCCTCCGTC
>M02308.154.ATB7U.1.2105.19599.20450.KBDT32.16S
CCCATTTGCTACCCTAGCTTTTGTCTCTGAGTGTCAGTAATAGCCCAGTAAAGTGCCTTCGCCATCGGTGTTCTTTCCAATATCTACGCATTTCACCGCTCCACCGGAAATTCCCTTTACCCCTACTATACTCTAGTCAAGCAGTTTCGACTGCGATTTTGAAGTTGAGCCTCAAGATTTAACAGTTGACTTGCTTAACCACCTACAGACGCTTTACGCCCAGTGATTCCGGATAACACTTGCATCCTCCGTC
>M02308.154.ATB7U.1.1109.14306.7181.KBDT32.16S
CCCATTTGCTACCCTAGCTTTTGTCTCTGAGTGTCAGTAATAGCCCAGTAAAGTGCCTTCGCCATCGGTGTTCTTTCCAATATCTACGCGTTTCACCGCTCCACTGGAAATTCCCTTTACCCCTACTATACTCTAGTCAAGCAGTTTCGACTGCGATTTTGAAGTTGAGCCTCAAGATTTAACAGTTGACTTGCTTAACCACCTACAGACGCTTTACGCCCAGTGATTCCGGATAACACTTGCATCCTCCGTA
>M02308.154.ATB7U.1.2113.4644.12675.KBDT32.16S
CCCATTTGCTACCCTGGCTCTCGTCTCTGAGTGTCAGTAATAGCCCAGTAAAGTGCCTTCGCCATCGGTGTTCTTTCCAATATCTACGCATTTCACCGCTCCACTGGAAATTCCCTTTACCCCTACTATACTCTAGTCAAGCAGTTTCGACTGCGATTTTGAAGTTGAGCCTCAAGATTTAACAGTTGACTTGCTTAACCACCTACAGACGCTTTACGCCCAGTGATTCCGGATAACACTTGCATCCTCCGTC
>M02308.154.ATB7U.1.2113.19096.11924.KBDT32.16S
CCCATTTGCTACCCTGGCTTTCGTCTCTGAGTGTCAGTAATAGCCCAGTAAAGTGCCTTCGCCATCGGTGTTCTTTCCAATATCTACGCATTTCACCGCTCCACTGGAAATTCCCTGTACCCCTACTATACTCTAGTCAAGCAGTTTCGACTGCGATTTTGAAGTTGAGCCTCAAGATTTAACAGTTGACTTGCTTAACCACCTACAGACGCTTTACGCCCAGTGATTCCGGATAACACTTGCATCCTCCGTC
>M02308.154.ATB7U.1.2108.13130.4427.KBDT32.16S
CCCATTTGCTACCCTNGCTTTCGTCTCTGAGTGTCAGTAATAGCCCAGTAAAGTGCCTTCGCCATCGGTGTCCTTTCCAATATCTACGCATTTCACCGCTCCACTGGAAATTCCCTTTACCCCTACTATACTCTAGTCAAGCAGTTTCGACTGCGATTTTGAAGTTGAGCCTCAAGATTTAACAGTTGACTTGCTTAACCACCTACAGACGCTTTACGCCCAGTGATTCCGGATAACACTTGCATCCTCCGTC
>M02308.154.ATB7U.1.2109.22283.20067.KBDT32.16S
CCCATTTGCTACCCTNGCTTTCGTNTCTGAGTGTCAGTAATAGCCCAGTAAAGTGCCTTCGCCATCGGTGTACTTTCCAATATCTACGCATTTCACCGCTCCACTGGAAATTCCCTTTACCCCTACTATACTCTAGTCAAGCAGTTTCGACTGCGATTTTGAAGTTGAGCCTCAAGATTTAACAGTTGACTTGCTTAACCACCTACAGACGCTTTACGCCCAGTGATTCCGGATAACACTTGCATCCTCCGTC
>M02308.154.ATB7U.1.2102.23963.15049.KBDT32.16S
CCCATTTGCTACCCTTGCTTTCGTCTCTGAGTGTCAGTAATAGCCCAGTAAAGTGCCTTCGCCATCGGTGTTCTTTCCAATATCTACGCATTTCACCGCTCCACTGGAAATTCCCTTTACCCCTACTATACTCTAGTCAAGCAGTTTCGACTGCGATTTTGAAGTTGAGCCTCAAGATTTAACAGTTGACTTGCTTAACCACCTACAGACGCTTTACGCCCAGTGATTCCGGATAACACTTGCATCCTCCGTC
>M02308.154.ATB7U.1.2108.24373.9141.KBDT32.16S
CCCATTTGCTACCTTAGCTTTCGTCTCTGAGTGTCAGTAATAGCCCAGTAAAGTGCCTTCGCCATCGGTGTTCTTTCCAATATCTACGCATTTCACCGCTCCACTGGAAATTCCCTTTACCCCTACTATACTCTAGTCTAGCAGTTTCGACTGCGATTTTGAAGTTGAGCCTCAAGATTTAACAGTTGACTTGCTTAACCACCTACAGACGCTTTACGCCCAGTGATTCCGGATAACACTTGCATCCTCCGTC
>M02308.154.ATB7U.1.1104.3963.15472.KBDT32.16S
CCCATTTGCTATCCTAGCTTTCGTCTCTGAGTGTCAGTAATAGCCCAGTAAAGTGCCTTCGCCATCGGTGTTCTTTCCAATATCTACGCATTTCACCGCTCCACTGGAAATTCCCTTTACCCCTACTATACTCTAGTCAAGCAGTTTCGACTGCGATTTCGAAGTTGAGCCTCAAGATTTAACAGTTGACTTGCTTAACCACCTACAGACGCTTTACGCCCAGTGATTCCGGATAACACTTGCATCCTCCGTC
>M02308.154.ATB7U.1.2102.7818.24139.KBDT32.16S
CCCATTTGCTCCCCACGCTTTCGCACCTCAGCGTCAATGTCGAGCCAGGAGGCCGCCTTCGCCACTGGTATTCCTCCATATATCTACGCATTTCACTGCTACACATGGAATTCTACCTCCCTCTCCCGCATTCTAGTCTTCCAGTATCGGATGCAGTTCCCAGGTTGAGCCCGGGGCTTTCACATCCGACTTAAAAAACCGCCTACGCGCGCTTTACGCCCAGTAATTCCGATTAACGCTTGCACCCTCCGTA
>M02308.154.ATB7U.1.2114.24960.18529.KBDT32.16S
CCCATTTGCTCCCCACGCTTTCGCACCTCAGCGTCAATGTCGAGCCAGGAGGCCGCCTTCGCCACTGGTATTCCTCCATATATCTACGCATTTCACTGCTACACATGGAATTCTACCTCCCTCTCCCGCATTCTAGTCTTCCAGTATCGGATGCAGTTCCCAGGTTGAGCCCGGGGCTTTCACATCCGACTTAAAAAACCGCCTACGCGCGCTTTACGCCCAGTAATTCCGATTAACGCTTGCACCCTCCGTA
>M02308.154.ATB7U.1.2101.27502.17767.KBDT32.16S
CCCATTTGCTCCCCTAGCTNTCGNCTCTCAGTGTCAGTTANGGCCCAGTAGAGTGCCTTCGCCATTGGTGTTCTTCCTAATATCTACGCATTTCACCGCTACACNAGGAATTCCCTCTACCTCTACCNCNCTCAAGTCTAACAGTTTCCACTGCTTTTCNNGGGTTGAGCCCCAGGCTTTAACAGCAGACTTNTTAAACAACCTACAGACGCTTTATGCCCAGTGATTCCGGATAACGCTTGCCTCCTCTGTA
>M02308.154.ATB7U.1.2109.28939.10987.KBDT32.16S
CCCATTTGCTCCCCTAGCTTTCGTCTCTGAGTGTCAGTAATAGCCCAGTAAANTGCCTTCGCCATCGGTGTTCTTTCCAATATCTACGCATTTCACCGCTCCACTGGAAATTCCCTTTACCCCTACTATACTCTAGTCAAGCAGTTTCGACTGCGATTTTGAAGTTGAGCCTCAAGATTTAACAGTTGACTTGCTTAACCACCTACAGACGCTTTACGCCCAGTGATTCCGGATAACACTTGCATCCTCCGTC
>M02308.154.ATB7U.1.2102.17380.28486.KBDT32.16S
CCCATTTGCTCCCCTAGCTTTCGTCTCTGAGTGTCAGTAATAGCCCAGTAAATTGCCTTCGCCATCGGTGTTCTTTCCAATATCTACGCATTTCACCGCTCCACTGGAAATTCCCTTTACCCCTACTATACTCTAGTCAAGCAGTTTCGACTGCGATTTTGAAGTTGAGCCTCAAGATTTAACAGTTGACTTGCTTAACCACCTACAGACGCTTTACGCCCAGTGATTCCGGATAACACTTNCATCCTCCGTC
>M02308.154.ATB7U.1.2112.5466.10202.KBDT32.16S
CCCATTTGCTGCCCTAGCTTTCGTCTCTGAGTGTCAGTAATAGCCCAGTAAAGTGCCTTCGCCATCGGTGTTCCTTCCAATATCTACGCATTTCACCGCTCCACTGGAAATTCCCTTTACCCCTACTATACTCTAGTCAAGCAGTTTCGACTGCGATTTTGAAGTTGAGCCTCAAGATTTAACAGTTGACTTGCTTAACCACCTACAGACGCTTTACGCCCAGTGATTCCGGATAACACTTGCATCCTCCGTC
>M02308.154.ATB7U.1.1111.25433.13718.KBDT32.16S
CCCATTTGCTGCCCTAGCTTTCGTCTCTGAGTGTCAGTAATAGCCCAGTAAAGTGCCTTCGCCATCGGTGTTCTTTCCAATATCTACGCATTTCACCGCTCCACTGGAAATTCCCTTTACCCCTACTATACTCTAGTCAAGCAGTTTCGACTGCGATTTTGAAGTTGAGCCTCAAGATTTAACAGTTGACTTGCTTAACCACCTACAGACGCTTTACGCCCAGTGATTCCGGATAACACTTGCATCCTCCGTC
>M02308.154.ATB7U.1.1101.6727.19327.KBDT32.16S
CCCATTTGCTNCACTAGCTTACGTCTCTGAGTGTCAGTAATAGCCCAGNAAANTGCCTTCGCCATCGGTGTTCTNTCCAATATCTACGCATTTCACCGCTCCACTGGAAATTCCCTTTACCCCTACTATACTCTAGTCAAGCAGTTTCGACTGCGATTTCGAAGTTGAGCCTCAAGATTTAACAGTTGACTTGCTTAACCACCTACAGACGCTTTACGCCCAGTGATTCCGGATAACACTTGCATCCTCCGTC
>M02308.154.ATB7U.1.1106.24104.6783.KBDT32.16S
CCCATTTGCTNCCCTAGCTTTCGTCTCAGAGTGTCAGTAATAGCCCAGTAAAGTGCCTTCGCCATCGGTGTTCTTTCCAATATCTACGCATTTCACCGCTCCACTGGAAATTCCCTTTACCCCTACTATACTCTAGTCAAGCAGTTTCGACTGCGATTTTGAAGTTGAGCCTCAAGATTTAACGGTTGACTTGCTTAACCACCTACAGACGCTTTACGCCCAGTGATTCCGGATAACACTTGCATCCTCCGTC
>M02308.154.ATB7U.1.2102.27214.10705.KBDT32.16S
CCCATTTGCTNCCCTAGCTTTCGTCTCTGAGNGTCAGTAATAGCCCAGTAANNTGCCTTCGCCATCGGTGTTCTTTCCAATATCTACGCATTTCACCGCTCCACTGGAAATTCTCTTTACNCCTACTATANTCTAGTCAANCAGTNTCGACTGCGATTTTGAAGTTGAGCNTCAAGATTTAACANNTGACTTNCTTAACCACCCACAGACGCTTTACGCCCAGTGATTCCGGATAACACTTGCACCCTCCGTC
>M02308.154.ATB7U.1.1106.22132.6348.KBDT32.16S
CCCATTTGCTNCCCTAGCTTTCGTCTCTGAGTGTCAGTAATAGCCCAGTAAAGTGCCTTCGCCATCGGTGTTCTTTCCAATATCTACGCATTTCACCGCTCCACTGGAAATTCCCTTTACCCCTACTATACTCTAGTCAAGCAGTTTCGACTGCGATTTTGAAGTAGAGCCTCAAGATTTAACAGTTGACTTGCTTAACCACCTACAGACGCTTTACGCCCAGTGATTCCGGATAACACTTGCATCCTCCGTC
>M02308.154.ATB7U.1.1109.10822.9627.KBDT32.16S
CCCATTTGCTNCCCTAGCTTTCGTCTCTGAGTGTCAGTAATAGCCCAGTAAAGTGCCTTCGCCATCGGTGTTCTTTCCAATATCTACGCATTTCACCGCTCCACTGGAAATTCCCTTTACCCCTACTATACTCTAGTCAAGCAGTTTCGACTGCGATTTTGAAGTTGAGCCTCAAGATTTAACAGTTGACTTGCTTAACCACCTACAGACGCTTTACGCCCAGTGATTCCGGATAACACTTGCATCCTCCGTC
>M02308.154.ATB7U.1.1109.10354.21920.KBDT32.16S
CCCATTTGCTNCCCTAGCTTTCGTCTCTGAGTGTCAGTAATAGCCCAGTAAAGTGCCTTCGCCATCGGTGTTCTTTCCAATATCTACGCATTTCACCGCTCCACTGGAAATTCCCTTTACCCCTACTATACTCTAGTCAAGCAGTTTCGACTGCGATTTTGAAGTTGAGCCTCAAGATTTAACAGTTGACTTGCTTAACCACCTACAGACGCTTTACGCCCAGTGATTCCGGATAACACTTGCATCCTCCGTC
>M02308.154.ATB7U.1.1111.17084.1815.KBDT32.16S
CCCATTTGCTNCCCTAGCTTTCGTCTCTGAGTGTCAGTAATAGCCCAGTAAAGTGCCTTCGCCATCGGTGTTCTTTCCAATATCTACGCATTTCACCGCTCCACTGGAAATTCCCTTTACCCCTACTATACTCTAGTCAAGCAGTTTCGACTGCGATTTTGAAGTTGAGCCTCAAGATTTAACAGTTGACTTGCTTAACCACCTACAGACGCTTTACGCCCAGTGATTCCGGATAACACTTGCATCCTCCGTC
>M02308.154.ATB7U.1.2101.14289.14863.KBDT32.16S
CCCATTTGCTNCCCTAGCTTTCGTCTCTGAGTGTCAGTAATAGCCCAGTAAAGTGCCTTCGCCATCGGTGTTCTTTCCAATATCTACGCATTTCACCGCTCCACTGGAAATTCCCTTTACCCCTACTATACTCTAGTCAAGCAGTTTCGACTGCGATTTTGAAGTTGAGCCTCAAGATTTAACAGTTGACTTGCTTAACCACCTACAGACGCTTTACGCCCAGTGATTCCGGATAACACTTGCATCCTCCGTC
>M02308.154.ATB7U.1.2109.17623.7217.KBDT32.16S
CCCATTTGCTNCCCTAGCTTTCGTCTCTGAGTGTCAGTAATAGCCCAGTAAAGTGCCTTCGCCATCGGTGTTCTTTCCAATATCTACGCATTTCACCGCTCCACTGGAAATTCCCTTTACCCCTACTATACTCTAGTCAAGCAGTTTCGACTGCGATTTTGAAGTTGAGCCTCAAGATTTAACAGTTGACTTGCTTAACCACCTACAGACGCTTTACGCCCAGTGATTCCGGATAACACTTGCATCCTCCGTC
>M02308.154.ATB7U.1.1111.18347.14781.KBDT32.16S
CCCATTTGCTNCCCTAGCTTTCGTCTCTGAGTGTCAGTAATAGCCCAGTAAAGTGCCTTCGCCATCGGTGTTCTTTCCAATATCTACGCATTTCACCGCTCCACTGGAAATTCCCTTTACCTCTACTATACTCTAGTCAAGCAGTTTCGACTGCGATTTTGAAGTTGAGCCTCAAGATTTAACAGTTGACTTGCTTAACCACCTACAGACGCTTTACGCCCAGTGATTCCGGATAACACTTGCATCCTCCGTC
>M02308.154.ATB7U.1.2112.9861.19492.KBDT32.16S
CCCATTTGCTNCCCTAGCTTTCGTCTCTGAGTGTCAGTAATAGCCCAGTAAAGTGCCTTCGCCATCGTTGTTCTTTCCAATATCTACGCATTTCACCGCTCCACTGGAAATTCCCTTTACCCCTACTATACTCTAGTCAAGCAGTTTCGACTGCGATTTTGAAGTTGAGCCTCAAGATTTAACAGTTGACTTGCTTAACCACCTACAGACGCTTTACGCCCAGTGATTCCGGATAACACTTGCATCCTCCGTC
>M02308.154.ATB7U.1.2102.23619.4732.KBDT32.16S
CCCATTTGCTNCCCTAGCTTTCGTCTCTGAGTGTCAGTAATAGCCCAGTGAAGTGCCTTCGCCATCGGTGTTCTTTCCAATATCTACGCATTTCACCGCTCCACTGGAAATTCCCTTTACCCCTACTATACTCTAGTCAAGCAGTTTCGACTGCGATTTTGAAGTTGAGCCTCAAGATTTAACAGTTGACTTGCTTAACCACCTACAGACGCTTTACGCCCAGTGATTCCGGATAACACTTGCATCCTCCGTC
>M02308.154.ATB7U.1.1103.18052.5894.KBDT32.16S
CCCATTTGCTNCCCTAGCTTTTGTCTCTGAGTGTCAGTAATAGCCCAGTAAAGTGCCTTCGCCATCGGTGTTCTTTCCAATATCTACGCATTTCACCGCTCCACTGGAAATTCCCTTTACCCCTACTATACTCTAGTCAAGCAGTTTCGACTGCGATTTTGAAGTTGAGCCTCAAGATTTAACAGTTGACTTGCTTAACCACCTACAGACGCTTTACGCCCAGTGATTCCGGATAACACTTGCATCCTCCGTC
>M02308.154.ATB7U.1.2111.27525.10580.KBDT32.16S
CCCATTTGTTACCCTAGCTTTCGTCTCTGAGTGTCAGTAATAGCCCAGTAAANTGCCTTCGCCATCGGTGTTCTTTCCAATATCTACGCATTTCACCGCTCCACTGGANATTCCCTTTACNCCTACTATACTCTAGTCAAGCAGTTTCGACTGCGATTTTGAAGTTGAGCCTCAAGATTTAACAGTTGACTTNCTTAACCNCCTACAGACGCTTTACGCCCAGTGATTCCGGATAACACTTGCATCCTCCGTC
>M02308.154.ATB7U.1.2114.26882.15629.KBDT32.16S
CCCGCTTGCTCCCCACGCTTTCGCACCTCAGCGTCAATGTCGAGCCAGGAGGCCGCCTTCGCCACTGATGTTCCTCCAGATATCTACGCATTTCACCGCTACACCTGGAATTCCACTCCCCTCTCCAAGACTCTAGTCTGCCAGTTCTAAATGACCATCCCAGGTTGAGCCCGGGGCTTTCACATCTAGCTTAACAAACCGCCTGCGTGCGCTTTACGCCCAGTAATTCCGATTAACGCTCGCACCCTCCGTA
>M02308.154.ATB7U.1.1110.15082.6911.KBDT32.16S
CCCGCTTGCTCCCCACGCTTTCGCACCTCAGCGTCAATGTCGAGCCAGGAGGCCGCCTTCGCCACTGGTATTCCTCCATATATCTACGCATTTCACTGCTACACATGGAATTCTACCTCCCTCTCCCGCATTCTAGTCTTCCAGTATCGGATGCAGTTCCCAGGTTGAGCCCGGGGCTTTCACATCCGACTTAAAAAACCGCCTACGCGCGCTTTACGCCCAGTAATTCCGATTAACGCTTGCACCCTCCGTA
>M02308.154.ATB7U.1.1110.15354.4047.KBDT32.16S
CCCGTCTGCTCCCCACGCTTTCGCACCTCAGCGTCAATGTCGAGCCAGGAGGCCGCCTTCGCCACTGGTATTCCTCCATATATCTACGCATTTCACTGCTACACATGGAATTCTACCTCCCTCTCCCGCATTCTAGTCTTCCAGTATCGGATGCAGTTCCCAGGTTGAGCCCGGGGCTTTCACATCCGACTTAAAAAACCGCCTACGCGCGCTTTACGCCCAGTAATTCCGATTAACGCTTGCACCCTCCGTA
>M02308.154.ATB7U.1.2112.13806.2722.KBDT32.16S
CCCGTCTGCTCCCCACGCTTTCGCACCTCAGCGTCAATGTCGAGCCAGGAGGCCGCCTTCGCCACTGGTATTCCTCCATATATCTACGCATTTCACTGCTACACATGGAATTCTACCTCCCTCTCCCGCATTCTAGTCTTCCAGTATCGGATGCAGTTCCCAGGTTGAGCCCGGGGNTTTCACATCCGACTTAAAAAACCGCCTACGCGCGCTTTACGCCCAGTAATTCCGATTAACGCTTGCACCCTCCGTA
>M02308.154.ATB7U.1.2106.17923.25524.KBDT32.16S
CCCGTTCGCTACCCACACTTTCGCACATGAGCGTCAGTCTTTGGCCAGGGAGTCGCCTTCGCCACTGATGTTCCTCCAGATATCTACGCATTTCACCGCTACACCTGGAATTCCACTCCCCTCTCCAAGACTCTAGTCTGCCAGTTCTAAATGACCATCCCAGGTTGAGCCCGGGGCTTTCACATCTAGCTTAACAAACCGCCCGCGTGCGCTTTACGCCCAGTAATTCCGATTAACGCTCGCACCCTCCGTA
>M02308.154.ATB7U.1.1114.4598.11013.KBDT32.16S
CCCGTTCGCTACCCACACTTTCGCACATGAGCGTCAGTCTTTGGCCAGGGAGTCGCCTTCGCCACTGATGTTCCTCCAGATATCTACGCATTTCACCGCTACACCTGGAATTCCACTCCCCTCTCCAAGACTCTAGTCTGCCAGTTCTAAATGACCATCCCAGGTTGAGCCCGGGGCTTTCACATCTAGCTTAACAAACCGCCTGCGTGCGCTTTACGCCCAGTAATTCCGATTAACGCTTGCACCCTCCGTA
>M02308.154.ATB7U.1.2102.23269.26454.KBDT32.16S
CCCGTTCGCTACCCACACTTTCGCACATGAGCGTCAGTCTTTGGCCAGGGAGTCGCCTTCGCCACTGATGTTCCTCCAGATATCTACGCATTTCACCGCTACACCTGGAATTCCACTCCCCTCTCCAAGACTCTAGTCTGCCAGTTCTAAATGACCATCCCAGGTTGAGCCCGGGGCTTTCACATCTAGCTTAACAAACCGCCTGCGTGCGCTTTACGCCCAGTAATTCCGATTGACGCTCGCACCCTCCGTA
>M02308.154.ATB7U.1.2103.21378.16869.KBDT32.16S
CCCGTTCGCTACCCACACTTTCGCACATGAGCGTCAGTCTTTGGCCAGGGAGTCGCCTTCGCCACTGATGTTCCTCCAGATATCTACGCATTTCACCGCTACACCTGGAATTCCACTCCCCTCTCCAAGACTCTAGTCTGCCAGTTCTAAATGACCATCCCAGGTTGAGCCCGGGGCTTTCACATCTAGCTTAACAAACCGCCTGCGTGCGCTTTACGCCCAGTAATTCCGAACAACGCTAACCCCCTCCGTA
>M02308.154.ATB7U.1.2114.14362.27217.KBDT32.16S
CCCGTTCGCTACCCACACTTTCGCACATGAGCGTCAGTCTTTGGCCAGGGAGTCGCCTTCGCCACTGATGTTCCTCCAGATATCTACGCATTTCACCGCTACACCTGGAATTCCACTCCCCTCTCCAAGACTCTTGTCTGCCAGTTCTAAATGACCATCCCAGGTTGAGCCCGGGGCTTTCACATCTAGCTTAACAAACCGCCTGCGTGCGCTTTACGCCCAGTAATTCCGATTAACGCTCGCACCCTCCGTA
>M02308.154.ATB7U.1.2104.24907.23329.KBDT32.16S
CCCGTTCGCTCCCCACGCTTTCGCACCTCAGCGTCAATGTCGAGCCAGGAGGCCGCCTTCGCCACTGATGTTCCTCCAGATATCTACGCATTTCACCGCTACACCTGGAATTCCACTCCCCTCTCCAAGACTCTAGTCTGCCAGTTCTAAATGACCATCCCAGGTTGAGCCCGGGGCTTTCACATCTAGCTTAACAAACCGCCTGCGTGCGCTTTACGCCCAGTAATTCCGATTAACGCTCGCACCCTCCGTA
>M02308.154.ATB7U.1.1113.15025.20491.KBDT32.16S
CCCGTTCGCTCCCCACNCTTTCGCNCATGAGCGTCAGTNTTTGGCCAGGGAGNCGCCTTCGCCACNGATGTTCCTCCAGATATCTACGCATTTCACCGCTACACCTGGAATTCCACTCCCCTCTCCAANCCTCTAGCCTGCCAGTTCTAAATGCNCNTCCCAGGTTGAGCNCGGGGCTTTCACATCTNGCTTAACAAACCGCCTGCGNGCGCTTTACGCCCAGTAATTCCGANTAACGCTCGCACCCCCCGTA
>M02308.154.ATB7U.1.2109.5069.20052.KBDT32.16S
CCCGTTNGCTCCCCANGCTTTCGCTCCTCAGCGTCAGTNTTAGNCCAGNCAGCCGCCTTCGCNACCGGTGTTCCTCCNGATATCTACGCATTTCACCGCTACACCCGGAATTCCACTNCCCCCTCCCANACNCAAGTCTCAACAGTATCCNATNGACNNTTCANGTTNANCNNTAACCTTTCACCNCNGACTTNANAAACCGCCTACGAGCTCTTTACGCCCAATAAATNCGGACAACGCTCGCCCCCTACGTA
>M02308.154.ATB7U.1.1110.19446.11679.KBDT32.16S
CCCGTTTACTCCCCACGCTTTCGCACCTCAGCGTCAATGTCGAGCCAGGAGGCCGCCTTCGCCACTGGTATTCCTCCATATATCTACGCATTTCACTGCTACACATGGAATTCTACCTCCCTCTCCCGCATTCTAGTCTTCCAGTATCGGATGCAGTTCCCAGGTTGAGCCCGGGGCTTTCACATCCGACTTAAAAAACCGCCTACGCGCGCTTTACGCCCAGTAATTCCGATTAACGCTTGCACCCTCCGTA
>M02308.154.ATB7U.1.1102.2798.15661.KBDT32.16S
CCCGTTTGCTACCCACACTTTCGCACATGAGCGTCAGTCTTTGGCCAGGGAGTCGCCTTCGCCACTGATGTTCCTCCAGATATCTACGCATTTCACCGCTACACCTGGAATTCCACTCCCCTCTCCAAGACTCTAGTCTGCCAGTTCTAAATGACCATCCCAGGTTGAGCCCGGGGCTTTCACATCTAGCTTAACAAACCGCCTGCGTGCGCTTTACGCCCAGTAATTCCGATTAACGCTCGCACCCTCCGTA
>M02308.154.ATB7U.1.2104.7066.13720.KBDT32.16S
CCCGTTTGCTACCCACACTTTCGCACATGAGCGTCAGTCTTTGGCCAGGGAGTCGCCTTCGCCACTGATGTTCCTCCAGATATCTACGCATTTCACCGCTACACCTGGAATTCCACTCCCCTCTCCAAGACTCTAGTCTGCCAGTTCTAAATGACCATCCCAGGTTGAGCCCGGGGCTTTCACATCTAGCTTAACAAACCGCCTGCGTGCGCTTTACGCCCAGTAATTCCGATTAACGCTCGCACCCTCCGTA
>M02308.154.ATB7U.1.1106.21776.15872.KBDT32.16S
CCCGTTTGCTACCCTAGCTTTCGTCTCTGAGTGTCAGTAATAGCCCAGTAAAGTGCCTTCGCCATCGGTGTTCCTTCCAATATCTACGCATTTCACCACTCCACTGGAAATTCCCTTTACCCCTACTATACTCTAGTCAAGCAGTTTCGACTGCGATTTTGAAGTTGAGCCTCAAGATTTAACAGTTGACTTGCTTAACCACCTACAGACGCTTTACGCCCAGTGATTCCGGATAACACTTGCATCCTCCGTC
>M02308.154.ATB7U.1.1102.13558.19640.KBDT32.16S
CCCGTTTGCTACCCTAGCTTTCGTCTCTGAGTGTCAGTAATAGCCCAGTAAAGTGCCTTCGCCATCGGTGTTCTTTCCAATATCTACGCATTTCACCGCTCCACTGGAAATTCCCTTTACCCCTACTATACTCTAGTCAAGCAGTTTCGACTGCGATTTTGAAGTTGAGCCTCAAGATTTAACAGTTGACTTGCTTAACCACCTACAGACGCTTTACGCCCAGTGATTCCGGATAACACTTGCATCCTCCGTC
>M02308.154.ATB7U.1.1104.12941.18154.KBDT32.16S
CCCGTTTGCTACCCTAGCTTTCGTCTCTGAGTGTCAGTAATAGCCCAGTAAAGTGCCTTCGCCATCGGTGTTCTTTCCAATATCTACGCATTTCACCGCTCCACTGGAAATTCCCTTTACCCCTACTATACTCTAGTCAAGCAGTTTCGACTGCGATTTTGAAGTTGAGCCTCAAGATTTAACAGTTGACTTGCTTAACCACCTACAGACGCTTTACGCCCAGTGATTCCGGATAACACTTGCATCCTCCGTC
>M02308.154.ATB7U.1.2108.17495.19056.KBDT32.16S
CCCGTTTGCTACCCTAGCTTTCGTCTCTGAGTGTCAGTAATAGCCCAGTAAAGTGCCTTCGCCATCGGTGTTCTTTCCAATATCTACGCATTTCACCGCTCCACTGGAAATTCCCTTTACCCCTACTATACTCTAGTCAAGCAGTTTCGACTGCGATTTTGAAGTTGAGCCTCAAGATTTAACAGTTGACTTGCTTAACCACCTACAGACGCTTTACGCCCAGTGATTCCGGATAACACTTGCATCCTCCGTC
>M02308.154.ATB7U.1.1106.4411.9587.KBDT32.16S
CCCGTTTGCTCCCACGCTTTCGCACCTCAGCGTCAATGTCGAGCCAGGAGGCCGCCTTCGCCACNGGTATTCCTCCATATATCTACGCATTTCACTGCTACACATGGAATTCTACCTCCCTCTCCCGCATTCTAGTCTTCCAGTAATCGGATGCAGTTCCCAGGTTGAGCCCGGGGCTTTCACATCCTACTTAAAAAACCGCCTACGCGCGCTTTACGCCCAGTAATTCCGATTAACGCTTGCACCCTCCGTA
>M02308.154.ATB7U.1.2109.25516.11005.KBDT32.16S
CCCGTTTGCTCCCCACACTTTCGCACCTCAGCGTCAGTATCGAGCCAGTGAGCCGCCTTCGCCACTGGTGTTCCTCCGAATATCTACGAATTTCACCTCTACACTCGGAATACCACTCACCTCTCTCGAACTCTAGACTAGTAGTTTTGGAGGCAGTTCCGGGGTTGAGCCCCGGGATTTCACCCCCAACTTTCTAATCCGCCTACGCGCGCTTTACGCCCAGTAATTCCGAACAACGCTAACCCCCTCCGTA
>M02308.154.ATB7U.1.2105.11749.12692.KBDT32.16S
CCCGTTTGCTCCCCACACTTTCGCACCTCAGCGTCAGTATCGAGCCAGTGAGCCGCCTTCGCCACTGGTGTTCCTCCGAATATCTACGAATTTCACCTCTACACTCGGAATTCCACTCACCTCTCTCGAACTCAAGACCAGGAGTTTTGGAGGCCGTTCCGGGGTTGAGCCCCGGGATTTCACCCCCAACTTTCTGGTCCGCCTACGCGCGCTTTACGCCCAGTAATTCCGAACAACGCTAACCCCCTCCGTA
>M02308.154.ATB7U.1.1107.13097.12871.KBDT32.16S
CCCGTTTGCTCCCCACACTTTCGCACCTCAGCGTCAGTATCGAGCCAGTGAGCCGCCTTCGCCACTGGTGTTCCTCCGAATATCTACGAATTTCACCTCTACACTCGGAATTCCACTCACCTCTCTCGAACTCTAGACTAGCAGTTTTGGAGGCAGTTCCGAGGTTGAGCCCCGGGATTTCACCCCCAACTTTCTAATCCGCCTACGCGCGCTTTACGCCCAGTAATTCCGAACAACGCTAACCCCCTCCGTA
>M02308.154.ATB7U.1.2103.4341.15215.KBDT32.16S
CCCGTTTGCTCCCCACACTTTCGTCCCTCAACGTCAGTTTTTGCCAAAGAGNCGCCTTCGCTNCTGATATTCCTTCATGTGTCTGCAGTCGTTACTCCTCGACATGAAATTCTACTCTTCTGCACAAAACTCTAGTATAGTAGTATTAAATGCTTTTCTAGAGTTAAGCTCTAGGATTTAACAAATAACTTACAATACNGTCTACGAACCCTTTACGCCCAATTATTCCAGATAACGCTTGCCCCTCCCGTA
>M02308.154.ATB7U.1.2111.6527.12091.KBDT32.16S
CCCGTTTGCTCCCCACGCTTCCGCACCTCAGCGTCAATGTCGAGCCAGGAGGCCGCCTTCGCCACTGGTATTCCTCCATATATCTACGCATTTCACTGCTACACATGGAATTCTACCTCCCTCTCCCGCATTCTAGTCTTCCAGTATCGGATGCAGTTCCCAGGTTGAGCCCGGGGCTTTCACATCCGACTTAAAAAACCGCCTACGCGCGCTTTACGCCCAGTAATTCCGATTAACGCTTGCACCCTCCGTA
>M02308.154.ATB7U.1.2114.12675.5259.KBDT32.16S
CCCGTTTGCTCCCCACGCTTCGCACCTCAGCGTCAATGTCGAGCCAGGAGGCCGCCTTCGCCACTGGTATTCCTCCATATATCTACGCATTTCACTGCTACACATGGAATTCTACCTCCCTCTCCCGCATTCTAGTCTTCCAGTATCGGATGCAGTTCCCAGGTTGAGCCCGGGGCTTTCACATCCGACTTAAAAAACCGCCTACGCGCGCTTTACGCCCAGTAATTCCGATTAACGCTTGCACCCTCCGTA
>M02308.154.ATB7U.1.1110.9009.23609.KBDT32.16S
CCCGTTTGCTCCCCACGCTTTCGCACCTCAACGTCAATGTCGAGCCAGGAGGCCGCCTTCGCCACTGGTATTCCTCCATATATCTACGCATTTCACTGCTACACATGGAATTCTACCTCCCTCTCCCGCATTCTAGTCTTCCAGTATCGGATGCAGTTCCCAGGTTGAGCCCGGGGCTTTCACATCCGACTTAAAAAACCGCCTACGCGCGCTTTACGCCCAGTAATTCCGATTAACGCTTGCACCCTCCGTA
>M02308.154.ATB7U.1.1108.9295.17949.KBDT32.16S
CCCGTTTGCTCCCCACGCTTTCGCACCTCAGCGCCAATGTCGAGCCAGGAGGCCGCCTTCGCCACTGGTATTCCTCCATATATCTACGCATTTCACTGCTACACATGGAATTCTACCTCCCTCTCCCGCATTCTAGTCTTCCAGTATCGGATGCAGTTCCCAGGTTGAGCCCGGGGCTTTCACATCCGACTTAAAAAACCGCCTACGCGCGCTTTACGCCCAGTAATTCCGATTAACGCTTGCACCCTCCGTA
>M02308.154.ATB7U.1.2105.23675.24870.KBDT32.16S
CCCGTTTGCTCCCCACGCTTTCGCACCTCAGCGTCAACGTCGAGCCAGGAGGCCGCCTTCGCCACTGGTATTCCTCCATATATCTACGCATTTCACTGCTACACATGGAATTCTACCTCCCTCTCCCGCATTCTAGTCTTCCAGTATCGGATGCAGTTCCCAGGTTGAGCCCGGGGCTTTCACATCCGACTTAAAAAACCGCCTACGCGCGCTTTACGCCCAGTAATTCCGATTAACGCTTGCACCCTCCGTA
>M02308.154.ATB7U.1.1106.20824.26749.KBDT32.16S
CCCGTTTGCTCCCCACGCTTTCGCACCTCAGCGTCAACGTCGAGCCAGGAGGCCGCCTTCGCCACTGGTATTCCTCCATATATCTACGCATTTCACTGCTACACATGGAATTCTACCTCCCTCTCNCGCATTCTAGTCTTCCAGTATCGGATGCAGTTCCCAGGTTGAGCCCGGGGCTTTCACATCCGACTTAAAAAACCGCCTACGCGCGCTTTACGCCCAGTAATTCCGATTAACGCTTGCACCCTCCGTA
>M02308.154.ATB7U.1.1114.14346.14627.KBDT32.16S
CCCGTTTGCTCCCCACGCTTTCGCACCTCAGCGTCAATATCGAGCCAGGAGGCCGCCTTCGCCACTGGTATTCCTCCATATATCTACGCATTCCACTGCTACACATGGAATTCTACCTCCCTCTCCCGCATTCTAGTCTTCCAGTATCGGATGCAGTTCCCAGGTCGAGCCCGGGGCTTTCACATCCGACTTAAAAAACCGCCTACGCGCGCTTTACGCCCAGTAATTCCGATTAACGCTTGCACCCTCCGTA
>M02308.154.ATB7U.1.1109.10041.5720.KBDT32.16S
CCCGTTTGCTCCCCACGCTTTCGCACCTCAGCGTCAATGCCGGGCCAGGAGGCCGCCTTCGCCACTGGTATTCCTCCATATATCTACGCATTTCACTGCTACACATGGAATTCTACCTCCCTCTCCCGCATTCTAGTCTTCCAGTATCGGATGCAGTTCCCAGGTTGAGCCCGGGGCTTTCACATCCGACTTAAAAAACCGCCTACGCGCGCTTTACGCCCAGTAATTCCGATTAACGCTCGCACCCTCCGTA
>M02308.154.ATB7U.1.1105.17348.13422.KBDT32.16S
CCCGTTTGCTCCCCACGCTTTCGCACCTCAGCGTCAATGTCAAGCCAGGAGGCCGCCTTCGCCACTGGTATTCCTCCATATATCTACGCATTTCACTGCTACACATGGAATTCTACCTCCCTCTCCCGCATTCTAGTCTTCCAGTATCGGATGCAGTTCCCAGGTTGAGCCCGGGGCTTTCACATCCGACTTAAAAAACCGCCTACGCGCGCTTTACGCCCAGTAATTCCGATTAACGCTTGCACCCTCCGTA
>M02308.154.ATB7U.1.2104.22847.25299.KBDT32.16S
CCCGTTTGCTCCCCACGCTTTCGCACCTCAGCGTCAATGTCGAGCAGGAGGCCGCCTTCGCCACTGGTATTCCTCCATATATCTACGCATTTCACTGCTACACATGGAATTCTACCTCCCTCTCCCGCATTCTAGTCTTCCAGTATCGGATGCAGTTCCCAGGTTGAGCCCGGGGCTTTCACATCCGACTTAAAAAACCGCCTACGCGCGCTTTACGCCCAGTAATTCCGATTAACGCTTGCACCCTCCGTA
>M02308.154.ATB7U.1.1108.16883.4064.KBDT32.16S
CCCGTTTGCTCCCCACGCTTTCGCACCTCAGCGTCAATGTCGAGCCAGGAGGACGCCTTCGCCACTGGTATTCCTCCATATATCTACGCATTTCACTGCTACACATGGAATTCTACCTCCCTCTCCCGCATTCTAGTCTTCCAGTATCGGATGCAGTTCCCAGGTTGAGCCCGGGGCTTTCACATCCGACTTAAAAAACCGCCTACGCGCGCTATACGCCCAGTAATTCCGATTAACGCTTGCACCCTCCGTA
>M02308.154.ATB7U.1.2106.23948.21042.KBDT32.16S
CCCGTTTGCTCCCCACGCTTTCGCACCTCAGCGTCAATGTCGAGCCAGGAGGCCGCCCTCGCCACTGGTATTCCTCCATATATCTACGCATTTCACTGCTACACATGGAATTCTACCTCCCTCTCCCGCATTCTAGTCTTCCAGTATCGGATGCAGTTCCCAGGTTGAGCCCGGGGCTTTCACATCCGACTTAAAAAACCGCCTACGCGCGCTTTACGCCCAGTAATTCCGATTAACGCTTGCACCCTCCGTA
>M02308.154.ATB7U.1.2102.11969.21388.KBDT32.16S
CCCGTTTGCTCCCCACGCTTTCGCACCTCAGCGTCAATGTCGAGCCAGGAGGCCGCCTCCGCCACTGGTATTCCTCCATATATCTACGCATTTCACTGCTACACATGGAATTCTACCTCCCTCTCCCGCATTCTAGTCTTCCAGTATCGGATGCAGTTCCCAGGTTGAGCCCGGGGCTTTCACATCCGACTTAAAAAACCGCCTACGCGCGCTTTACGCCCAGTAATTCCGATTAACGCTTGCACCCTCCGTA
>M02308.154.ATB7U.1.1111.14567.4613.KBDT32.16S
CCCGTTTGCTCCCCACGCTTTCGCACCTCAGCGTCAATGTCGAGCCAGGAGGCCGCCTTCACCACTGGTATTCCTCCATATATCTACGCATTTCTCTGCTACACATGGAATTCTACCTCCCTCTCCCGCATTCTAGTCTTCCAGTATCGGATGCAGTTCCCAGGTTGAGCCCGGGGCTTTCACATCCGACTTAAAAAACCGCCTACGCGCGCTTTACGCCCAGTAATTCCGATTAACGCTTGCACCCTCCGTA
>M02308.154.ATB7U.1.2111.18121.8699.KBDT32.16S
CCCGTTTGCTCCCCACGCTTTCGCACCTCAGCGTCAATGTCGAGCCAGGAGGCCGCCTTCGCACTGGTATTCCTCCATATATCTACGCATTTCACTGCTACACATGGAATTCTACCTCCCTCTCCCGCATTCTAGTCTTCCAGTATCGGATGCAGTTCCCAGGTTGAGCCCGGGGCTTTCACGTCCGACTTAAAAAACCGCCTACGCGCGCTTTACGCCCAGTAATTCCGATTAACGCTTGCACCCTCCGTA
>M02308.154.ATB7U.1.2110.10130.19217.KBDT32.16S
CCCGTTTGCTCCCCACGCTTTCGCACCTCAGCGTCAATGTCGAGCCAGGAGGCCGCCTTCGCACTGGTATTCCTCCATATATCTACGCATTTCACTGCTACACATGGAATTCTACCTCCCTCTCCCGCATTCTAGTCTTCCAGTATCGGATGCAGTTCCCGGGTTGAGCCCGGGGCTTTCACATCCGACTTAAAAAACCGCCTACGCGCGCTTTACGCCCAGTAATTCCGATTAACGCTTGCACCCTCCGTA
>M02308.154.ATB7U.1.2109.28474.12276.KBDT32.16S
CCCGTTTGCTCCCCACGCTTTCGCACCTCAGCGTCAATGTCGAGCCAGGAGGCCGCCTTCGCCACTGGTATTCCCCCATATATCTACGCATTTCACTGCTACACATGGAATTCTACCTCCCTCTCCCGCATTCTAGTCTTCCAGTATCGGATGCAGTTCCCAGGTTGAGCCCGGGGCTTTCACATCCGACTTAAAAAACCGCCTACGCGCGCTTTACGCCCAGTAATTCCGATTAACGCTTGCACCCTCCGTA
>M02308.154.ATB7U.1.1109.20363.20307.KBDT32.16S
CCCGTTTGCTCCCCACGCTTTCGCACCTCAGCGTCAATGTCGAGCCAGGAGGCCGCCTTCGCCACTGGTATTCCTCCACATATCTACGCATTTCACTGCTACACATGGAATTCTACCTCCCTCTCCCGCATTCTAGTCTTCCAGTATCGGATGCAGTTCCCAGGTTGAGCCCGGGGCTTTCACATCCGACTTAAAAAACCGCCTACGCGCGCTTTACGCCCAGTAATTCCGATTAACGCTTGCACCCTCCGTA
>M02308.154.ATB7U.1.1101.23214.9124.KBDT32.16S
CCCGTTTGCTCCCCACGCTTTCGCACCTCAGCGTCAATGTCGAGCCAGGAGGCCGCCTTCGCCACTGGTATTCCTCCATACATCTACGCATTTCACTGCTACACATGGAATTCTACCTCCCTCTCCCGCATTCTAGTCTTCCAGTATCGGATGCAGTTCCCAGGTTGAGCCCGGGGCTTTCACATCCGACTTAAAAAACCGCCTACGCGCGCTTTACGCCCAGTAATTCCGATTAACGCTTGCACCCTCCGTA
>M02308.154.ATB7U.1.1108.12053.27768.KBDT32.16S
CCCGTTTGCTCCCCACGCTTTCGCACCTCAGCGTCAATGTCGAGCCAGGAGGCCGCCTTCGCCACTGGTATTCCTCCATATACCTACGCATTTCACTGCTACACATGGAATTCTACCTCCCTCTCCCGCATTCTAGTCTTCCAGTATCGGATGCAGTTCCCAGGTTGAGCCCGGGGCTTTCACATCCGACTTAAAAAACCGCCTACGCGCGCTTTACGCCCAGTAATTCCGATTAACGCTTGCACCCTCCGTA
>M02308.154.ATB7U.1.2107.21438.20881.KBDT32.16S
CCCGTTTGCTCCCCACGCTTTCGCACCTCAGCGTCAATGTCGAGCCAGGAGGCCGCCTTCGCCACTGGTATTCCTCCATATACCTACGCATTTCACTGCTACACATGGAATTCTACCTCCCTCTCCCGCATTCTAGTCTTCCAGTATCGGATGCAGTTCCCAGGTTGAGCCCGGGGCTTTCACATCCGACTTAAAAAACCGCCTACGCGCGCTTTACGCCCAGTAATTCCGATTAACGCTTGCACCCTCCGTA
>M02308.154.ATB7U.1.2105.18231.15037.KBDT32.16S
CCCGTTTGCTCCCCACGCTTTCGCACCTCAGCGTCAATGTCGAGCCAGGAGGCCGCCTTCGCCACTGGTATTCCTCCATATATCAACGCATTTCACTGCTACACATGGAATTCTACCTCCCTCTCCCGCATTCTAGTCTTCCAGTATCGGATGCAGTTCCCAGGTTGAGCCCGGGGCTTTCACATCCGACTTAAAAAACCGCCTACGCGCGCTTTACGCCCAGTAATTCCGATTAACGCTTGCACCCTCCGTA
>M02308.154.ATB7U.1.1111.16625.25959.KBDT32.16S
CCCGTTTGCTCCCCACGCTTTCGCACCTCAGCGTCAATGTCGAGCCAGGAGGCCGCCTTCGCCACTGGTATTCCTCCATATATCCACGCATTTCACTGCTACACATGGAATTCTACCTCCCTCTCCCGCATTCTAGTCTTCCAGTATCGGATGCAGTTCCCAGGTTGAGCCCGGGGCTTTCACATCCGACTTAAAAAACCGCCTACGCGCGCTTTACGCCCAGTAATTCCGATTAACGCTTGCACCCTCCGTA
>M02308.154.ATB7U.1.2112.25555.18795.KBDT32.16S
CCCGTTTGCTCCCCACGCTTTCGCACCTCAGCGTCAATGTCGAGCCAGGAGGCCGCCTTCGCCACTGGTATTCCTCCATATATCTACGCACTTCACTGCTACACACGGAATTCTACCTCCCTCTCCCGCATTCTAGTCTTCCAGTATCGGATGCAGTTCCCAGGTTGAGCCCGGGGCTTTCACATCCGACTTAAAAAACCGCCTACGCGCGCTTTACGCCCAGTAATTCCGATTAACGCTTGCACCCTCCGTA
>M02308.154.ATB7U.1.1102.25722.15092.KBDT32.16S
CCCGTTTGCTCCCCACGCTTTCGCACCTCAGCGTCAATGTCGAGCCAGGAGGCCGCCTTCGCCACTGGTATTCCTCCATATATCTACGCACTTCACTGCTACACATGGAATTCTACCTCCCTCTCCCGCATTCTAGTCTTCCAGTATCGGATGCAGTTCCCAGGTTGAGCCCGGGGCTTTCACATCCGACTTAAAAAACCGCCTACGCGCGCTTTACGCCCAGTAATTCCGATTAACGCTTGCACCCTCCGTA
>M02308.154.ATB7U.1.2105.18988.22355.KBDT32.16S
CCCGTTTGCTCCCCACGCTTTCGCACCTCAGCGTCAATGTCGAGCCAGGAGGCCGCCTTCGCCACTGGTATTCCTCCATATATCTACGCATCTCACTGCTACACATGGAATTCTACCTCCCTCTCCCGCATTCTAGTCTTCCAGTATCGGATGCAGTTCCCAGGTTGAGCCCGGGGCTTTCACATCCGACTTAAAAAACCGCCTACGCGCGCTTTACGCCCAGTAATTCCGATTAACGCTTGCACCCTCCGTA
>M02308.154.ATB7U.1.1112.25724.23407.KBDT32.16S
CCCGTTTGCTCCCCACGCTTTCGCACCTCAGCGTCAATGTCGAGCCAGGAGGCCGCCTTCGCCACTGGTATTCCTCCATATATCTACGCATTCCACTGCTACACATGGAATTCTACCTCCCTCTCCCGCATTCTAGTCTTCCAGCATCGGATGCAGTTCCCAGGTTGAGCCCGGGGCTTTCACATCCGACTTAAAAAACCGCCTACGCGCGCTTTACGCCCAGTAATTCCGATTAACGCTTGCACCCTCCGTA
>M02308.154.ATB7U.1.1102.18871.9231.KBDT32.16S
CCCGTTTGCTCCCCACGCTTTCGCACCTCAGCGTCAATGTCGAGCCAGGAGGCCGCCTTCGCCACTGGTATTCCTCCATATATCTACGCATTCCACTGCTACACATGGAATTCTACCTCCCTCTCCCGCATTCTAGTCTTCCAGTATCGGATGCAGTTCCCAGGTTGAGCCCGGGGCTTTCACATCCGACTTAAAAAACCGCCTACGCGCGCTTTACGCCCAGTAATTCCGATTAACGCTTGCACCCTCCGTA
>M02308.154.ATB7U.1.1111.25207.17377.KBDT32.16S
CCCGTTTGCTCCCCACGCTTTCGCACCTCAGCGTCAATGTCGAGCCAGGAGGCCGCCTTCGCCACTGGTATTCCTCCATATATCTACGCATTCCACTGCTACACATGGAATTCTACCTCCCTCTCCCGCATTCTAGTCTTCCAGTATCGGATGCAGTTCCCAGGTTGAGCCCGGGGCTTTCACATCCGACTTAAAAAACCGCCTACGCGCGCTTTACGCCCAGTAATTCCGATTAACGCTTGCACCCTCCGTA
>M02308.154.ATB7U.1.2102.22012.21864.KBDT32.16S
CCCGTTTGCTCCCCACGCTTTCGCACCTCAGCGTCAATGTCGAGCCAGGAGGCCGCCTTCGCCACTGGTATTCCTCCATATATCTACGCATTCCACTGCTACACATGGAATTCTACCTCCCTCTCCCGCATTCTAGTCTTCCAGTATCGGATGCAGTTCCCAGGTTGAGCCCGGGGCTTTCACATCCGACTTAAAAAACCGCCTACGCGCGCTTTACGCCCAGTAATTCCGATTAACGCTTGCACCCTCCGTA
>M02308.154.ATB7U.1.2103.12755.15122.KBDT32.16S
CCCGTTTGCTCCCCACGCTTTCGCACCTCAGCGTCAATGTCGAGCCAGGAGGCCGCCTTCGCCACTGGTATTCCTCCATATATCTACGCATTCCACTGCTACACATGGAATTCTACCTCCCTCTCCCGCATTCTAGTCTTCCAGTATCGGATGCAGTTCCCAGGTTGAGCCCGGGGCTTTCACATCCGACTTAAAAAACCGCCTACGCGCGCTTTACGCCCAGTAATTCCGATTAACGCTTGCACCCTCCGTA
>M02308.154.ATB7U.1.2114.10453.19202.KBDT32.16S
CCCGTTTGCTCCCCACGCTTTCGCACCTCAGCGTCAATGTCGAGCCAGGAGGCCGCCTTCGCCACTGGTATTCCTCCATATATCTACGCATTCCACTGCTACACATGGAATTCTACCTCCCTCTCCCGCATTCTAGTCTTCCAGTATCGGATGCAGTTCCCAGGTTGAGCCCGGGGCTTTCACATCCGACTTAAAAAACCGCCTACGCGCGCTTTACGCCCAGTAATTCCGATTAACGCTTGCACCCTCCGTA
>M02308.154.ATB7U.1.1108.4357.16735.KBDT32.16S
CCCGTTTGCTCCCCACGCTTTCGCACCTCAGCGTCAATGTCGAGCCAGGAGGCCGCCTTCGCCACTGGTATTCCTCCATATATCTACGCATTTCACCGCTACACATGGAATTCTACCTCCCTCTCCCGCATTCTAGTCTTCCAGTATCGGATGCAGTTCCCAGGTTGAGCCCGGGGCTTTCACATCCGACTTAAAAAACCGCCTACGCGCGCTTTACGCCCAGTAATTCCGATTAACGCTTGCACCCTCCGTA
>M02308.154.ATB7U.1.1110.22836.24370.KBDT32.16S
CCCGTTTGCTCCCCACGCTTTCGCACCTCAGCGTCAATGTCGAGCCAGGAGGCCGCCTTCGCCACTGGTATTCCTCCATATATCTACGCATTTCACCGCTACACCTGGAATTCCACTCCCCTCTCCAAGACTCTAGTCTGCCAGTTCTAAATGACCATCCCAGGTTGAGCCCGGGGCTTTCACATCTAGCTTAACAAACCGCCTGCGTACGCTTTACGCCCAGTAATTCCGATTAACGCTCGCACCCTCCGTA
>M02308.154.ATB7U.1.2113.28062.14627.KBDT32.16S
CCCGTTTGCTCCCCACGCTTTCGCACCTCAGCGTCAATGTCGAGCCAGGAGGCCGCCTTCGCCACTGGTATTCCTCCATATATCTACGCATTTCACCGCTACACCTGGAATTCCACTCCCCTCTCCAAGACTCTAGTCTGCCAGTTCTAAATGACCATCCCAGGTTGAGCCCGGGGCTTTCACATCTAGCTTAACAAACCGCCTGCGTGCGCTTTACGCCCAGTAATTCCGATTAACGCTCTCACCCTCCGTA
>M02308.154.ATB7U.1.1102.6145.8913.KBDT32.16S
CCCGTTTGCTCCCCACGCTTTCGCACCTCAGCGTCAATGTCGAGCCAGGAGGCCGCCTTCGCCACTGGTATTCCTCCATATATCTACGCATTTCACCGCTCCACTGGAAATTCCCTTTACCCCTACTATACTCTAGTCAAGCAGGTTCGACTGCGATTTTGAAGTTGAGCCTCAAGATTTAACAGTTGACTTGCTTAACCACCTACAGACGCTTTACGCCCAGTGATTCCGGATAACACTTGCATCCTCCGTC
>M02308.154.ATB7U.1.2109.6951.25903.KBDT32.16S
CCCGTTTGCTCCCCACGCTTTCGCACCTCAGCGTCAATGTCGAGCCAGGAGGCCGCCTTCGCCACTGGTATTCCTCCATATATCTACGCATTTCACCGCTCCACTGGAAATTCCCTTTACCCCTACTATACTCTAGTCAAGCAGTTTCGACTGCGATTTTGAAGTTGAGCCTCAAGATTTAACAGTTGACTTGCTTAACCACCTACAGACGCTTTACGCCCAGTGATTCCGGATAACACTTGCATCCTCCGTC
>M02308.154.ATB7U.1.2104.19458.15641.KBDT32.16S
CCCGTTTGCTCCCCACGCTTTCGCACCTCAGCGTCAATGTCGAGCCAGGAGGCCGCCTTCGCCACTGGTATTCCTCCATATATCTACGCATTTCACTGCCACACATGGAATTCTACCTCCCTCTCCCGCATTCTAGTCTTCCAGTATCGGATGCAGTTCCCAGGTTGAGCCCGGGGCTTTCACATCCGACTTAAAAAACCGCCTACGCGCGCTTTACGCCCAGTAATTCCGATTAACGCTTGCACCCTCCGTA
>M02308.154.ATB7U.1.1102.20666.22707.KBDT32.16S
CCCGTTTGCTCCCCACGCTTTCGCACCTCAGCGTCAATGTCGAGCCAGGAGGCCGCCTTCGCCACTGGTATTCCTCCATATATCTACGCATTTCACTGCTACACATAGAATTCTACCTCCCTCTCCCGCATTCTAGTCTTCCAGTATCGGATGCAGTTCCCAGGTTGAGCCCGGGGCTTTCACATCCGACTTAAAAAACCGCCTACGCGCGCTTTACGCCCAGTAATTCCGATTAACGCTTGCACCCTCCGTA
>M02308.154.ATB7U.1.1112.21807.19350.KBDT32.16S
CCCGTTTGCTCCCCACGCTTTCGCACCTCAGCGTCAATGTCGAGCCAGGAGGCCGCCTTCGCCACTGGTATTCCTCCATATATCTACGCATTTCACTGCTACACATGGAATCCTACCTCCCTCTCCCGCATTCTAGTCTTCCAGTATCGGATGCAGTTCCCAGGTTGAGCCCGGGGCTTTCACATCCGACTTAAAAAACCGCCTACGCGCGCTTTACGCCCAGTAATTCCGATTAACGCTTGCACCCTCCGTA
>M02308.154.ATB7U.1.1102.7111.11414.KBDT32.16S
CCCGTTTGCTCCCCACGCTTTCGCACCTCAGCGTCAATGTCGAGCCAGGAGGCCGCCTTCGCCACTGGTATTCCTCCATATATCTACGCATTTCACTGCTACACATGGAATCCTACCTCCCTCTCCCGCATTCTAGTCTTCCAGTATCGGATGCAGTTCCCAGGTTGAGCCCGGGGCTTTCACATCCGGCTTAAAAAACCGCCTACGCGCACTTTACGCCCAGTAATTCCGATTAACGCTTGCACCCTCCGTA
>M02308.154.ATB7U.1.1104.10424.28125.KBDT32.16S
CCCGTTTGCTCCCCACGCTTTCGCACCTCAGCGTCAATGTCGAGCCAGGAGGCCGCCTTCGCCACTGGTATTCCTCCATATATCTACGCATTTCACTGCTACACATGGAATGCTACCTCCCTCTCCCGCATTCTAGTCTTCCAGTATCGGATGCAGTTCCCAGGTTGAGCCCGGGGCTTTCACATCCGACTTAAAAAACCGCCTACGCGCGCTTTACGCCCAGTAATTCCGATTAACGCTTGCACCCTCCGTA
>M02308.154.ATB7U.1.1107.9613.12385.KBDT32.16S
CCCGTTTGCTCCCCACGCTTTCGCACCTCAGCGTCAATGTCGAGCCAGGAGGCCGCCTTCGCCACTGGTATTCCTCCATATATCTACGCATTTCACTGCTACACATGGAATTCCACCTCCCTCTCCCGCATTCTAGTCTTCCAGTATCGGATGCAGTTCCCAGGTTGAGCCCGGGGCTTTCACATCCGACTTAAAAAACCGCCTACGCGCGCTTTACGCCCAGTAATTCCGATTAACGCTTGCACCCTCCGTA
>M02308.154.ATB7U.1.1103.7957.19228.KBDT32.16S
CCCGTTTGCTCCCCACGCTTTCGCACCTCAGCGTCAATGTCGAGCCAGGAGGCCGCCTTCGCCACTGGTATTCCTCCATATATCTACGCATTTCACTGCTACACATGGAATTCTACCACCCTCTCCCGCATTCTAGTCTTCCAGTTTTGGAGGCAGTTCCGAGGTTGAGCCCCGGGATTTCACCCCCAACTTTCTAATCCGCCTACGCGCGCTTTACGCCCAGTAATTCCGAACAACGCTAACCCCCTCCGTC
>M02308.154.ATB7U.1.2103.8969.10039.KBDT32.16S
CCCGTTTGCTCCCCACGCTTTCGCACCTCAGCGTCAATGTCGAGCCAGGAGGCCGCCTTCGCCACTGGTATTCCTCCATATATCTACGCATTTCACTGCTACACATGGAATTCTACCCCCCTCTCCCGCATTCTAGTCTTCCAGTATCGGATGCAGTTCCCAGGTTGAGCCCGGGGCTTTCACATCCGACTTAAAAAACCGCCTACGCGCGCTTTACGCCCAGTAATTCCGATTAACGCTTGCACCCTCCGTA
>M02308.154.ATB7U.1.1113.18879.10202.KBDT32.16S
CCCGTTTGCTCCCCACGCTTTCGCACCTCAGCGTCAATGTCGAGCCAGGAGGCCGCCTTCGCCACTGGTATTCCTCCATATATCTACGCATTTCACTGCTACACATGGAATTCTACCTCCCTCTCCCGCATCCTAGTCTTCCAGTATCGGATGCAGTTCCCAGGTTGAGCCCGGGGCTTTCACATCCGACTTAAAAAACCGCCTACGCGCGCTTTACGCCCAGTAATTCCGATTAACGCTTGCACCCTCCGTA
>M02308.154.ATB7U.1.2112.19556.10063.KBDT32.16S
CCCGTTTGCTCCCCACGCTTTCGCACCTCAGCGTCAATGTCGAGCCAGGAGGCCGCCTTCGCCACTGGTATTCCTCCATATATCTACGCATTTCACTGCTACACATGGAATTCTACCTCCCTCTCCCGCATTCCAGTCTTCCAGTATCGGATGCAGTTCCCAGGTTGAGCCCGGGGCTTTCACATCCGACTTAAAAAACCGCCTACGCGCGCTTTACGCCCAGTAATTCCGATTAACGCTTGCACCCTCCGTA
>M02308.154.ATB7U.1.2112.19089.26112.KBDT32.16S
CCCGTTTGCTCCCCACGCTTTCGCACCTCAGCGTCAATGTCGAGCCAGGAGGCCGCCTTCGCCACTGGTATTCCTCCATATATCTACGCATTTCACTGCTACACATGGAATTCTACCTCCCTCTCCCGCATTCTAGCCTTCCAGTATCGGATGCAGTTCCCAGGTTGAGCCCGGGGCTTTCACATCCGACTTAAAAAACCGCCTACGCGCGCTTTACGCCCAGTAATTCCGATTAACGCTTGCACCCTCCGTA
>M02308.154.ATB7U.1.1105.2981.13321.KBDT32.16S
CCCGTTTGCTCCCCACGCTTTCGCACCTCAGCGTCAATGTCGAGCCAGGAGGCCGCCTTCGCCACTGGTATTCCTCCATATATCTACGCATTTCACTGCTACACATGGAATTCTACCTCCCTCTCCCGCATTCTAGNCTTCCAGTATCGGATGCAGTTCCCAGGTTGAGCCCGGGGCTTTCACATCCGACTTAAAAAACCGCCTACGCGCGCTTTACGCCCAGTAATTCCGATTAACGCTTGCACCCTNCGTA
>M02308.154.ATB7U.1.2102.6844.9299.KBDT32.16S
CCCGTTTGCTCCCCACGCTTTCGCACCTCAGCGTCAATGTCGAGCCAGGAGGCCGCCTTCGCCACTGGTATTCCTCCATATATCTACGCATTTCACTGCTACACATGGAATTCTACCTCCCTCTCCCGCATTCTAGTCTTCCAGTANCGGATGCAGTTCCCAGGTTGAGCCCGGGGCTTTCACATCCGACTTAAAAAACCGCCTACGCGCGCTTTACGCCCAGTAATTCCGATTAACGCTTGCACCCTCCGTA
>M02308.154.ATB7U.1.1106.3586.19746.KBDT32.16S
CCCGTTTGCTCCCCACGCTTTCGCACCTCAGCGTCAATGTCGAGCCAGGAGGCCGCCTTCGCCACTGGTATTCCTCCATATATCTACGCATTTCACTGCTACACATGGAATTCTACCTCCCTCTCCCGCATTCTAGTCTTCCAGTATCGAATGCAGTTCCCAGGTTGAGCCCGGGGCTTTCACATCCGACTTAAAAAACCGCCTACGCGCGCTTTACGCCCAGTAATTCCGATTAACGCTTGCACCCTCCGTA
>M02308.154.ATB7U.1.2107.3373.17886.KBDT32.16S
CCCGTTTGCTCCCCACGCTTTCGCACCTCAGCGTCAATGTCGAGCCAGGAGGCCGCCTTCGCCACTGGTATTCCTCCATATATCTACGCATTTCACTGCTACACATGGAATTCTACCTCCCTCTCCCGCATTCTAGTCTTCCAGTATCGAATGCAGTTCCCAGGTTGAGCCCGGGGCTTTCACATCCGACTTAAAAAACCGCCTACGCGCGCTTTACGCCCAGTAATTCCGATTAACGCTTGCACCCTCCGTA
>M02308.154.ATB7U.1.2106.18042.27391.KBDT32.16S
CCCGTTTGCTCCCCACGCTTTCGCACCTCAGCGTCAATGTCGAGCCAGGAGGCCGCCTTCGCCACTGGTATTCCTCCATATATCTACGCATTTCACTGCTACACATGGAATTCTACCTCCCTCTCCCGCATTCTAGTCTTCCAGTATCGGACGCAGTTCCCAGGTTGAGCCCGGGGCTTTCACATCCGACTTAAAAAACCGCCTACGCGCGCTTTACGCCCAGTAATTCCGATTAACGCTTGCACCCTCCGTA
>M02308.154.ATB7U.1.2107.10661.16506.KBDT32.16S
CCCGTTTGCTCCCCACGCTTTCGCACCTCAGCGTCAATGTCGAGCCAGGAGGCCGCCTTCGCCACTGGTATTCCTCCATATATCTACGCATTTCACTGCTACACATGGAATTCTACCTCCCTCTCCCGCATTCTAGTCTTCCAGTATCGGANGCAGTTCCCAGGTTGAGCCCGGGGCTTTCACATCCGACTTAAAAAACCGCCTACGCGCGCTTTACGCCCAGTAATTCCGATTAACGCTTGCACCCTCCGTA
>M02308.154.ATB7U.1.1112.28288.17717.KBDT32.16S
CCCGTTTGCTCCCCACGCTTTCGCACCTCAGCGTCAATGTCGAGCCAGGAGGCCGCCTTCGCCACTGGTATTCCTCCATATATCTACGCATTTCACTGCTACACATGGAATTCTACCTCCCTCTCCCGCATTCTAGTCTTCCAGTATCGGATGCAGTCCCCAGGTTGAGCCCGGGGCTTTCACATCCGACTTAAAAAACCGCCTACGCGCGCTTTACGCCCAGTAATTCCGATTAACGCTTGCACCCTCCGTA
>M02308.154.ATB7U.1.2106.6881.10249.KBDT32.16S
CCCGTTTGCTCCCCACGCTTTCGCACCTCAGCGTCAATGTCGAGCCAGGAGGCCGCCTTCGCCACTGGTATTCCTCCATATATCTACGCATTTCACTGCTACACATGGAATTCTACCTCCCTCTCCCGCATTCTAGTCTTCCAGTATCGGATGCAGTTCCCAGGCTGAGCCCGGGGCTTTCACATCCGACTTAAAAAACCGCCTACGCGCGCTTTACGCCCAGTAATTCCGATTAACGCTTGCACCCTCCGTA
>M02308.154.ATB7U.1.1107.12140.7208.KBDT32.16S
CCCGTTTGCTCCCCACGCTTTCGCACCTCAGCGTCAATGTCGAGCCAGGAGGCCGCCTTCGCCACTGGTATTCCTCCATATATCTACGCATTTCACTGCTACACATGGAATTCTACCTCCCTCTCCCGCATTCTAGTCTTCCAGTATCGGATGCAGTTCCCAGGTTGAGCCCGGAGCTTTCACATCCGACTTAAAAAACCGCCTACGCGCGCTTTACGCCCAGTAATTCCGATTAACGCTTGCACCCTCCGTA
>M02308.154.ATB7U.1.1104.9720.13481.KBDT32.16S
CCCGTTTGCTCCCCACGCTTTCGCACCTCAGCGTCAATGTCGAGCCAGGAGGCCGCCTTCGCCACTGGTATTCCTCCATATATCTACGCATTTCACTGCTACACATGGAATTCTACCTCCCTCTCCCGCATTCTAGTCTTCCAGTATCGGATGCAGTTCCCAGGTTGAGCCCGGGGCTTTCACACCCGACTTAAAAAACCGCCTACGCGCGCTTTACGCCCAGTAATTCCGATTAACGCTTGCACCCTCCGTA
>M02308.154.ATB7U.1.1108.8578.16549.KBDT32.16S
CCCGTTTGCTCCCCACGCTTTCGCACCTCAGCGTCAATGTCGAGCCAGGAGGCCGCCTTCGCCACTGGTATTCCTCCATATATCTACGCATTTCACTGCTACACATGGAATTCTACCTCCCTCTCCCGCATTCTAGTCTTCCAGTATCGGATGCAGTTCCCAGGTTGAGCCCGGGGCTTTCACATCCGACTCAAAAAACCGCCTACGCGCGCTTTACGCCCAGTAATTCCGATTAACGCTTGCACCCTCCGTA
>M02308.154.ATB7U.1.2101.8882.14047.KBDT32.16S
CCCGTTTGCTCCCCACGCTTTCGCACCTCAGCGTCAATGTCGAGCCAGGAGGCCGCCTTCGCCACTGGTATTCCTCCATATATCTACGCATTTCACTGCTACACATGGAATTCTACCTCCCTCTCCCGCATTCTAGTCTTCCAGTATCGGATGCAGTTCCCAGGTTGAGCCCGGGGCTTTCACATCCGACTTAAAAAAACCGCCTACGCGCGCTTTACGCCCAGTAATTCCGATTAACGCTTGCACCCTCCGTA
>M02308.154.ATB7U.1.1110.5802.19383.KBDT32.16S
CCCGTTTGCTCCCCACGCTTTCGCACCTCAGCGTCAATGTCGAGCCAGGAGGCCGCCTTCGCCACTGGTATTCCTCCATATATCTACGCATTTCACTGCTACACATGGAATTCTACCTCCCTCTCCCGCATTCTAGTCTTCCAGTATCGGATGCAGTTCCCAGGTTGAGCCCGGGGCTTTCACATCCGACTTAAAAAACCGACTACGCGCGCTTTACGCCCAGTAATTCCGATTAACGCTTGCACCCTCCGTC
>M02308.154.ATB7U.1.2109.23039.13924.KBDT32.16S
CCCGTTTGCTCCCCACGCTTTCGCACCTCAGCGTCAATGTCGAGCCAGGAGGCCGCCTTCGCCACTGGTATTCCTCCATATATCTACGCATTTCACTGCTACACATGGAATTCTACCTCCCTCTCCCGCATTCTAGTCTTCCAGTATCGGATGCAGTTCCCAGGTTGAGCCCGGGGCTTTCACATCCGACTTAAAAAACCGCCAACGCGCGCTTTACGCCCAGTAATTCCGATTAACGCTTGCACCCTCCGTA
>M02308.154.ATB7U.1.2111.28557.12649.KBDT32.16S
CCCGTTTGCTCCCCACGCTTTCGCACCTCAGCGTCAATGTCGAGCCAGGAGGCCGCCTTCGCCACTGGTATTCCTCCATATATCTACGCATTTCACTGCTACACATGGAATTCTACCTCCCTCTCCCGCATTCTAGTCTTCCAGTATCGGATGCAGTTCCCAGGTTGAGCCCGGGGCTTTCACATCCGACTTAAAAAACCGCCAACGCGCGCTTTACGCCCAGTAATTCCGATTGACGCTTGCACCCTCCGTA
>M02308.154.ATB7U.1.2102.3109.14218.KBDT32.16S
CCCGTTTGCTCCCCACGCTTTCGCACCTCAGCGTCAATGTCGAGCCAGGAGGCCGCCTTCGCCACTGGTATTCCTCCATATATCTACGCATTTCACTGCTACACATGGAATTCTACCTCCCTCTCCCGCATTCTAGTCTTCCAGTATCGGATGCAGTTCCCAGGTTGAGCCCGGGGCTTTCACATCCGACTTAAAAAACCGCCTACACGCGCTTTACGCCCAGTAATTCCGATTAACGCTTGCACCCTCCGTA
>M02308.154.ATB7U.1.1112.17119.26474.KBDT32.16S
CCCGTTTGCTCCCCACGCTTTCGCACCTCAGCGTCAATGTCGAGCCAGGAGGCCGCCTTCGCCACTGGTATTCCTCCATATATCTACGCATTTCACTGCTACACATGGAATTCTACCTCCCTCTCCCGCATTCTAGTCTTCCAGTATCGGATGCAGTTCCCAGGTTGAGCCCGGGGCTTTCACATCCGACTTAAAAAACCGCCTACGCGAGCTTTACGCCCAGTAATTCCGATTAACGCTTGCACCCTCCGTA
>M02308.154.ATB7U.1.1112.17480.6686.KBDT32.16S
CCCGTTTGCTCCCCACGCTTTCGCACCTCAGCGTCAATGTCGAGCCAGGAGGCCGCCTTCGCCACTGGTATTCCTCCATATATCTACGCATTTCACTGCTACACATGGAATTCTACCTCCCTCTCCCGCATTCTAGTCTTCCAGTATCGGATGCAGTTCCCAGGTTGAGCCCGGGGCTTTCACATCCGACTTAAAAAACCGCCTACGCGCGCTTACGCCCAGTAATTCCGATTAACGCTTGCACCCTCCGTA
>M02308.154.ATB7U.1.2113.7252.18055.KBDT32.16S
CCCGTTTGCTCCCCACGCTTTCGCACCTCAGCGTCAATGTCGAGCCAGGAGGCCGCCTTCGCCACTGGTATTCCTCCATATATCTACGCATTTCACTGCTACACATGGAATTCTACCTCCCTCTCCCGCATTCTAGTCTTCCAGTATCGGATGCAGTTCCCAGGTTGAGCCCGGGGCTTTCACATCCGACTTAAAAAACCGCCTACGCGCGCTTACGCCCAGTAATTCCGATTAACGCTTGCACCCTCCGTA
>M02308.154.ATB7U.1.2108.18602.21251.KBDT32.16S
CCCGTTTGCTCCCCACGCTTTCGCACCTCAGCGTCAATGTCGAGCCAGGAGGCCGCCTTCGCCACTGGTATTCCTCCATATATCTACGCATTTCACTGCTACACATGGAATTCTACCTCCCTCTCCCGCATTCTAGTCTTCCAGTATCGGATGCAGTTCCCAGGTTGAGCCCGGGGCTTTCACATCCGACTTAAAAAACCGCCTACGCGCGCTTCACGCCAAGTAATTCCGATTAACGCTTGCACCCTCCGTC
>M02308.154.ATB7U.1.2114.16995.13881.KBDT32.16S
CCCGTTTGCTCCCCACGCTTTCGCACCTCAGCGTCAATGTCGAGCCAGGAGGCCGCCTTCGCCACTGGTATTCCTCCATATATCTACGCATTTCACTGCTACACATGGAATTCTACCTCCCTCTCCCGCATTCTAGTCTTCCAGTATCGGATGCAGTTCCCAGGTTGAGCCCGGGGCTTTCACATCCGACTTAAAAAACCGCCTACGCGCGCTTTACCCCCAGTAATTCCGAACAACGCTAACCCCCTCCGTA
>M02308.154.ATB7U.1.2113.5375.24501.KBDT32.16S
CCCGTTTGCTCCCCACGCTTTCGCACCTCAGCGTCAATGTCGAGCCAGGAGGCCGCCTTCGCCACTGGTATTCCTCCATATATCTACGCATTTCACTGCTACACATGGAATTCTACCTCCCTCTCCCGCATTCTAGTCTTCCAGTATCGGATGCAGTTCCCAGGTTGAGCCCGGGGCTTTCACATCCGACTTAAAAAACCGCCTACGCGCGCTTTACGCACAGTAATTCCGATTAACGCTCGCACCCTCCGTA
>M02308.154.ATB7U.1.1112.19372.12542.KBDT32.16S
CCCGTTTGCTCCCCACGCTTTCGCACCTCAGCGTCAATGTCGAGCCAGGAGGCCGCCTTCGCCACTGGTATTCCTCCATATATCTACGCATTTCACTGCTACACATGGAATTCTACCTCCCTCTCCCGCATTCTAGTCTTCCAGTATCGGATGCAGTTCCCAGGTTGAGCCCGGGGCTTTCACATCCGACTTAAAAAACCGCCTACGCGCGCTTTACGCCCAGTAATCCCGATTAACGCTTGCACCCTCCGTA
>M02308.154.ATB7U.1.2102.21368.17754.KBDT32.16S
CCCGTTTGCTCCCCACGCTTTCGCACCTCAGCGTCAATGTCGAGCCAGGAGGCCGCCTTCGCCACTGGTATTCCTCCATATATCTACGCATTTCACTGCTACACATGGAATTCTACCTCCCTCTCCCGCATTCTAGTCTTCCAGTATCGGATGCAGTTCCCAGGTTGAGCCCGGGGCTTTCACATCCGACTTAAAAAACCGCCTACGCGCGCTTTACGCCCAGTAATCCCGATTAACGCTTGCACCCTCCGTA
>M02308.154.ATB7U.1.1101.15671.4886.KBDT32.16S
CCCGTTTGCTCCCCACGCTTTCGCACCTCAGCGTCAATGTCGAGCCAGGAGGCCGCCTTCGCCACTGGTATTCCTCCATATATCTACGCATTTCACTGCTACACATGGAATTCTACCTCCCTCTCCCGCATTCTAGTCTTCCAGTATCGGATGCAGTTCCCAGGTTGAGCCCGGGGCTTTCACATCCGACTTAAAAAACCGCCTACGCGCGCTTTACGCCCAGTAATTCCGATTAACGCCTGCACCCTCCGTA
>M02308.154.ATB7U.1.1101.9723.5151.KBDT32.16S
CCCGTTTGCTCCCCACGCTTTCGCACCTCAGCGTCAATGTCGAGCCAGGAGGCCGCCTTCGCCACTGGTATTCCTCCATATATCTACGCATTTCACTGCTACACATGGAATTCTACCTCCCTCTCCCGCATTCTAGTCTTCCAGTATCGGATGCAGTTCCCAGGTTGAGCCCGGGGCTTTCACATCCGACTTAAAAAACCGCCTACGCGCGCTTTACGCCCAGTAATTCCGATTAACGCTTGCACCCTCCGTA
>M02308.154.ATB7U.1.1101.10542.27546.KBDT32.16S
CCCGTTTGCTCCCCACGCTTTCGCACCTCAGCGTCAATGTCGAGCCAGGAGGCCGCCTTCGCCACTGGTATTCCTCCATATATCTACGCATTTCACTGCTACACATGGAATTCTACCTCCCTCTCCCGCATTCTAGTCTTCCAGTATCGGATGCAGTTCCCAGGTTGAGCCCGGGGCTTTCACATCCGACTTAAAAAACCGCCTACGCGCGCTTTACGCCCAGTAATTCCGATTAACGCTTGCACCCTCCGTA
>M02308.154.ATB7U.1.1102.5284.11842.KBDT32.16S
CCCGTTTGCTCCCCACGCTTTCGCACCTCAGCGTCAATGTCGAGCCAGGAGGCCGCCTTCGCCACTGGTATTCCTCCATATATCTACGCATTTCACTGCTACACATGGAATTCTACCTCCCTCTCCCGCATTCTAGTCTTCCAGTATCGGATGCAGTTCCCAGGTTGAGCCCGGGGCTTTCACATCCGACTTAAAAAACCGCCTACGCGCGCTTTACGCCCAGTAATTCCGATTAACGCTTGCACCCTCCGTA
>M02308.154.ATB7U.1.1102.9432.15401.KBDT32.16S
CCCGTTTGCTCCCCACGCTTTCGCACCTCAGCGTCAATGTCGAGCCAGGAGGCCGCCTTCGCCACTGGTATTCCTCCATATATCTACGCATTTCACTGCTACACATGGAATTCTACCTCCCTCTCCCGCATTCTAGTCTTCCAGTATCGGATGCAGTTCCCAGGTTGAGCCCGGGGCTTTCACATCCGACTTAAAAAACCGCCTACGCGCGCTTTACGCCCAGTAATTCCGATTAACGCTTGCACCCTCCGTA
>M02308.154.ATB7U.1.1102.19026.19040.KBDT32.16S
CCCGTTTGCTCCCCACGCTTTCGCACCTCAGCGTCAATGTCGAGCCAGGAGGCCGCCTTCGCCACTGGTATTCCTCCATATATCTACGCATTTCACTGCTACACATGGAATTCTACCTCCCTCTCCCGCATTCTAGTCTTCCAGTATCGGATGCAGTTCCCAGGTTGAGCCCGGGGCTTTCACATCCGACTTAAAAAACCGCCTACGCGCGCTTTACGCCCAGTAATTCCGATTAACGCTTGCACCCTCCGTA
>M02308.154.ATB7U.1.1102.10245.19250.KBDT32.16S
CCCGTTTGCTCCCCACGCTTTCGCACCTCAGCGTCAATGTCGAGCCAGGAGGCCGCCTTCGCCACTGGTATTCCTCCATATATCTACGCATTTCACTGCTACACATGGAATTCTACCTCCCTCTCCCGCATTCTAGTCTTCCAGTATCGGATGCAGTTCCCAGGTTGAGCCCGGGGCTTTCACATCCGACTTAAAAAACCGCCTACGCGCGCTTTACGCCCAGTAATTCCGATTAACGCTTGCACCCTCCGTA
>M02308.154.ATB7U.1.1102.14290.20919.KBDT32.16S
CCCGTTTGCTCCCCACGCTTTCGCACCTCAGCGTCAATGTCGAGCCAGGAGGCCGCCTTCGCCACTGGTATTCCTCCATATATCTACGCATTTCACTGCTACACATGGAATTCTACCTCCCTCTCCCGCATTCTAGTCTTCCAGTATCGGATGCAGTTCCCAGGTTGAGCCCGGGGCTTTCACATCCGACTTAAAAAACCGCCTACGCGCGCTTTACGCCCAGTAATTCCGATTAACGCTTGCACCCTCCGTA
>M02308.154.ATB7U.1.1102.14797.25615.KBDT32.16S
CCCGTTTGCTCCCCACGCTTTCGCACCTCAGCGTCAATGTCGAGCCAGGAGGCCGCCTTCGCCACTGGTATTCCTCCATATATCTACGCATTTCACTGCTACACATGGAATTCTACCTCCCTCTCCCGCATTCTAGTCTTCCAGTATCGGATGCAGTTCCCAGGTTGAGCCCGGGGCTTTCACATCCGACTTAAAAAACCGCCTACGCGCGCTTTACGCCCAGTAATTCCGATTAACGCTTGCACCCTCCGTA
>M02308.154.ATB7U.1.1103.12442.3122.KBDT32.16S
CCCGTTTGCTCCCCACGCTTTCGCACCTCAGCGTCAATGTCGAGCCAGGAGGCCGCCTTCGCCACTGGTATTCCTCCATATATCTACGCATTTCACTGCTACACATGGAATTCTACCTCCCTCTCCCGCATTCTAGTCTTCCAGTATCGGATGCAGTTCCCAGGTTGAGCCCGGGGCTTTCACATCCGACTTAAAAAACCGCCTACGCGCGCTTTACGCCCAGTAATTCCGATTAACGCTTGCACCCTCCGTA
>M02308.154.ATB7U.1.1103.18207.8279.KBDT32.16S
CCCGTTTGCTCCCCACGCTTTCGCACCTCAGCGTCAATGTCGAGCCAGGAGGCCGCCTTCGCCACTGGTATTCCTCCATATATCTACGCATTTCACTGCTACACATGGAATTCTACCTCCCTCTCCCGCATTCTAGTCTTCCAGTATCGGATGCAGTTCCCAGGTTGAGCCCGGGGCTTTCACATCCGACTTAAAAAACCGCCTACGCGCGCTTTACGCCCAGTAATTCCGATTAACGCTTGCACCCTCCGTA
>M02308.154.ATB7U.1.1103.18758.10290.KBDT32.16S
CCCGTTTGCTCCCCACGCTTTCGCACCTCAGCGTCAATGTCGAGCCAGGAGGCCGCCTTCGCCACTGGTATTCCTCCATATATCTACGCATTTCACTGCTACACATGGAATTCTACCTCCCTCTCCCGCATTCTAGTCTTCCAGTATCGGATGCAGTTCCCAGGTTGAGCCCGGGGCTTTCACATCCGACTTAAAAAACCGCCTACGCGCGCTTTACGCCCAGTAATTCCGATTAACGCTTGCACCCTCCGTA
>M02308.154.ATB7U.1.1103.8068.11518.KBDT32.16S
CCCGTTTGCTCCCCACGCTTTCGCACCTCAGCGTCAATGTCGAGCCAGGAGGCCGCCTTCGCCACTGGTATTCCTCCATATATCTACGCATTTCACTGCTACACATGGAATTCTACCTCCCTCTCCCGCATTCTAGTCTTCCAGTATCGGATGCAGTTCCCAGGTTGAGCCCGGGGCTTTCACATCCGACTTAAAAAACCGCCTACGCGCGCTTTACGCCCAGTAATTCCGATTGACGCTTGCACCCTCCGTA
>M02308.154.ATB7U.1.1103.14435.15909.KBDT32.16S
CCCGTTTGCTCCCCACGCTTTCGCACCTCAGCGTCAATGTCGAGCCAGGAGGCCGCCTTCGCCACTGGTATTCCTCCATATATCTACGCATTTCACTGCTACACATGGAATTCTACCTCCCTCTCCCGCATTCTAGTCTTCCAGTATCGGATGCAGTTCCCAGGTTGAGCCCGGGGCTTTCACATCCGACTTAAAAAACCGCCTACGCGCGCTTTACGCCCAGTAATTCCGATTAACGCTTGCACCCTCCGTA
>M02308.154.ATB7U.1.1103.28628.17743.KBDT32.16S
CCCGTTTGCTCCCCACGCTTTCGCACCTCAGCGTCAATGTCGAGCCAGGAGGCCGCCTTCGCCACTGGTATTCCTCCATATATCTACGCATTTCACTGCTACACATGGAATTCTACCTCCCTCTCCCGCATTCTAGTCTTCCAGTATCGGATGCAGTTCCCAGGTTGAGCCCGGGGCTTTCACATCCGACTTAAAAAACCGCCTACGCGCGCTTTACGCCCAGTAATTCCGATTAACGCTTGCACCCTCCGTA
>M02308.154.ATB7U.1.1103.20224.20309.KBDT32.16S
CCCGTTTGCTCCCCACGCTTTCGCACCTCAGCGTCAATGTCGAGCCAGGAGGCCGCCTTCGCCACTGGTATTCCTCCATATATCTACGCATTTCACTGCTACACATGGAATTCTACCTCCCTCTCCCGCATTCTAGTCTTCCAGTATCGGATGCAGTTCCCAGGTTGAGCCCGGGGCTTTCACATCCGACTTAAAAAACCGCCTACGCGCGCTTTACGCCCAGTAATTCCGATTAACGCTTGCACCCTCCGTA
>M02308.154.ATB7U.1.1103.18194.24250.KBDT32.16S
CCCGTTTGCTCCCCACGCTTTCGCACCTCAGCGTCAATGTCGAGCCAGGAGGCCGCCTTCGCCACTGGTATTCCTCCATATATCTACGCATTTCACTGCTACACATGGAATTCTACCTCCCTCTCCCGCATTCTAGTCTTCCAGTATCGGATGCAGTTCCCAGGTTGAGCCCGGGGCTTTCACATCCGACTTAAAAAACCGCCTACGCGCGCTTTACGCCCAGTAATTCCGATTAACGCTTGCACCCTCCGTA
>M02308.154.ATB7U.1.1103.18645.26043.KBDT32.16S
CCCGTTTGCTCCCCACGCTTTCGCACCTCAGCGTCAATGTCGAGCCAGGAGGCCGCCTTCGCCACTGGTATTCCTCCATATATCTACGCATTTCACTGCTACACATGGAATTCTACCTCCCTCTCCCGCATTCTAGTCTTCCAGTATCGGATGCAGTTCCCAGGTTGAGCCCGGGGCTTTCACATCCGACTTAAAAAACCGCCTACGCGCGCTTTACGCCCAGTAATTCCGATTAACGCTTGCACCCTCCGTA
>M02308.154.ATB7U.1.1103.15888.26975.KBDT32.16S
CCCGTTTGCTCCCCACGCTTTCGCACCTCAGCGTCAATGTCGAGCCAGGAGGCCGCCTTCGCCACTGGTATTCCTCCATATATCTACGCATTTCACTGCTACACATGGAATTCTACCTCCCTCTCCCGCATTCTAGTCTTCCAGTATCGGATGCAGTTCCCAGGTTGAGCCCGGGGCTTTCACATCCGACTTAAAAAACCGCCTACGCGCGCTTTACGCCCAGTAATTCCGATTAACGCTTGCACCCTCCGTA
>M02308.154.ATB7U.1.1103.19934.28589.KBDT32.16S
CCCGTTTGCTCCCCACGCTTTCGCACCTCAGCGTCAATGTCGAGCCAGGAGGCCGCCTTCGCCACTGGTATTCCTCCATATATCTACGCATTTCACTGCTACACATGGAATTCTACCTCCCTCTCCCGCATTCTAGTCTTCCAGTATCGGATGCAGTTCCCAGGTTGAGCCCGGGGCTTTCACATCCGACTTAAAAAACCGCCTACGCGCGCTTTACGCCCAGTAATTCCGATTAACGCTTGCACCCTCCGTA
>M02308.154.ATB7U.1.1104.15400.7794.KBDT32.16S
CCCGTTTGCTCCCCACGCTTTCGCACCTCAGCGTCAATGTCGAGCCAGGAGGCCGCCTTCGCCACTGGTATTCCTCCATATATCTACGCATTTCACTGCTACACATGGAATTCTACCTCCCTCTCCCGCATTCTAGTCTTCCAGTATCGGATGCAGTTCCCAGGTTGAGCCCGGGGCTTTCACATCCGACTTAAAAAACCGCCTACGCGCGCTTTACGCCCAGTAATTCCGATTAACGCTTGCACCCTCCGTA
>M02308.154.ATB7U.1.1104.22843.8222.KBDT32.16S
CCCGTTTGCTCCCCACGCTTTCGCACCTCAGCGTCAATGTCGAGCCAGGAGGCCGCCTTCGCCACTGGTATTCCTCCATATATCTACGCATTTCACTGCTACACATGGAATTCTACCTCCCTCTCCCGCATTCTAGTCTTCCAGTATCGGATGCAGTTCCCAGGTTGAGCCCGGGGCTTTCACATCCGACTTAAAAAACCGCCTACGCGCGCTTTACGCCCAGTAATTCCGATTAACGCTTGCACCCTCCGTA
>M02308.154.ATB7U.1.1104.8374.8459.KBDT32.16S
CCCGTTTGCTCCCCACGCTTTCGCACCTCAGCGTCAATGTCGAGCCAGGAGGCCGCCTTCGCCACTGGTATTCCTCCATATATCTACGCATTTCACTGCTACACATGGAATTCTACCTCCCTCTCCCGCATTCTAGTCTTCCAGTATCGGATGCAGTTCCCAGGTTGAGCCCGGGGCTTTCACATCCGACTTAAAAAACCGCCTACGCGCGCTTTACGCCCAGTAATTCCGATTAACGCTTGCACCCTCCGTA
>M02308.154.ATB7U.1.1104.17661.16626.KBDT32.16S
CCCGTTTGCTCCCCACGCTTTCGCACCTCAGCGTCAATGTCGAGCCAGGAGGCCGCCTTCGCCACTGGTATTCCTCCATATATCTACGCATTTCACTGCTACACATGGAATTCTACCTCCCTCTCCCGCATTCTAGTCTTCCAGTATCGGATGCAGTTCCCAGGTTGAGCCCGGGGCTTTCACATCCGACTTAAAAAACCGCCTACGCGCGCTTTACGCCCAGTAATTCCGATTAACGCTTGCACCCTCCGTA
>M02308.154.ATB7U.1.1104.15737.17669.KBDT32.16S
CCCGTTTGCTCCCCACGCTTTCGCACCTCAGCGTCAATGTCGAGCCAGGAGGCCGCCTTCGCCACTGGTATTCCTCCATATATCTACGCATTTCACTGCTACACATGGAATTCTACCTCCCTCTCCCGCATTCTAGTCTTCCAGTATCGGATGCAGTTCCCAGGTTGAGCCCGGGGCTTTCACATCCGACTTAAAAAACCGCCTACGCGCGCTTTACGCCCAGTAATTCCGATTAACGCTTGCACCCTCCGTA
>M02308.154.ATB7U.1.1104.17750.21154.KBDT32.16S
CCCGTTTGCTCCCCACGCTTTCGCACCTCAGCGTCAATGTCGAGCCAGGAGGCCGCCTTCGCCACTGGTATTCCTCCATATATCTACGCATTTCACTGCTACACATGGAATTCTACCTCCCTCTCCCGCATTCTAGTCTTCCAGTATCGGATGCAGTTCCCAGGTTGAGCCCGGGGCTTTCACATCCGACTTAAAAAACCGCCTACGCGCGCTTTACGCCCAGTAATTCCGATTAACGCTTGCACCCTCCGTA
>M02308.154.ATB7U.1.1104.3515.21922.KBDT32.16S
CCCGTTTGCTCCCCACGCTTTCGCACCTCAGCGTCAATGTCGAGCCAGGAGGCCGCCTTCGCCACTGGTATTCCTCCATATATCTACGCATTTCACTGCTACACATGGAATTCTACCTCCCTCTCCCGCATTCTAGTCTTCCAGTATCGGATGCAGTTCCCAGGTTGAGCCCGGGGCTTTCACATCCGACTTAAAAAACCGCCTACGCGCGCTTTACGCCCAGTAATTCCGATTAACGCTTGCACCCTCCGTA
>M02308.154.ATB7U.1.1104.16355.23902.KBDT32.16S
CCCGTTTGCTCCCCACGCTTTCGCACCTCAGCGTCAATGTCGAGCCAGGAGGCCGCCTTCGCCACTGGTATTCCTCCATATATCTACGCATTTCACTGCTACACATGGAATTCTACCTCCCTCTCCCGCATTCTAGTCTTCCAGTATCGGATGCAGTTCCCAGGTTGAGCCCGGGGCTTTCACATCCGACTTAAAAAACCGCCTACGCGCGCTTTACGCCCAGTAATTCCGATTAACGCTTGCACCCTCCGTA
>M02308.154.ATB7U.1.1104.17969.29032.KBDT32.16S
CCCGTTTGCTCCCCACGCTTTCGCACCTCAGCGTCAATGTCGAGCCAGGAGGCCGCCTTCGCCACTGGTATTCCTCCATATATCTACGCATTTCACTGCTACACATGGAATTCTACCTCCCTCTCCCGCATTCTAGTCTTCCAGTATCGGATGCAGTTCCCAGGTTGAGCCCGGGGCTTTCACATCCGACTTAAAAAACCGCCTACGCGCGCTTTACGCCCAGTAATTCCGATTAACGCTTGCACCCTCCGTA
>M02308.154.ATB7U.1.1105.8393.4071.KBDT32.16S
CCCGTTTGCTCCCCACGCTTTCGCACCTCAGCGTCAATGTCGAGCCAGGAGGCCGCCTTCGCCACTGGTATTCCTCCATATATCTACGCATTTCACTGCTACACATGGAATTCTACCTCCCTCTCCCGCATTCTAGTCTTCCAGTATCGGATGCAGTTCCCAGGTTGAGCCCGGGGCTTTCACATCCGACTTAAAAAACCGCCTACGCGCGCTTTACGCCCAGTAATTCCGATTAACGCTTGCACCCTCCGTA
>M02308.154.ATB7U.1.1105.10677.4932.KBDT32.16S
CCCGTTTGCTCCCCACGCTTTCGCACCTCAGCGTCAATGTCGAGCCAGGAGGCCGCCTTCGCCACTGGTATTCCTCCATATATCTACGCATTTCACTGCTACACATGGAATTCTACCTCCCTCTCCCGCATTCTAGTCTTCCAGTATCGGATGCAGTTCCCAGGTTGAGCCCGGGGCTTTCACATCCGACTTAAAAAACCGCCTACGCGCGCTTTACGCCCAGTAATTCCGATTAACGCTTGCACCCTCCGTA
>M02308.154.ATB7U.1.1105.10158.15942.KBDT32.16S
CCCGTTTGCTCCCCACGCTTTCGCACCTCAGCGTCAATGTCGAGCCAGGAGGCCGCCTTCGCCACTGGTATTCCTCCATATATCTACGCATTTCACTGCTACACATGGAATTCTACCTCCCTCTCCCGCATTCTAGTCTTCCAGTATCGGATGCAGTTCCCAGGTTGAGCCCGGGGCTTTCACATCCGACTTAAAAAACCGCCTACGCGCGCTTTACGCCCAGTAATTCCGATTAACGCTTGCACCCTCCGTA
>M02308.154.ATB7U.1.1105.10600.16719.KBDT32.16S
CCCGTTTGCTCCCCACGCTTTCGCACCTCAGCGTCAATGTCGAGCCAGGAGGCCGCCTTCGCCACTGGTATTCCTCCATATATCTACGCATTTCACTGCTACACATGGAATTCTACCTCCCTCTCCCGCATTCTAGTCTTCCAGTATCGGATGCAGTTCCCAGGTTGAGCCCGGGGCTTTCACATCCGACTTAAAAAACCGCCTACGCGCGCTTTACGCCCAGTAATTCCGATTAACGCTTGCACCCTCCGTA
>M02308.154.ATB7U.1.1105.12122.21006.KBDT32.16S
CCCGTTTGCTCCCCACGCTTTCGCACCTCAGCGTCAATGTCGAGCCAGGAGGCCGCCTTCGCCACTGGTATTCCTCCATATATCTACGCATTTCACTGCTACACATGGAATTCTACCTCCCTCTCCCGCATTCTAGTCTTCCAGTATCGGATGCAGTTCCCAGGTTGAGCCCGGGGCTTTCACATCCGACTTAAAAAACCGCCTACGCGCGCTTTACGCCCAGTAATTCCGATTAACGCTTGCACCCTCCGTA
>M02308.154.ATB7U.1.1106.9897.7805.KBDT32.16S
CCCGTTTGCTCCCCACGCTTTCGCACCTCAGCGTCAATGTCGAGCCAGGAGGCCGCCTTCGCCACTGGTATTCCTCCATATATCTACGCATTTCACTGCTACACATGGAATTCTACCTCCCTCTCCCGCATTCTAGTCTTCCAGTATCGGATGCAGTTCCCAGGTTGAGCCCGGGGCTTTCACATCCGACTTAAAAAACCGCCTACGCGCGCTTTACGCCCAGTAATTCCGATTAACGCTTGCACCCTCCGTA
>M02308.154.ATB7U.1.1106.22381.10717.KBDT32.16S
CCCGTTTGCTCCCCACGCTTTCGCACCTCAGCGTCAATGTCGAGCCAGGAGGCCGCCTTCGCCACTGGTATTCCTCCATATATCTACGCATTTCACTGCTACACATGGAATTCTACCTCCCTCTCCCGCATTCTAGTCTTCCAGTATCGGATGCAGTTCCCAGGTTGAGCCCGGGGCTTTCACATCCGACTTAAAAAACCGCCTACGCGCGCTTTACGCCCAGTAATTCCGATTAACGCTTGCACCCTCCGTA
>M02308.154.ATB7U.1.1106.25174.11246.KBDT32.16S
CCCGTTTGCTCCCCACGCTTTCGCACCTCAGCGTCAATGTCGAGCCAGGAGGCCGCCTTCGCCACTGGTATTCCTCCATATATCTACGCATTTCACTGCTACACATGGAATTCTACCTCCCTCTCCCGCATTCTAGTCTTCCAGTATCGGATGCAGTTCCCAGGTTGAGCCCGGGGCTTTCACATCCGACTTAAAAAACCGCCTACGCGCGCTTTACGCCCAGTAATTCCGATTAACGCTTGCACCCTCCGTA
>M02308.154.ATB7U.1.1106.15924.12452.KBDT32.16S
CCCGTTTGCTCCCCACGCTTTCGCACCTCAGCGTCAATGTCGAGCCAGGAGGCCGCCTTCGCCACTGGTATTCCTCCATATATCTACGCATTTCACTGCTACACATGGAATTCTACCTCCCTCTCCCGCATTCTAGTCTTCCAGTATCGGATGCAGTTCCCAGGTTGAGCCCGGGGCTTTCACATCCGACTTAAAAAACCGCCTACGCGCGCTTTACGCCCAGTAATTCCGATTAACGCTTGCACCCTCCGTA
>M02308.154.ATB7U.1.1106.9338.19254.KBDT32.16S
CCCGTTTGCTCCCCACGCTTTCGCACCTCAGCGTCAATGTCGAGCCAGGAGGCCGCCTTCGCCACTGGTATTCCTCCATATATCTACGCATTTCACTGCTACACATGGAATTCTACCTCCCTCTCCCGCATTCTAGTCTTCCAGTATCGGATGCAGTTCCCAGGTTGAGCCCGGGGCTTTCACATCCGACTTAAAAAACCGCCTACGCGCGCTTTACGCCCAGTAATTCCGATTAACGCTTGCACCCTCCGTA
>M02308.154.ATB7U.1.1106.21295.21693.KBDT32.16S
CCCGTTTGCTCCCCACGCTTTCGCACCTCAGCGTCAATGTCGAGCCAGGAGGCCGCCTTCGCCACTGGTATTCCTCCATATATCTACGCATTTCACTGCTACACATGGAATTCTACCTCCCTCTCCCGCATTCTAGTCTTCCAGTATCGGATGCAGTTCCCAGGTTGAGCCCGGGGCTTTCACATCCGACTTAAAAAACCGCCTACGCGCGCTTTACGCCCAGTAATTCCGATTAACGCTTGCACCCTCCGTA
>M02308.154.ATB7U.1.1106.9623.22106.KBDT32.16S
CCCGTTTGCTCCCCACGCTTTCGCACCTCAGCGTCAATGTCGAGCCAGGAGGCCGCCTTCGCCACTGGTATTCCTCCATATATCTACGCATTTCACTGCTACACATGGAATTCTACCTCCCTCTCCCGCATTCTAGTCTTCCAGTATCGGATGCAGTTCCCAGGTTGAGCCCGGGGCTTTCACATCCGACTTAAAAAACCGCCTACGCGCGCTTTACGCCCAGTAATTCCGATTAACGCTTGCACCCTCCGTA
>M02308.154.ATB7U.1.1106.4248.22506.KBDT32.16S
CCCGTTTGCTCCCCACGCTTTCGCACCTCAGCGTCAATGTCGAGCCAGGAGGCCGCCTTCGCCACTGGTATTCCTCCATATATCTACGCATTTCACTGCTACACATGGAATTCTACCTCCCTCTCCCGCATTCTAGTCTTCCAGTATCGGATGCAGTTCCCAGGTTGAGCCCGGGGCTTTCACATCCGACTTAAAAAACCGCCTACGCGCGCTTTACGCCCAGTAATTCCGATTAACGCTTGCACCCTCCGTA
>M02308.154.ATB7U.1.1107.25926.10130.KBDT32.16S
CCCGTTTGCTCCCCACGCTTTCGCACCTCAGCGTCAATGTCGAGCCAGGAGGCCGCCTTCGCCACTGGTATTCCTCCATATATCTACGCATTTCACTGCTACACATGGAATTCTACCTCCCTCTCCCGCATTCTAGTCTTCCAGTATCGGATGCAGTTCCCAGGTTGAGCCCGGGGCTTTCACATCCGACTTAAAAAACCGCCTACGCGCGCTTTACGCCCAGTAATTCCGATTAACGCTTGCACCCTCCGTA
>M02308.154.ATB7U.1.1107.17901.12738.KBDT32.16S
[truncated: 686,992 more chars]
